# Supplementary material for: Monocyte-lymphocyte ratio as a predictor of 3-month mortality in elderly heart failure patients: a retrospective Chinese cohort study
Source: Front Cardiovasc Med. 2025 Sep 11;12:1665183. doi: 10.3389/fcvm.2025.1665183 (PMC12460246; doi:10.3389/fcvm.2025.1665183)
Supplement: Supplementary file 1 [file Datasheet1.csv]

	inpatient.number	DestinationDischarge	admission.ward	admission.way	occupation	discharge.department	visit.times	gender	body.temperature	pulse	respiration	systolic.blood.pressure	diastolic.blood.pressure	map	weight	height	BMI	type.of.heart.failure	NYHA.cardiac.function.classification	Killip.grade	myocardial.infarction	congestive.heart.failure	peripheral.vascular.disease	cerebrovascular.disease	dementia	Chronic.obstructive.pulmonary.disease	connective.tissue.disease	peptic.ulcer.disease	diabetes	moderate.to.severe.chronic.kidney.disease	hemiplegia	leukemia	malignant.lymphoma	solid.tumor	liver.disease	AIDS	CCI.score	type.II.respiratory.failure	consciousness	eye.opening	verbal.response	movement	respiratory.support.	oxygen.inhalation	fio2	acute.renal.failure	LVEF	left.ventricular.end.diastolic.diameter.LV	mitral.valve.EMS
1	857781	Home	Cardiology	NonEmergency	UrbanResident	Cardiology	1	Male	36.7	87	19	102	64	76.6666666666667	50	1.64	18.5901249256395	Both	III	III	0	0	0	0	0	1	0	0	1	0	0	0	0	0	0	0	2	NonTypeII	Clear	4	5	6	None	OxygenTherapy	33	0	NA	NA	NA
2	743087	Home	Cardiology	NonEmergency	UrbanResident	Cardiology	1	Female	36.8	95	18	150	70	96.6666666666667	51	1.63	19.1953027964922	Both	III	I	0	0	0	0	0	0	0	0	0	0	0	0	0	0	0	0	0	NonTypeII	Clear	4	5	6	None	OxygenTherapy	33	0	NA	40	1.16
3	866418	Home	Cardiology	NonEmergency	farmer	Cardiology	2	Male	36.5	98	18	102	67	78.6666666666667	70	1.7	24.2214532871972	Both	II	II	0	0	0	0	0	0	0	0	0	0	0	0	0	0	0	0	0	NonTypeII	Clear	4	5	6	None	OxygenTherapy	33	0	NA	46	0.84
4	775928	Home	Cardiology	Emergency	UrbanResident	Cardiology	1	Male	36	73	19	110	74	86	65	1.7	22.4913494809689	Both	III	II	0	0	0	0	0	1	0	0	0	1	0	0	0	0	0	0	2	NonTypeII	Clear	4	5	6	None	OxygenTherapy	33	0	NA	NA	NA
5	810128	Home	Cardiology	NonEmergency	UrbanResident	Cardiology	1	Female	35	88	19	134	62	86	76	1.55	31.633714880333	Both	III	II	0	0	0	0	0	0	0	0	0	0	0	0	0	0	0	0	0	NonTypeII	Clear	4	5	6	None	OxygenTherapy	33	0	NA	64	1.2
6	823318	Home	Cardiology	NonEmergency	UrbanResident	Cardiology	1	Female	36	110	18	96	64	74.6666666666667	45	1.56	18.491124260355	Both	III	I	0	0	0	0	0	0	0	0	0	0	0	0	0	0	0	0	0	NonTypeII	Clear	4	5	6	None	OxygenTherapy	33	0	NA	NA	NA
7	844094	Home	Cardiology	NonEmergency	UrbanResident	Cardiology	2	Male	36	52	25	129	54	79	60	1.65	22.038567493113	Both	III	I	0	0	0	0	0	1	0	0	0	0	0	0	0	0	0	0	1	NonTypeII	Clear	4	5	6	None	OxygenTherapy	33	0	NA	NA	NA
8	787530	HealthcareFacility	Cardiology	Emergency	UrbanResident	Cardiology	1	Female	36	94	18	112	60	77.3333333333333	50	1.55	20.8116545265349	Both	III	II	0	0	0	0	0	0	0	0	0	0	0	0	0	0	0	0	0	NonTypeII	Clear	4	5	6	None	OxygenTherapy	33	0	NA	NA	NA
9	795420	Home	Cardiology	NonEmergency	UrbanResident	Cardiology	1	Female	36.2	85	24	166	85	112	60	1.55	24.9739854318418	Both	II	III	0	0	0	1	0	0	0	0	0	0	0	0	0	0	0	0	1	NonTypeII	Clear	4	5	6	None	OxygenTherapy	33	0	NA	NA	NA
10	829801	Home	Cardiology	NonEmergency	UrbanResident	Cardiology	1	Female	36.5	65	18	130	80	96.6666666666667	56	1.56	23.0111768573307	Both	III	I	1	0	0	0	0	0	0	0	0	0	0	0	0	0	0	0	1	NonTypeII	Clear	4	5	6	None	OxygenTherapy	33	0	NA	42	1.28
11	807741	Unknown	Cardiology	NonEmergency	worker	Cardiology	1	Female	36.3	60	18	126	64	84.6666666666667	35	1.55	14.5681581685744	Both	III	II	1	0	0	0	0	0	0	0	1	0	0	0	0	0	0	0	2	NonTypeII	Clear	4	5	6	None	OxygenTherapy	33	0	NA	NA	NA
12	748109	Home	Cardiology	NonEmergency	UrbanResident	Cardiology	1	Female	36.1	87	18	140	68	92	45	1.56	18.491124260355	Both	III	III	0	1	0	1	0	0	0	0	0	1	0	0	0	0	0	0	3	NonTypeII	Clear	4	5	6	None	OxygenTherapy	33	0	NA	44	0.79
13	802296	Home	Cardiology	Emergency	UrbanResident	Cardiology	1	Male	36.3	71	20	190	110	136.666666666667	70	1.72	23.6614386154678	Both	II	II	0	0	0	0	0	0	0	0	0	0	0	0	0	0	0	0	0	TypeII	Clear	4	5	6	None	OxygenTherapy	33	0	NA	43	1.07
14	744167	Home	Cardiology	NonEmergency	farmer	Cardiology	1	Male	36.6	78	19	145	65	91.6666666666667	55	1.6	21.484375	Both	III	I	0	1	0	0	0	0	0	0	0	0	0	0	0	0	1	0	2	NonTypeII	Clear	4	5	6	None	OxygenTherapy	33	0	NA	71	1.13
15	780534	Unknown	Cardiology	Emergency	UrbanResident	Cardiology	1	Female	36.5	101	21	210	119	149.333333333333	50	1.5	22.2222222222222	Both	III	III	0	0	0	0	0	0	0	0	0	0	0	0	0	0	0	0	0	NonTypeII	Clear	4	5	6	None	OxygenTherapy	33	0	NA	56	2.3
16	852562	Home	Cardiology	NonEmergency	UrbanResident	Cardiology	1	Female	36	96	19	179	85	116.333333333333	40	1.53	17.0874449997864	Both	III	III	0	0	0	0	0	0	0	1	1	0	0	0	0	0	0	0	2	NonTypeII	Clear	4	5	6	None	OxygenTherapy	33	0	NA	54	NA
17	759947	Home	Cardiology	Emergency	UrbanResident	Cardiology	1	Male	36.1	80	18	172	90	117.333333333333	60	1.6	23.4375	Both	III	II	0	0	0	0	0	0	0	0	0	0	0	0	0	0	0	0	0	NonTypeII	Clear	4	5	6	None	OxygenTherapy	33	0	NA	46	NA
18	825016	Home	Cardiology	NonEmergency	UrbanResident	Cardiology	1	Female	36.7	75	20	150	90	110	35	1.42	17.3576671295378	Both	III	I	0	1	0	0	0	0	0	0	1	0	0	0	0	0	0	0	2	NonTypeII	Clear	4	5	6	None	OxygenTherapy	33	0	NA	NA	NA
19	820101	HealthcareFacility	Cardiology	NonEmergency	UrbanResident	Cardiology	1	Female	36.3	72	18	134	46	75.3333333333333	53	1.58	21.2305720237141	Both	III	I	0	0	0	1	0	0	0	0	0	0	0	0	0	0	1	0	2	NonTypeII	Clear	4	5	6	None	OxygenTherapy	33	0	NA	72	0.5
20	729522	Home	Cardiology	NonEmergency	UrbanResident	Others	1	Male	36.3	78	20	98	60	72.6666666666667	60	1.7	20.7612456747405	Both	III	II	0	0	0	0	0	0	0	0	0	0	0	0	0	0	0	0	0	NonTypeII	Clear	4	5	6	None	OxygenTherapy	33	0	NA	58	NA
21	764082	Home	Cardiology	Emergency	UrbanResident	Cardiology	1	Female	37	90	19	150	58	88.6666666666667	44	1.56	18.0802103879027	Both	III	II	1	1	0	0	0	0	0	0	0	0	0	0	0	0	0	0	2	NonTypeII	Clear	4	5	6	None	OxygenTherapy	33	0	NA	NA	NA
22	765801	Home	Cardiology	Emergency	UrbanResident	Cardiology	1	Female	36.6	123	20	160	90	113.333333333333	55	1.58	22.0317256849864	Both	III	III	0	0	0	0	0	0	0	0	0	0	0	0	0	0	0	0	0	NonTypeII	Clear	4	5	6	None	OxygenTherapy	33	0	NA	54	0.94
23	868777	HealthcareFacility	GeneralWard	Emergency	UrbanResident	GeneralWard	1	Female	36.3	71	18	92	58	69.3333333333333	35	1.4	17.8571428571429	Both	II	I	0	0	0	0	0	0	0	0	1	0	0	0	0	0	0	0	1	NonTypeII	Clear	4	5	6	None	OxygenTherapy	33	0	NA	62	1.25
24	821261	Home	Cardiology	NonEmergency	UrbanResident	Cardiology	1	Female	36.2	68	19	130	80	96.6666666666667	55	1.58	22.0317256849864	Both	III	III	0	0	0	1	0	0	0	0	0	0	0	0	0	0	0	0	1	NonTypeII	Clear	4	5	6	None	OxygenTherapy	33	0	NA	47	0.91
25	814869	Home	Cardiology	NonEmergency	UrbanResident	Cardiology	1	Male	36.3	80	18	150	80	103.333333333333	62	1.68	21.9671201814059	Both	III	II	0	0	0	0	0	0	0	0	0	0	0	0	0	0	1	0	1	TypeII	Clear	4	5	6	None	OxygenTherapy	33	0	NA	88	408
26	818671	Home	Cardiology	NonEmergency	UrbanResident	Cardiology	1	Female	36.2	44	18	90	50	63.3333333333333	45	1.5	20	Right	IV	IV	0	1	0	0	0	0	0	0	0	0	0	0	0	0	1	0	2	NonTypeII	Clear	4	5	6	None	OxygenTherapy	33	0	NA	69	0.9
27	846186	Home	Cardiology	NonEmergency	UrbanResident	Cardiology	1	Female	36.3	68	19	130	72	91.3333333333333	42.5	1.5	18.8888888888889	Both	III	I	0	0	0	1	0	0	0	0	0	0	0	0	0	0	0	0	1	NonTypeII	Clear	4	5	6	None	OxygenTherapy	33	0	NA	NA	NA
28	818948	Unknown	GeneralWard	Emergency	UrbanResident	GeneralWard	1	Female	36	64	18	128	80	96	60	1.55	24.9739854318418	Both	II	I	0	1	0	0	0	0	0	0	1	0	0	0	0	0	0	0	2	NonTypeII	Clear	4	5	6	None	OxygenTherapy	33	0	NA	45	0.66
29	764380	Home	Cardiology	NonEmergency	UrbanResident	Cardiology	1	Male	36.2	76	22	145	82	103	56	1.68	19.8412698412698	Both	III	II	0	0	0	0	0	0	0	0	1	0	0	0	0	0	0	0	1	NonTypeII	Clear	4	5	6	None	OxygenTherapy	33	0	NA	NA	NA
30	861240	HealthcareFacility	Cardiology	Emergency	UrbanResident	Cardiology	1	Male	36.3	108	19	141	77	98.3333333333333	57.5	1.6	22.4609375	Both	III	III	0	0	0	0	0	0	0	0	0	0	0	0	0	0	0	0	0	NonTypeII	Clear	4	5	6	None	OxygenTherapy	33	0	NA	NA	NA
31	743467	Home	Cardiology	NonEmergency	UrbanResident	Cardiology	1	Female	36.3	68	19	122	72	88.6666666666667	33	1.45	15.6956004756243	Both	II	I	0	0	0	0	0	1	0	0	0	0	0	0	0	0	0	0	1	NonTypeII	Clear	4	5	6	None	OxygenTherapy	33	0	NA	30	0.92
32	814480	HealthcareFacility	Cardiology	Emergency	UrbanResident	Cardiology	1	Female	36.3	111	18	144	70	94.6666666666667	60	1.6	23.4375	Both	III	I	0	0	0	0	0	0	0	0	0	0	0	0	0	0	0	0	0	NonTypeII	Clear	4	5	6	None	OxygenTherapy	33	0	NA	51	NA
33	783621	HealthcareFacility	Cardiology	Emergency	UrbanResident	Cardiology	1	Female	36.5	56	19	124	70	88	46	1.5	20.4444444444444	Both	III	II	0	0	0	0	0	1	0	0	0	0	0	0	0	0	0	0	1	NonTypeII	Clear	4	5	6	None	OxygenTherapy	33	0	NA	NA	NA
34	766383	Home	ICU	Emergency	UrbanResident	Cardiology	1	Female	37	101	19	125	72	89.6666666666667	40	1.5	17.7777777777778	Both	III	III	0	1	0	0	0	1	0	0	0	0	0	0	0	0	0	0	2	NonTypeII	Clear	4	5	6	None	OxygenTherapy	33	0	NA	56	NA
35	848044	Home	Cardiology	NonEmergency	UrbanResident	Cardiology	1	Male	36.8	84	19	142	80	100.666666666667	55	1.66	19.9593554942662	Both	III	I	0	0	0	0	0	0	0	0	1	0	0	0	0	0	0	0	1	NonTypeII	Clear	4	5	6	None	OxygenTherapy	33	0	NA	41	1
36	821472	HealthcareFacility	GeneralWard	Emergency	UrbanResident	GeneralWard	1	Female	37	89	25	160	90	113.333333333333	50	1.5	22.2222222222222	Both	III	I	0	1	0	1	0	1	0	0	0	0	0	0	0	0	0	0	3	NonTypeII	Clear	4	5	6	None	OxygenTherapy	33	0	NA	42	1.18
37	866373	Home	Cardiology	NonEmergency	UrbanResident	Cardiology	1	Female	36.2	68	17	164	100	121.333333333333	41	1.5	18.2222222222222	Both	III	II	0	1	0	0	0	0	0	0	0	1	0	0	0	0	0	0	2	NonTypeII	Clear	4	5	6	None	OxygenTherapy	33	0	NA	48	0.59
38	793147	Home	Cardiology	Emergency	UrbanResident	Cardiology	1	Female	36.3	132	19	171	123	139	45	1.5	20	Left	III	III	0	0	0	0	0	0	0	0	1	0	0	0	0	0	0	0	1	NonTypeII	Clear	4	5	6	None	OxygenTherapy	33	0	NA	53	NA
39	739615	Home	Cardiology	NonEmergency	farmer	Cardiology	1	Male	36.3	110	19	100	70	80	45	1.6	17.578125	Both	III	II	0	0	0	0	0	1	0	0	0	0	0	0	0	0	0	0	1	NonTypeII	Clear	4	5	6	None	OxygenTherapy	33	0	NA	68	0.38
40	817939	Unknown	Cardiology	Emergency	UrbanResident	Cardiology	1	Female	36.1	102	22	160	90	113.333333333333	30	1.49	13.512904824107	Both	III	II	0	0	0	0	0	0	0	0	0	0	0	0	0	0	0	0	0	NonTypeII	Clear	4	5	6	None	OxygenTherapy	33	0	NA	NA	NA
41	760822	Unknown	GeneralWard	Emergency	UrbanResident	GeneralWard	1	Female	36.2	112	19	110	65	80	43	1.48	19.6311176040906	Both	III	I	0	0	0	1	0	1	0	0	0	0	0	0	0	0	0	0	2	NonTypeII	Clear	4	5	6	None	OxygenTherapy	33	0	NA	54	1.54
42	831189	Home	Cardiology	NonEmergency	UrbanResident	Cardiology	1	Female	37.2	80	18	126	84	98	49	1.5	21.7777777777778	Both	III	III	0	0	0	1	0	0	0	0	1	0	0	0	0	0	0	0	2	NonTypeII	Clear	4	5	6	None	OxygenTherapy	33	0	NA	55	0.94
43	837384	HealthcareFacility	Cardiology	NonEmergency	UrbanResident	Cardiology	4	Male	36.3	85	18	106	62	76.6666666666667	78	1.6	30.46875	Both	II	I	0	0	0	1	0	1	0	0	0	0	0	0	0	0	0	0	2	NonTypeII	Clear	4	5	6	None	OxygenTherapy	33	0	NA	NA	NA
44	798240	Unknown	Cardiology	NonEmergency	farmer	ICU	1	Male	36	55	20	90	62	71.3333333333333	65	1.65	23.8751147842057	Both	III	III	0	0	0	0	0	0	0	0	1	1	0	0	0	0	1	0	3	NonTypeII	Clear	4	5	6	None	OxygenTherapy	33	0	NA	53	NA
45	857297	Home	Cardiology	Emergency	UrbanResident	Cardiology	1	Male	36.6	85	18	104	74	84	62	1.65	22.77318641	Both	II	I	0	0	0	0	0	0	0	0	0	0	0	0	0	0	0	0	0	NonTypeII	Clear	4	5	6	None	OxygenTherapy	33	0	NA	80	1.28
46	727376	Home	Cardiology	Emergency	UrbanResident	Cardiology	1	Female	36.2	108	19	252	146	181.333333333333	60	1.52	25.9695290858726	Both	II	III	0	0	0	0	0	0	0	0	1	0	0	0	0	0	1	0	2	NonTypeII	Clear	4	5	6	None	OxygenTherapy	33	0	NA	61	NA
47	865365	HealthcareFacility	Others	NonEmergency	farmer	Cardiology	1	Female	36.4	88	20	160	80	106.666666666667	52	1.5	23.1111111111111	Both	III	II	0	0	0	1	0	0	0	0	0	0	0	0	0	0	0	0	1	NonTypeII	Clear	4	5	6	None	OxygenTherapy	33	0	NA	58	1.03
48	859976	Home	Cardiology	NonEmergency	UrbanResident	Cardiology	2	Male	36.5	67	18	100	73	82	45	1.65	16.5289256198347	Both	II	III	0	0	0	0	0	0	0	0	0	0	0	0	0	0	0	0	0	NonTypeII	Clear	4	5	6	None	OxygenTherapy	33	0	NA	NA	NA
49	806646	HealthcareFacility	Cardiology	Emergency	UrbanResident	Cardiology	1	Female	36.3	87	19	132	80	97.3333333333333	48	1.5	21.3333333333333	Both	III	II	0	0	0	0	0	0	0	0	0	0	0	0	0	0	0	0	0	NonTypeII	Clear	4	5	6	None	OxygenTherapy	33	0	NA	44	NA
50	862491	Unknown	Cardiology	Emergency	farmer	Cardiology	1	Female	36	110	19	105	79	87.6666666666667	78	1.6	30.46875	Both	II	II	0	0	0	1	0	0	0	0	0	0	0	0	0	0	0	0	1	NonTypeII	Clear	4	5	6	None	OxygenTherapy	33	0	NA	NA	NA
51	858732	HealthcareFacility	Cardiology	NonEmergency	UrbanResident	Cardiology	1	Female	36	62	19	110	60	76.6666666666667	47	1.5	20.8888888888889	Both	III	I	0	0	0	1	0	0	0	0	0	0	0	0	0	0	0	0	1	NonTypeII	Clear	4	5	6	None	OxygenTherapy	33	0	NA	NA	NA
52	870127	Unknown	Cardiology	Emergency	UrbanResident	Cardiology	1	Female	36	38	20	68	33	44.6666666666667	34	1.57	13.7936630289261	Both	IV	IV	0	1	0	0	0	0	0	0	1	0	0	0	0	0	0	0	2	NonTypeII	Clear	4	5	6	None	OxygenTherapy	33	0	NA	NA	NA
53	763014	Home	Cardiology	NonEmergency	UrbanResident	Cardiology	1	Male	36.3	69	19	108	66	80	45	1.6	17.578125	Both	II	I	0	1	0	0	0	0	0	0	0	0	0	0	0	0	0	0	1	NonTypeII	Clear	4	5	6	None	OxygenTherapy	33	0	NA	NA	NA
54	814592	HealthcareFacility	GeneralWard	NonEmergency	UrbanResident	GeneralWard	1	Female	36.5	90	19	120	70	86.6666666666667	54.5	1.6	21.2890625	Both	II	I	0	0	0	1	0	0	0	1	0	0	0	0	0	0	0	0	2	NonTypeII	Clear	4	5	6	None	OxygenTherapy	33	0	NA	50	1.05
55	742279	Home	Others	Emergency	UrbanResident	Cardiology	1	Female	36.4	56	18	105	65	78.3333333333333	40	1.5	17.7777777777778	Both	II	III	0	0	0	0	0	1	0	0	0	0	0	0	0	0	0	0	1	NonTypeII	Clear	4	5	6	None	OxygenTherapy	33	0	NA	NA	NA
56	735209	Home	GeneralWard	Emergency	UrbanResident	GeneralWard	1	Female	36.3	90	21	140	90	106.666666666667	50	1.5	22.2222222222222	Left	II	I	0	0	0	1	0	1	0	0	0	0	0	0	0	0	0	0	2	NonTypeII	Clear	4	2	5	NIMV	OxygenTherapy	40	0	NA	46	0.92
57	736105	Home	Cardiology	NonEmergency	Others	Cardiology	1	Female	36.6	104	19	110	60	76.6666666666667	45	1.6	17.578125	Both	II	III	0	0	0	0	0	0	0	0	1	0	0	0	0	0	0	0	1	NonTypeII	Clear	4	5	6	None	OxygenTherapy	33	0	NA	45	0.83
58	726990	Home	Cardiology	NonEmergency	UrbanResident	Cardiology	1	Female	36	80	18	100	60	73.3333333333333	40	1.5	17.7777777777778	Both	II	I	0	0	0	0	0	0	0	0	0	0	0	0	0	0	0	0	0	NonTypeII	Clear	4	5	6	None	OxygenTherapy	33	0	NA	NA	NA
59	794078	Home	Cardiology	NonEmergency	UrbanResident	Cardiology	1	Male	36	47	18	132	70	90.6666666666667	65	1.65	23.8751147842057	Both	III	III	0	0	0	1	0	0	0	0	0	0	0	0	0	0	0	0	1	NonTypeII	Clear	4	5	6	None	OxygenTherapy	33	0	NA	NA	NA
60	814928	Home	Cardiology	Emergency	UrbanResident	Cardiology	1	Female	36	61	19	144	88	106.666666666667	55	1.54	23.191094619666	Both	III	II	0	0	0	0	0	0	0	0	0	0	0	0	0	0	0	0	0	NonTypeII	Clear	4	5	6	None	OxygenTherapy	33	0	NA	NA	NA
61	793939	Home	Cardiology	Emergency	UrbanResident	Cardiology	1	Male	36.5	71	19	90	52	64.6666666666667	55	1.6	21.484375	Both	IV	IV	1	0	0	0	0	0	0	0	1	0	0	0	0	0	0	0	2	NonTypeII	Clear	4	5	6	None	OxygenTherapy	33	0	NA	NA	0.69
62	864312	Unknown	Cardiology	Emergency	UrbanResident	Cardiology	1	Female	36	112	20	90	66	74	45	1.52	19.4771468144044	Both	III	II	1	1	0	0	0	0	0	0	0	0	0	0	0	0	0	0	2	NonTypeII	Clear	4	5	6	None	OxygenTherapy	33	0	NA	35	NA
63	864678	Home	Others	Emergency	UrbanResident	Cardiology	1	Male	36.6	108	20	120	76	90.6666666666667	55	1.7	19.0311418685121	Both	III	III	0	0	0	0	0	1	0	0	0	0	0	0	0	0	0	0	1	NonTypeII	Clear	4	5	6	None	OxygenTherapy	33	0	NA	NA	NA
64	859541	Home	Cardiology	NonEmergency	UrbanResident	Cardiology	1	Female	36.3	60	18	130	72	91.3333333333333	42	1.48	19.1745799853908	Both	II	I	0	0	0	0	0	0	0	0	0	0	0	0	0	0	0	0	0	NonTypeII	Clear	4	5	6	None	OxygenTherapy	33	0	NA	NA	NA
65	815319	Home	Others	NonEmergency	UrbanResident	Others	1	Female	36.7	60	18	166	80	108.666666666667	48	1.52	20.7756232686981	Both	II	I	0	0	0	0	0	0	0	1	0	0	0	0	0	0	0	0	1	NonTypeII	Clear	4	5	6	None	OxygenTherapy	33	0	NA	50	1.07
66	738529	Unknown	Others	NonEmergency	UrbanResident	Others	1	Female	36	64	19	100	60	73.3333333333333	50	1.55	20.8116545265349	Both	III	II	0	1	0	0	0	0	0	0	0	0	0	0	0	0	0	0	1	NonTypeII	Clear	4	5	6	None	OxygenTherapy	33	0	NA	53	0.79
67	796227	HealthcareFacility	Cardiology	NonEmergency	UrbanResident	Cardiology	1	Male	36	50	18	140	76	97.3333333333333	70	1.6	27.34375	Both	III	I	0	0	0	1	0	0	0	0	0	0	0	0	0	0	0	0	1	NonTypeII	Clear	4	5	6	None	OxygenTherapy	33	0	NA	NA	NA
68	865930	Home	Cardiology	Emergency	UrbanResident	Cardiology	1	Female	36	126	24	160	93	115.333333333333	49	1.5	21.7777777777778	Left	III	II	0	0	0	0	0	0	0	0	0	0	0	0	0	0	0	0	0	NonTypeII	Clear	4	5	6	None	OxygenTherapy	33	0	NA	NA	NA
69	779834	Unknown	Cardiology	Emergency	UrbanResident	Cardiology	1	Male	36.6	69	19	108	70	82.6666666666667	60	1.6	23.4375	Both	III	II	0	0	0	0	0	0	0	0	0	0	0	0	0	0	0	0	0	NonTypeII	Clear	4	5	6	None	OxygenTherapy	33	0	NA	NA	NA
70	759361	Home	GeneralWard	Emergency	UrbanResident	Cardiology	1	Female	36	68	18	113	66	81.6666666666667	50	1.55	20.8116545265349	Both	III	III	0	1	0	0	0	0	0	0	0	0	0	0	0	0	0	0	1	NonTypeII	Clear	4	5	6	None	OxygenTherapy	33	0	NA	NA	NA
71	804640	Home	Cardiology	NonEmergency	UrbanResident	Cardiology	1	Female	36	82	21	128	60	82.6666666666667	65	1.6	25.390625	Both	III	I	0	0	0	0	0	0	0	0	0	0	0	0	0	0	0	0	0	NonTypeII	Clear	4	5	6	None	OxygenTherapy	33	0	NA	60	0.95
72	778545	HealthcareFacility	Cardiology	NonEmergency	UrbanResident	Cardiology	1	Female	36	54	18	120	72	88	45	1.43	22.0059660619101	Both	II	I	0	1	0	0	0	1	0	0	0	0	0	0	0	0	0	0	2	NonTypeII	Clear	4	5	6	None	OxygenTherapy	33	0	NA	NA	NA
73	821564	Home	Cardiology	Emergency	UrbanResident	Cardiology	1	Male	36	50	18	122	64	83.3333333333333	44	1.56	18.0802103879027	Both	III	II	0	0	0	0	0	0	0	0	0	0	0	0	0	0	0	0	0	NonTypeII	Clear	4	5	6	None	OxygenTherapy	33	0	NA	54	0.98
74	833497	HealthcareFacility	Cardiology	Emergency	UrbanResident	Cardiology	1	Male	36.5	63	19	110	64	79.3333333333333	45	1.57	18.2563187147552	Both	III	I	0	0	0	0	0	1	0	0	0	0	0	0	0	0	1	0	2	NonTypeII	Clear	4	5	6	None	OxygenTherapy	33	0	NA	66	0.64
75	733308	Unknown	GeneralWard	Emergency	UrbanResident	Cardiology	1	Female	36.1	96	21	160	94	116	43	1.54	18.1312194299207	Both	II	III	0	0	0	0	0	0	0	0	0	0	0	0	0	0	0	0	0	NonTypeII	Clear	4	5	6	None	OxygenTherapy	33	0	NA	60	NA
76	844138	Home	Cardiology	NonEmergency	UrbanResident	Cardiology	1	Female	36.2	54	19	144	90	108	41.5	1.6	16.2109375	Both	III	I	0	0	0	0	0	0	0	0	0	0	0	0	0	0	0	0	0	NonTypeII	Clear	4	5	6	None	OxygenTherapy	33	0	NA	NA	NA
77	736369	Unknown	Cardiology	NonEmergency	UrbanResident	Cardiology	1	Female	36.6	116	19	110	75	86.6666666666667	55	1.65	20.2020202020202	Both	III	I	0	0	0	0	0	0	0	0	0	0	0	0	0	1	1	0	2	NonTypeII	Clear	4	5	6	None	OxygenTherapy	33	0	NA	NA	NA
78	793801	Home	Cardiology	Emergency	UrbanResident	Cardiology	1	Female	36.6	98	19	140	80	100	40	1.5	17.7777777777778	Both	III	II	0	0	0	1	0	0	0	0	1	0	0	0	0	0	0	0	2	NonTypeII	Clear	4	5	6	None	OxygenTherapy	33	0	NA	36	1.1
79	866371	Home	Cardiology	NonEmergency	UrbanResident	Cardiology	1	Female	36.5	106	18	120	60	80	36	1.45	17.1224732461356	Both	III	III	0	0	0	0	0	0	0	0	0	0	0	0	0	0	0	0	0	NonTypeII	Clear	4	5	6	None	OxygenTherapy	33	0	NA	NA	NA
80	746924	Home	Cardiology	NonEmergency	UrbanResident	Cardiology	1	Male	36.5	64	18	130	75	93.3333333333333	65	1.72	21.9713358572201	Both	II	I	0	0	0	0	0	0	0	0	0	0	0	0	0	0	0	0	0	NonTypeII	Clear	4	5	6	None	OxygenTherapy	33	0	NA	45	0.95
81	746782	Home	Cardiology	Emergency	farmer	Cardiology	1	Female	36.6	76	18	110	70	83.3333333333333	50	1.5	22.2222222222222	Both	III	II	1	1	0	0	0	0	0	0	1	1	0	0	0	0	0	0	4	NonTypeII	Clear	4	5	6	None	OxygenTherapy	33	0	NA	NA	NA
82	743908	Home	Cardiology	Emergency	Others	Cardiology	1	Female	36.2	70	19	130	65	86.6666666666667	60	1.58	24.034609838167	Both	III	III	0	0	0	0	0	0	0	0	0	0	0	0	0	0	1	0	1	NonTypeII	Clear	4	5	6	None	OxygenTherapy	33	0	NA	45	1.17
83	791627	HealthcareFacility	Cardiology	NonEmergency	UrbanResident	Cardiology	1	Male	36.5	61	18	132	62	85.3333333333333	72	1.66	26.1286108288576	Both	III	III	0	0	0	0	0	0	0	0	0	0	0	0	0	0	0	0	0	NonTypeII	Clear	4	5	6	None	OxygenTherapy	33	0	NA	50	NA
84	775978	HealthcareFacility	GeneralWard	Emergency	UrbanResident	GeneralWard	1	Male	36.3	70	19	110	64	79.3333333333333	68	1.6	26.5625	Both	III	I	0	1	0	0	0	0	0	0	0	0	0	0	0	0	1	0	2	NonTypeII	Clear	4	5	6	None	OxygenTherapy	33	0	NA	73	1.14
85	782224	HealthcareFacility	Cardiology	NonEmergency	UrbanResident	Cardiology	1	Female	36.8	96	18	130	75	93.3333333333333	42	1.46	19.7035091011447	Both	III	II	0	0	0	0	0	0	0	0	0	0	0	0	0	0	1	0	1	NonTypeII	Clear	4	5	6	None	OxygenTherapy	33	0	NA	NA	NA
86	793425	Home	Cardiology	NonEmergency	UrbanResident	Cardiology	1	Male	36.5	82	18	136	92	106.666666666667	50	1.6	19.53125	Both	II	I	0	0	0	0	0	0	0	0	0	0	0	0	0	0	0	0	0	NonTypeII	Clear	4	5	6	None	OxygenTherapy	33	0	NA	NA	NA
87	791903	HealthcareFacility	GeneralWard	Emergency	UrbanResident	GeneralWard	1	Female	36.9	80	20	120	64	82.6666666666667	53	1.52	22.9397506925208	Both	III	I	0	1	0	0	0	1	0	0	0	0	0	0	0	0	0	0	2	TypeII	Clear	4	5	6	None	OxygenTherapy	33	0	NA	44	0.52
88	817300	Home	Cardiology	Emergency	UrbanResident	Cardiology	1	Male	36.5	89	19	143	97	112.333333333333	75	1.68	26.5731292517007	Both	III	III	0	0	0	1	0	0	0	0	0	0	0	0	0	0	0	0	1	NonTypeII	Clear	4	5	6	None	OxygenTherapy	33	0	NA	NA	NA
89	863747	Home	Cardiology	NonEmergency	UrbanResident	Cardiology	1	Male	36.5	85	18	130	80	96.6666666666667	65	1.51	28.5075215999298	Both	II	III	0	0	0	0	0	0	0	0	0	0	0	0	0	0	0	0	0	TypeII	Clear	4	5	6	None	OxygenTherapy	33	0	NA	NA	NA
90	773090	Died	Cardiology	NonEmergency	UrbanResident	ICU	1	Male	36.3	88	18	120	70	86.6666666666667	60	1.77	19.1515847936417	Both	III	II	0	0	0	0	0	0	0	0	0	0	0	0	0	0	0	0	0	TypeII	Clear	4	5	6	None	OxygenTherapy	33	0	NA	73	1.36
91	755700	Home	Cardiology	Emergency	UrbanResident	Cardiology	1	Female	36	99	22	120	84	96	45	1.5	20	Both	II	II	0	0	0	0	0	1	0	0	1	0	0	0	0	0	0	0	2	NonTypeII	Clear	4	5	6	None	OxygenTherapy	33	0	NA	NA	NA
92	731805	Unknown	Cardiology	NonEmergency	farmer	Cardiology	1	Female	36.5	94	19	140	70	93.3333333333333	47	1.55	19.5629552549428	Both	III	I	0	1	0	0	0	0	0	0	0	0	0	0	0	0	1	0	2	TypeII	Clear	4	5	6	None	OxygenTherapy	33	0	NA	40	409
93	788057	HealthcareFacility	Cardiology	NonEmergency	UrbanResident	Cardiology	1	Female	36.5	78	19	112	76	88	40	1.45	19.0249702734839	Both	III	III	0	1	0	1	0	0	0	0	0	0	0	0	0	0	0	0	2	NonTypeII	Clear	4	5	6	None	OxygenTherapy	33	0	NA	50	1.33
94	850730	HealthcareFacility	Cardiology	NonEmergency	UrbanResident	Cardiology	2	Male	36.6	77	18	120	80	93.3333333333333	73	1.74	24.1115074646585	Both	II	II	0	1	0	0	0	0	0	0	0	0	0	0	0	0	1	0	2	TypeII	Clear	4	5	6	None	OxygenTherapy	33	0	NA	NA	NA
95	777721	Unknown	Cardiology	Emergency	UrbanResident	Cardiology	1	Male	36	155	22	166	80	108.666666666667	55	1.68	19.4869614512472	Both	II	III	0	0	0	0	0	0	0	0	0	0	0	0	0	0	0	0	0	TypeII	Clear	4	5	6	None	OxygenTherapy	33	1	NA	NA	NA
96	836612	Home	Cardiology	NonEmergency	UrbanResident	Cardiology	1	Female	37.8	76	20	104	66	78.6666666666667	40	1.5	17.7777777777778	Both	II	II	0	0	0	0	0	1	0	0	0	0	0	0	0	0	0	0	1	TypeII	Clear	4	5	6	None	OxygenTherapy	33	0	NA	43	0.81
97	741000	Home	Cardiology	Emergency	farmer	Cardiology	1	Female	36.3	71	19	108	56	73.3333333333333	45	1.55	18.7304890738814	Both	III	I	0	0	0	1	0	0	0	0	1	0	0	0	0	0	0	0	2	TypeII	Clear	4	5	6	None	OxygenTherapy	33	0	NA	41	1.2
98	751159	Home	Cardiology	NonEmergency	farmer	Cardiology	1	Female	36.3	81	19	160	80	106.666666666667	62	1.54	26.1426884803508	Both	III	I	0	0	0	0	0	0	0	0	0	0	0	0	0	0	0	0	0	NonTypeII	Clear	4	5	6	None	OxygenTherapy	33	0	NA	50	NA
99	842939	Home	GeneralWard	NonEmergency	UrbanResident	GeneralWard	1	Male	36	82	19	160	80	106.666666666667	90	1.64	33.4622248661511	Both	II	II	0	1	0	0	0	0	0	0	0	0	0	0	0	0	0	0	1	NonTypeII	Clear	4	5	6	None	OxygenTherapy	33	1	NA	56	0.51
100	837785	Home	Others	NonEmergency	UrbanResident	GeneralWard	1	Female	36.4	79	18	104	60	74.6666666666667	50	1.58	20.0288415318058	Both	II	I	0	1	0	0	0	0	0	0	0	0	0	0	0	0	0	0	1	TypeII	Clear	4	5	6	None	OxygenTherapy	33	0	NA	68	0.57
101	813168	Home	Cardiology	NonEmergency	UrbanResident	Cardiology	1	Female	36	79	18	132	84	100	38	1.45	18.0737217598098	Both	III	I	0	1	0	0	0	0	0	0	0	0	0	0	0	0	0	0	1	NonTypeII	Clear	4	5	6	None	OxygenTherapy	33	0	NA	NA	NA
102	817948	Home	Cardiology	Emergency	UrbanResident	Cardiology	1	Female	36.2	122	19	80	50	60	41	1.5	18.2222222222222	Both	IV	IV	1	1	0	0	0	0	0	0	1	0	0	0	0	0	0	0	3	NonTypeII	Clear	4	5	6	None	OxygenTherapy	33	0	NA	NA	NA
103	797752	Home	Cardiology	Emergency	UrbanResident	Cardiology	1	Male	36.2	73	19	166	88	114	64	1.58	25.6369171607114	Both	III	I	0	0	0	0	0	0	0	0	1	0	0	0	0	0	0	0	1	NonTypeII	Clear	4	5	6	None	OxygenTherapy	33	0	NA	NA	NA
104	828763	Home	GeneralWard	NonEmergency	UrbanResident	GeneralWard	1	Male	36	108	21	150	80	103.333333333333	61	1.65	22.4058769513315	Both	III	I	0	1	0	0	0	0	0	0	1	1	0	0	0	0	1	0	4	NonTypeII	Clear	4	5	6	None	OxygenTherapy	33	0	NA	50	0.94
105	747856	Unknown	Cardiology	Emergency	Others	Cardiology	1	Female	36	60	19	124	55	78	40	1.45	19.0249702734839	Both	II	I	0	0	0	0	0	0	0	0	1	0	0	0	0	0	0	0	1	NonTypeII	Clear	4	5	6	None	OxygenTherapy	33	0	NA	69	0.75
106	866380	Home	Others	Emergency	UrbanResident	Cardiology	1	Male	36.7	86	20	111	72	85	73	1.75	23.8367346938776	Both	III	II	1	0	0	0	0	0	0	0	0	0	0	0	0	0	0	0	1	TypeII	Clear	4	5	6	None	OxygenTherapy	33	0	NA	71	1.48
107	803171	Home	Cardiology	NonEmergency	farmer	Cardiology	1	Male	36.3	81	18	126	70	88.6666666666667	60	1.7	20.7612456747405	Both	II	II	1	1	0	0	0	0	0	0	0	0	0	0	0	0	1	0	3	TypeII	Clear	4	5	6	None	OxygenTherapy	33	0	NA	NA	NA
108	749183	Home	Cardiology	Emergency	UrbanResident	Cardiology	1	Female	36	140	21	166	90	115.333333333333	45	1.5	20	Both	II	I	0	1	0	0	0	0	0	0	0	0	0	0	0	0	1	0	2	NonTypeII	Clear	4	5	6	None	OxygenTherapy	33	0	NA	50	1.4
109	796520	Unknown	ICU	Emergency	UrbanResident	Others	1	Male	36.4	96	19	98	64	75.3333333333333	65	1.7	22.4913494809689	Both	II	II	0	0	0	0	0	1	0	0	0	0	0	0	0	0	0	0	1	NonTypeII	Clear	4	5	6	None	OxygenTherapy	33	0	NA	NA	NA
110	863085	HealthcareFacility	Cardiology	Emergency	farmer	Cardiology	2	Male	36.4	78	18	130	68	88.6666666666667	50	1.7	17.3010380622837	Both	II	III	1	0	0	0	0	0	0	0	1	0	0	0	0	0	1	0	3	NonTypeII	Clear	4	5	6	None	OxygenTherapy	33	0	NA	50	1.42
111	734027	Home	Cardiology	NonEmergency	UrbanResident	Cardiology	1	Female	36.5	73	18	100	60	73.3333333333333	45	1.45	21.4030915576694	Both	II	II	0	0	0	0	0	0	0	0	0	0	0	0	0	0	1	0	1	TypeII	Clear	4	5	6	None	OxygenTherapy	33	0	NA	NA	NA
112	822474	Home	Cardiology	NonEmergency	UrbanResident	Cardiology	2	Male	36	62	18	140	78	98.6666666666667	45	1.62	17.1467764060357	Both	II	II	0	0	0	1	0	0	0	0	0	0	0	0	0	0	1	0	2	NonTypeII	Clear	4	5	6	None	OxygenTherapy	33	0	NA	53	0.88
113	789207	Home	Cardiology	NonEmergency	UrbanResident	Cardiology	1	Male	37	104	20	205	95	131.666666666667	50	1.6	19.53125	Both	II	III	0	1	0	0	0	0	0	0	0	0	0	0	0	0	0	0	1	NonTypeII	Clear	4	5	6	None	OxygenTherapy	33	0	NA	NA	NA
114	841390	HealthcareFacility	Cardiology	NonEmergency	Others	Cardiology	2	Female	36.5	96	21	112	86	94.6666666666667	45	1.55	18.7304890738814	Both	III	II	0	1	0	1	0	0	0	0	0	0	0	0	0	0	0	0	2	NonTypeII	Clear	4	5	6	None	OxygenTherapy	33	0	NA	62	0.88
115	860301	Home	Cardiology	NonEmergency	UrbanResident	Cardiology	1	Female	36.2	65	19	115	62	79.6666666666667	48	1.53	20.5049339997437	Both	III	II	0	0	0	0	0	0	0	0	0	0	0	0	0	0	1	0	1	NonTypeII	Clear	4	5	6	None	OxygenTherapy	33	0	NA	NA	NA
116	784134	Home	Cardiology	NonEmergency	UrbanResident	Cardiology	1	Female	36.5	70	18	146	80	102	54	1.45	25.6837098692033	Both	II	II	0	0	0	0	0	0	0	0	0	0	0	0	0	0	0	0	0	NonTypeII	Clear	4	5	6	None	OxygenTherapy	33	0	NA	54	1.12
117	853810	Home	Cardiology	NonEmergency	UrbanResident	Cardiology	3	Male	36.5	56	18	152	90	110.666666666667	64	1.65	23.5078053259871	Both	III	I	0	0	0	0	0	0	0	0	0	0	0	0	0	0	0	0	0	NonTypeII	Clear	4	5	6	None	OxygenTherapy	33	0	NA	76	0.93
118	834556	Home	GeneralWard	NonEmergency	UrbanResident	GeneralWard	1	Female	36.2	110	19	120	80	93.3333333333333	44	1.52	19.0443213296399	Both	III	II	0	1	0	0	0	0	0	0	1	1	0	0	0	0	0	0	3	TypeII	Clear	4	5	6	None	OxygenTherapy	33	0	NA	40	1.25
119	754799	Home	Cardiology	NonEmergency	UrbanResident	Cardiology	1	Male	36.4	70	18	120	75	90	60	1.8	18.5185185185185	Both	III	III	0	1	0	0	0	1	0	0	0	0	0	0	0	0	0	0	2	TypeII	Clear	4	5	6	None	OxygenTherapy	33	0	NA	62	0.92
120	857432	HealthcareFacility	Cardiology	Emergency	UrbanResident	Cardiology	1	Female	36.9	102	20	180	100	126.666666666667	40	1.5	17.7777777777778	Both	II	III	0	1	0	0	0	0	0	0	0	0	0	0	0	0	0	0	1	NonTypeII	Clear	4	5	6	None	OxygenTherapy	33	0	NA	43	1.24
121	800848	Home	Cardiology	Emergency	farmer	Cardiology	1	Female	36	110	24	132	80	97.3333333333333	55	1.52	23.8054016620499	Both	II	III	0	0	0	0	0	0	0	0	0	0	0	0	0	0	0	0	0	NonTypeII	Clear	4	5	6	None	OxygenTherapy	33	0	NA	NA	NA
122	863086	HealthcareFacility	GeneralWard	Emergency	UrbanResident	GeneralWard	1	Female	38	121	21	160	80	106.666666666667	42	1.48	19.1745799853908	Both	II	III	0	0	0	0	0	0	0	0	1	0	0	0	0	0	0	0	1	NonTypeII	Clear	4	5	6	None	OxygenTherapy	33	0	NA	72	0.61
123	824845	Home	Cardiology	Emergency	UrbanResident	Cardiology	1	Female	36.4	74	19	110	78	88.6666666666667	53	1.55	22.060353798127	Both	II	III	0	1	0	0	0	0	0	0	0	0	0	0	0	0	1	0	2	NonTypeII	Clear	4	5	6	None	OxygenTherapy	33	0	NA	49	1.5
124	754196	Home	GeneralWard	Emergency	UrbanResident	GeneralWard	1	Female	36.5	130	20	138	80	99.3333333333333	45	1.45	21.4030915576694	Both	II	III	0	1	0	0	0	0	0	0	1	1	0	0	0	0	0	0	3	TypeII	Clear	4	5	6	None	OxygenTherapy	33	0	NA	45	1.35
125	828662	Home	Cardiology	Emergency	UrbanResident	Cardiology	1	Female	36.3	98	20	180	90	120	50	1.5	22.2222222222222	Both	II	III	0	0	0	1	0	0	0	0	0	0	0	0	0	0	0	0	1	NonTypeII	Clear	4	5	6	None	OxygenTherapy	33	0	NA	NA	NA
126	804100	Home	Cardiology	Emergency	UrbanResident	Cardiology	1	Female	36.5	84	18	144	76	98.6666666666667	45	1.52	19.4771468144044	Both	II	III	0	0	0	1	0	0	0	0	0	0	0	0	0	0	0	0	1	NonTypeII	Clear	4	5	6	None	OxygenTherapy	33	0	NA	43	2.1
127	815585	Home	Cardiology	Emergency	UrbanResident	Cardiology	2	Female	36.5	76	19	125	62	83	43	1.46	20.1726402702196	Both	II	II	0	1	0	0	0	0	0	0	1	1	0	0	0	0	0	0	3	NonTypeII	Clear	4	5	6	None	OxygenTherapy	33	0	NA	33	0.9
128	799827	Home	Cardiology	NonEmergency	UrbanResident	Cardiology	1	Male	36.3	102	18	140	70	93.3333333333333	73	1.7	25.2595155709343	Both	II	I	1	0	0	0	0	0	0	0	0	0	0	0	0	0	0	0	1	NonTypeII	Clear	4	5	6	None	OxygenTherapy	33	0	NA	NA	NA
129	735827	Home	GeneralWard	NonEmergency	UrbanResident	GeneralWard	1	Male	36	98	19	124	68	86.6666666666667	55	1.6	21.484375	Both	II	II	0	0	0	1	0	0	0	0	0	0	0	0	0	0	0	0	1	NonTypeII	Clear	4	5	6	None	OxygenTherapy	33	0	NA	NA	NA
130	757269	Home	Cardiology	Emergency	UrbanResident	Cardiology	1	Male	36.5	87	19	180	100	126.666666666667	65	1.7	22.4913494809689	Both	II	III	0	0	0	1	0	0	0	0	0	0	0	0	0	0	0	0	1	NonTypeII	Clear	4	5	6	None	OxygenTherapy	33	0	NA	59	NA
131	729949	Home	ICU	Emergency	UrbanResident	Cardiology	1	Male	36.1	90	19	120	65	83.3333333333333	48	1.58	19.2276878705336	Both	II	III	0	1	0	0	0	1	0	0	1	0	0	0	0	0	0	0	3	TypeII	Clear	4	5	6	None	OxygenTherapy	33	0	NA	60	NA
132	787061	Home	Cardiology	Emergency	UrbanResident	Cardiology	1	Female	37.9	93	20	115	73	87	54	1.45	25.6837098692033	Both	II	II	0	1	0	0	0	0	0	0	0	1	0	0	0	0	0	0	2	NonTypeII	Clear	4	5	6	None	OxygenTherapy	33	0	NA	76	NA
133	730551	Home	Cardiology	NonEmergency	UrbanResident	Cardiology	1	Male	36	92	18	168	100	122.666666666667	63	1.65	23.1404958677686	Both	II	III	0	0	0	0	0	0	0	0	0	0	0	0	0	0	0	0	0	NonTypeII	Clear	4	5	6	None	OxygenTherapy	33	0	NA	66	1.51
134	854856	Home	Cardiology	Emergency	UrbanResident	Cardiology	1	Male	36	71	19	96	64	74.6666666666667	45	1.58	18.0259573786252	Both	II	I	0	0	0	0	0	0	0	0	0	0	0	0	0	0	0	0	0	TypeII	Clear	4	5	6	None	OxygenTherapy	33	0	NA	77	1.07
135	747852	Home	Cardiology	Emergency	Others	Cardiology	1	Female	36.3	100	19	130	94	106	49	1.5	21.7777777777778	Both	II	III	0	0	0	0	0	0	0	0	0	0	0	0	0	0	0	0	0	NonTypeII	Clear	4	5	6	None	OxygenTherapy	33	0	NA	NA	NA
136	780824	Home	Cardiology	Emergency	UrbanResident	Cardiology	1	Female	36.4	78	18	130	90	103.333333333333	45	1.6	17.578125	Both	III	II	0	1	0	0	0	0	0	0	1	0	0	0	0	0	0	0	2	NonTypeII	Clear	4	5	6	None	OxygenTherapy	33	0	NA	NA	NA
137	860037	Home	Cardiology	NonEmergency	UrbanResident	Cardiology	1	Male	36	98	18	150	87	108	74	1.69	25.9094569517874	Both	III	III	0	0	0	1	0	0	0	0	0	0	0	0	0	0	0	0	1	NonTypeII	Clear	4	5	6	None	OxygenTherapy	33	0	NA	57	2.57
138	866587	Home	Cardiology	Emergency	Others	Cardiology	1	Female	36.2	130	27	50	30	36.6666666666667	45	1.5	20	Both	IV	IV	1	0	0	0	0	0	0	0	0	1	0	0	0	0	0	0	2	TypeII	Clear	4	5	6	None	OxygenTherapy	33	0	NA	64	0.92
139	790695	Home	Cardiology	NonEmergency	UrbanResident	Cardiology	1	Male	36.3	68	18	86	54	64.6666666666667	80	1.6	31.25	Both	IV	IV	0	1	0	0	0	0	0	0	0	0	0	0	0	0	0	0	1	NonTypeII	Clear	4	5	6	None	OxygenTherapy	33	0	NA	NA	NA
140	744861	Home	Cardiology	Emergency	UrbanResident	Cardiology	1	Male	36.3	64	19	118	64	82	84	1.68	29.7619047619048	Both	II	I	0	1	0	0	0	0	0	0	0	0	0	0	0	0	0	0	1	NonTypeII	Clear	4	5	6	None	OxygenTherapy	33	0	NA	44	0.63
141	860325	Unknown	ICU	Emergency	UrbanResident	ICU	1	Female	38.1	121	23	168	101	123.333333333333	50	1.45	23.7812128418549	Both	III	II	0	1	0	0	0	0	0	0	0	0	0	0	0	0	0	0	1	NonTypeII	Clear	4	5	6	None	OxygenTherapy	33	0	NA	NA	NA
142	759442	Unknown	Cardiology	Emergency	UrbanResident	Cardiology	1	Female	36.2	65	18	100	64	76	35	1.45	16.6468489892985	Both	III	II	0	1	0	0	0	0	0	0	0	0	0	0	0	0	0	0	1	TypeII	Clear	4	5	6	None	OxygenTherapy	33	0	NA	NA	NA
143	808358	HealthcareFacility	Cardiology	Emergency	UrbanResident	Cardiology	1	Male	36	116	21	170	80	110	60	1.6	23.4375	Left	III	III	0	0	0	1	0	0	0	0	0	0	0	0	0	0	0	0	1	NonTypeII	Clear	4	2	5	NIMV	OxygenTherapy	40	0	NA	NA	NA
144	866826	HealthcareFacility	Cardiology	NonEmergency	farmer	Cardiology	3	Male	36.5	45	18	118	57	77.3333333333333	55	1.6	21.484375	Both	III	II	1	0	0	0	0	0	0	0	1	0	0	0	0	0	1	0	3	NonTypeII	Clear	4	5	6	None	OxygenTherapy	33	0	NA	NA	NA
145	863869	HealthcareFacility	Cardiology	Emergency	farmer	Cardiology	2	Male	36.4	43	19	92	53	66	48	1.5	21.3333333333333	Both	III	IV	0	1	0	0	0	0	0	0	1	1	0	0	0	0	1	0	4	NonTypeII	Clear	4	5	6	None	OxygenTherapy	33	0	NA	NA	NA
146	787629	HealthcareFacility	Others	NonEmergency	UrbanResident	Cardiology	1	Male	36.2	65	18	138	70	92.6666666666667	63	1.56	25.887573964497	Both	III	I	0	0	0	0	0	0	0	0	0	0	0	0	0	0	0	0	0	NonTypeII	Clear	4	5	6	None	OxygenTherapy	33	0	NA	41	0.86
147	760181	Home	Cardiology	NonEmergency	Others	Cardiology	1	Female	36.3	75	17	110	85	93.3333333333333	55	1.5	24.4444444444444	Both	III	I	0	0	0	0	0	1	0	0	0	0	0	0	0	0	0	0	1	NonTypeII	Clear	4	5	6	None	OxygenTherapy	33	0	NA	45	2.1
148	863531	Died	ICU	Emergency	UrbanResident	ICU	1	Female	36.6	126	27	100	53	68.6666666666667	50	1.5	22.2222222222222	Both	III	III	0	1	0	0	0	0	0	0	0	1	0	0	0	0	0	0	2	TypeII	Clear	4	5	6	None	OxygenTherapy	33	0	NA	NA	NA
149	808020	Unknown	Cardiology	Emergency	UrbanResident	Cardiology	1	Male	36.5	72	20	148	70	96	60	1.7	20.7612456747405	Both	III	II	0	1	0	0	0	0	0	0	0	0	0	0	0	0	0	0	1	NonTypeII	Clear	4	5	6	None	OxygenTherapy	33	0	NA	NA	NA
150	799246	Home	Cardiology	Emergency	UrbanResident	Cardiology	1	Male	36.4	98	19	190	110	136.666666666667	56	1.64	20.8209399167162	Both	III	II	0	0	0	0	0	0	0	0	0	0	0	0	0	0	0	0	0	NonTypeII	Clear	4	5	6	None	OxygenTherapy	33	0	NA	59	0.99
151	730183	Home	Cardiology	Emergency	UrbanResident	Cardiology	1	Female	36	89	19	146	80	102	43	1.51	18.858821981492	Both	III	I	0	0	0	0	0	0	0	0	0	0	0	0	0	0	0	0	0	NonTypeII	Clear	4	5	6	None	OxygenTherapy	33	0	NA	74	1.42
152	791736	HealthcareFacility	Others	NonEmergency	UrbanResident	Cardiology	1	Female	36.5	86	20	176	108	130.666666666667	40	1.55	16.6493236212279	Both	III	II	0	0	0	0	0	0	0	0	0	0	0	0	0	0	0	0	0	NonTypeII	Clear	4	5	6	None	OxygenTherapy	33	0	NA	NA	NA
153	791071	HealthcareFacility	GeneralWard	Emergency	UrbanResident	Cardiology	1	Female	36	92	18	130	68	88.6666666666667	50	1.58	20.0288415318058	Both	III	III	0	0	0	0	0	1	0	0	0	0	0	0	0	0	0	0	1	NonTypeII	Clear	4	5	6	None	OxygenTherapy	33	0	NA	NA	NA
154	858901	Home	Others	NonEmergency	UrbanResident	Cardiology	1	Female	36.7	81	19	150	87	108	40	1.48	18.2615047479912	Both	III	I	1	1	0	0	0	0	0	0	0	0	0	0	0	0	0	0	2	NonTypeII	Clear	4	5	6	None	OxygenTherapy	33	0	NA	NA	NA
155	758048	Home	Others	NonEmergency	UrbanResident	Cardiology	1	Female	36.8	100	18	158	70	99.3333333333333	45	1.48	20.5441928414901	Both	II	I	0	0	0	0	0	0	0	0	0	0	0	0	0	0	0	0	0	NonTypeII	Clear	4	5	6	None	OxygenTherapy	33	0	NA	50	1.28
156	852624	HealthcareFacility	Cardiology	NonEmergency	UrbanResident	Cardiology	1	Male	36.3	100	18	112	62	78.6666666666667	65	1.68	23.0300453514739	Both	III	I	0	0	0	1	0	0	0	0	0	0	0	0	0	0	0	0	1	TypeII	Clear	4	5	6	None	OxygenTherapy	33	0	NA	42	0.93
157	830545	Home	Cardiology	Emergency	UrbanResident	Cardiology	1	Female	36.3	93	19	148	83	104.666666666667	39	1.53	16.6602588747917	Left	II	II	0	0	0	0	0	1	0	0	0	0	0	0	0	0	0	0	1	NonTypeII	Clear	4	5	6	None	OxygenTherapy	33	0	NA	49	NA
158	822745	Home	Cardiology	Emergency	UrbanResident	Cardiology	1	Female	36	120	22	172	96	121.333333333333	57	1.55	23.7252861602497	Both	III	III	0	1	0	0	0	0	0	0	1	1	0	0	0	0	0	0	3	NonTypeII	Clear	4	5	6	None	OxygenTherapy	33	0	NA	59	NA
159	770254	Home	Cardiology	Emergency	UrbanResident	Cardiology	1	Female	36.2	65	20	95	62	73	44	1.5	19.5555555555556	Both	II	II	0	0	0	0	0	0	0	0	1	0	0	0	0	0	0	0	1	NonTypeII	Clear	4	5	6	None	OxygenTherapy	33	0	NA	NA	NA
160	739419	Home	Cardiology	Emergency	UrbanResident	Cardiology	1	Female	36.5	72	20	160	90	113.333333333333	40	1.55	16.6493236212279	Both	III	I	0	0	0	1	0	0	0	0	0	0	0	0	0	0	0	0	1	NonTypeII	Clear	4	5	6	None	OxygenTherapy	33	0	NA	NA	NA
161	760189	Home	GeneralWard	Emergency	UrbanResident	GeneralWard	1	Male	36.1	102	18	130	90	103.333333333333	70	1.75	22.8571428571429	Both	III	I	0	0	0	0	0	0	0	0	1	0	0	0	0	0	0	0	1	NonTypeII	Clear	4	5	6	None	OxygenTherapy	33	0	NA	45	1.32
162	738683	Home	Cardiology	NonEmergency	UrbanResident	Cardiology	1	Male	36.6	70	18	90	62	71.3333333333333	58	1.6	22.65625	Both	III	II	0	0	0	0	0	0	0	0	0	0	0	0	0	0	0	0	0	NonTypeII	Clear	4	5	6	None	OxygenTherapy	33	0	NA	NA	NA
163	747597	Home	Cardiology	NonEmergency	Others	Cardiology	1	Male	37	96	18	86	50	62	56	1.7	19.3771626297578	Both	IV	IV	1	0	0	0	0	0	0	0	0	0	0	0	0	0	0	0	1	NonTypeII	Clear	4	5	6	None	OxygenTherapy	33	0	NA	NA	NA
164	757630	Home	Cardiology	Emergency	farmer	Cardiology	1	Female	36.2	60	18	134	68	90	50	1.54	21.0828132906055	Both	III	II	0	0	0	0	0	0	0	0	0	0	0	0	0	0	0	0	0	NonTypeII	Clear	4	5	6	None	OxygenTherapy	33	0	NA	48	NA
165	804572	Unknown	Cardiology	NonEmergency	UrbanResident	Cardiology	1	Male	35	111	18	100	60	73.3333333333333	55	1.7	19.0311418685121	Both	III	II	0	0	0	0	0	1	0	0	0	0	0	0	0	0	0	0	1	NonTypeII	Clear	4	5	6	None	OxygenTherapy	33	0	NA	NA	NA
166	757020	Unknown	Cardiology	Emergency	UrbanResident	Cardiology	1	Female	36.3	120	19	98	58	71.3333333333333	40	1.45	19.0249702734839	Both	II	II	0	0	0	0	0	1	0	0	0	0	0	0	0	0	0	0	1	NonTypeII	Clear	4	5	6	None	OxygenTherapy	33	0	NA	NA	NA
167	861557	Home	Cardiology	Emergency	UrbanResident	Cardiology	1	Female	39	86	21	129	60	83	60	1.52	25.9695290858726	Both	III	II	0	0	0	0	0	0	0	0	0	0	0	0	0	0	0	0	0	NonTypeII	Clear	4	5	6	None	OxygenTherapy	33	0	NA	NA	NA
168	759931	Home	Others	Emergency	UrbanResident	Cardiology	1	Female	36.7	58	18	164	80	108	75	1.5	33.3333333333333	Both	III	II	1	1	0	0	0	0	0	0	0	0	0	0	0	0	0	0	2	NonTypeII	Clear	4	5	6	None	OxygenTherapy	33	0	NA	44	1.31
169	810758	HealthcareFacility	GeneralWard	Emergency	UrbanResident	GeneralWard	1	Female	36.7	140	20	110	70	83.3333333333333	55	1.52	23.8054016620499	Both	II	III	0	0	0	0	0	1	0	0	0	0	0	0	0	0	0	0	1	NonTypeII	Clear	4	5	6	None	OxygenTherapy	33	0	NA	50	0.93
170	778525	HealthcareFacility	Cardiology	NonEmergency	UrbanResident	Cardiology	1	Female	36.2	78	19	154	100	118	75	1.6	29.296875	Both	II	I	0	0	0	0	0	0	0	0	0	0	0	0	0	0	0	0	0	NonTypeII	Clear	4	5	6	None	OxygenTherapy	33	0	NA	NA	NA
171	749435	Unknown	Cardiology	NonEmergency	UrbanResident	Cardiology	1	Female	36.6	105	18	86	60	68.6666666666667	50	1.55	20.8116545265349	Both	IV	IV	0	0	0	1	0	0	0	0	0	0	0	0	0	0	0	0	1	NonTypeII	Clear	4	5	6	None	OxygenTherapy	33	0	NA	NA	NA
172	809784	Home	Cardiology	NonEmergency	UrbanResident	Cardiology	1	Female	36	105	19	148	92	110.666666666667	70	1.55	29.1363163371488	Left	II	II	0	0	0	0	0	0	0	0	0	0	0	0	0	0	0	0	0	NonTypeII	Clear	4	5	6	None	OxygenTherapy	33	0	NA	43	0.68
173	791219	HealthcareFacility	GeneralWard	Emergency	UrbanResident	GeneralWard	1	Male	36.5	86	26	146	78	100.666666666667	60	1.65	22.038567493113	Both	III	III	0	0	0	1	0	0	0	0	0	0	0	0	0	0	0	0	1	NonTypeII	Clear	4	5	6	None	OxygenTherapy	33	0	NA	43	0.88
174	803586	Home	Cardiology	NonEmergency	worker	Cardiology	1	Male	36.8	95	21	154	94	114	60	1.59	23.7332384003797	Both	III	III	0	1	0	1	0	0	0	0	1	0	0	0	0	0	0	0	3	TypeII	Clear	4	5	6	None	OxygenTherapy	33	0	NA	54	401
175	736734	Home	Cardiology	NonEmergency	UrbanResident	Cardiology	1	Male	38	87	19	130	64	86	60	1.58	24.034609838167	Both	III	I	0	1	0	0	0	0	0	0	0	0	0	0	0	0	0	0	1	NonTypeII	Clear	4	5	6	None	OxygenTherapy	33	0	NA	NA	0.54
176	817246	Home	Cardiology	NonEmergency	UrbanResident	Cardiology	1	Male	36.5	85	18	145	80	101.666666666667	58	1.56	23.8330046022354	Both	III	I	0	1	0	0	0	0	0	0	0	0	0	0	0	0	0	0	1	NonTypeII	Clear	4	5	6	None	OxygenTherapy	33	0	NA	55	1.13
177	803338	Unknown	Cardiology	NonEmergency	UrbanResident	Cardiology	1	Female	36.6	88	19	130	76	94	60	1.56	24.65483235	Both	III	II	0	0	0	0	0	0	0	0	0	0	0	0	0	0	0	0	0	NonTypeII	Clear	4	5	6	None	OxygenTherapy	33	0	NA	50	NA
178	786199	Home	Cardiology	NonEmergency	UrbanResident	Cardiology	1	Male	36.5	96	19	145	80	101.666666666667	54	1.64	20.0773349196907	Both	III	I	0	0	0	0	0	0	0	0	0	0	0	0	0	0	0	0	0	NonTypeII	Clear	4	5	6	None	OxygenTherapy	33	0	NA	NA	NA
179	829953	Home	Cardiology	NonEmergency	UrbanResident	Cardiology	1	Female	36.3	62	18	122	64	83.3333333333333	46	1.48	21.0007304601899	Both	II	I	0	0	0	1	0	0	0	0	0	0	0	0	0	0	0	0	1	NonTypeII	Clear	4	5	6	None	OxygenTherapy	33	0	NA	41	0.73
180	796930	Home	Cardiology	NonEmergency	UrbanResident	Cardiology	1	Female	36.5	78	19	120	60	80	56	1.6	21.875	Both	II	II	0	0	0	0	0	0	0	0	0	0	0	0	0	0	0	0	0	NonTypeII	Clear	4	5	6	None	OxygenTherapy	33	0	NA	NA	NA
181	844447	HealthcareFacility	ICU	Emergency	Others	Cardiology	2	Female	36.7	65	15	166	103	124	40	1.68	14.172335600907	Both	II	I	1	0	0	0	0	0	0	0	1	0	0	0	0	0	0	0	2	NonTypeII	Clear	4	5	6	None	OxygenTherapy	33	0	NA	NA	NA
182	791588	Home	Cardiology	NonEmergency	UrbanResident	Cardiology	1	Female	36.3	62	18	142	63	89.3333333333333	61	1.5	27.1111111111111	Both	II	I	0	0	0	1	0	0	0	0	0	0	0	0	0	0	0	0	1	NonTypeII	Clear	4	5	6	None	OxygenTherapy	33	0	NA	43	1.22
183	786403	Home	Others	NonEmergency	UrbanResident	Cardiology	1	Male	36.6	92	20	140	80	100	70	1.68	24.8015873015873	Both	II	II	0	1	0	0	0	0	0	0	1	0	0	0	0	0	0	0	2	NonTypeII	Clear	4	5	6	None	OxygenTherapy	33	0	NA	41	1.16
184	775922	Home	Others	Emergency	UrbanResident	Cardiology	1	Female	36.8	113	23	165	90	115	73	1.57	29.6158059150473	Both	II	II	0	0	0	0	0	1	0	0	0	0	0	0	0	0	0	0	1	NonTypeII	Clear	4	5	6	None	OxygenTherapy	33	0	NA	NA	NA
185	864097	Home	Cardiology	NonEmergency	UrbanResident	Cardiology	1	Male	36.3	89	18	110	90	96.6666666666667	46	1.55	19.1467221644121	Both	II	I	0	1	0	0	0	0	0	0	0	1	0	0	0	0	0	0	2	NonTypeII	Clear	4	5	6	None	OxygenTherapy	33	0	NA	74	1.22
186	830110	Home	GeneralWard	NonEmergency	UrbanResident	GeneralWard	1	Male	36.3	100	19	148	100	116	72	1.66	26.1286108288576	Left	II	I	0	0	0	0	0	0	0	0	0	0	0	0	0	0	0	0	0	TypeII	Clear	4	5	6	None	OxygenTherapy	33	0	NA	54	NA
187	770442	Home	Cardiology	NonEmergency	UrbanResident	Cardiology	1	Female	36.6	80	19	150	100	116.666666666667	65	1.59	25.711008267078	Both	II	I	0	0	0	0	0	0	0	0	0	0	0	0	0	0	0	0	0	NonTypeII	Clear	4	5	6	None	OxygenTherapy	33	0	NA	59	1.17
188	742223	Home	Cardiology	NonEmergency	UrbanResident	Cardiology	1	Male	36.2	86	18	124	62	82.6666666666667	71	1.78	22.4087867693473	Both	II	I	0	1	0	0	0	0	0	0	0	0	0	0	0	0	0	0	1	NonTypeII	Clear	4	5	6	None	OxygenTherapy	33	0	NA	65	2.34
189	843550	Home	Cardiology	NonEmergency	UrbanResident	Cardiology	2	Female	37.2	118	19	106	80	88.6666666666667	45	1.5	20	Both	II	II	0	0	0	0	0	0	0	0	0	0	0	0	0	0	0	0	0	NonTypeII	Clear	4	5	6	None	OxygenTherapy	33	0	NA	41	1.15
190	848849	Home	Cardiology	NonEmergency	UrbanResident	Cardiology	1	Female	36.2	80	19	116	80	92	41	1.53	17.5146311247811	Both	II	I	0	1	0	0	0	0	0	0	1	0	0	0	0	0	0	0	2	NonTypeII	Clear	4	5	6	None	OxygenTherapy	33	0	NA	40	405
191	726342	Home	GeneralWard	Emergency	UrbanResident	GeneralWard	1	Female	36.5	70	21	136	70	92	58	1.5	25.7777777777778	Both	II	II	0	1	0	0	0	0	0	0	0	0	0	0	0	0	0	0	1	TypeII	Clear	4	5	6	None	OxygenTherapy	33	0	NA	46	NA
192	726695	Home	Cardiology	Emergency	farmer	Cardiology	1	Male	37.2	118	18	92	64	73.3333333333333	46	1.6	17.96875	Both	II	II	0	1	0	0	0	1	0	0	0	0	0	0	0	0	0	0	2	NonTypeII	Clear	4	5	6	None	OxygenTherapy	33	0	NA	46	NA
193	764366	HealthcareFacility	GeneralWard	Emergency	UrbanResident	GeneralWard	1	Male	35	86	18	110	60	76.6666666666667	50	1.66	18.1448686311511	Both	II	II	0	1	0	0	0	1	0	0	0	1	0	0	0	0	0	0	3	NonTypeII	Clear	4	5	6	None	OxygenTherapy	33	0	NA	61	1.17
194	765771	Home	Cardiology	NonEmergency	UrbanResident	Cardiology	1	Female	36.5	95	19	128	60	82.6666666666667	57	1.7	19.7231833910035	Both	II	III	0	1	0	0	0	0	0	0	0	0	0	0	0	0	0	0	1	NonTypeII	Clear	4	5	6	None	OxygenTherapy	33	0	NA	68	1.45
195	865824	Home	Cardiology	Emergency	UrbanResident	Cardiology	1	Female	36.4	82	18	90	60	70	35	1.5	15.5555555555556	Both	II	I	0	1	0	0	0	0	0	0	0	1	0	0	0	0	0	0	2	NonTypeII	Clear	4	5	6	None	OxygenTherapy	33	0	NA	NA	NA
196	780251	HealthcareFacility	Cardiology	NonEmergency	UrbanResident	Cardiology	1	Female	36.4	56	18	140	90	106.666666666667	55	1.51	24.1217490460945	Both	II	II	0	1	1	0	0	0	0	0	0	0	0	0	0	0	0	0	2	NonTypeII	Clear	4	5	6	None	OxygenTherapy	33	0	NA	NA	NA
197	795001	HealthcareFacility	Cardiology	Emergency	UrbanResident	Cardiology	1	Male	36.5	100	18	100	70	80	62	1.65	22.77318641	Both	II	I	0	1	0	0	0	1	0	0	0	0	0	0	0	0	0	0	2	NonTypeII	Clear	4	5	6	None	OxygenTherapy	33	0	NA	46	0.68
198	743061	Home	Cardiology	Emergency	farmer	Cardiology	1	Female	36	88	19	130	80	96.6666666666667	50	1.58	20.0288415318058	Both	III	II	0	1	0	0	0	0	0	0	0	0	0	0	0	0	0	0	1	NonTypeII	Clear	4	5	6	None	OxygenTherapy	33	0	NA	40	0.7
199	729509	Home	Cardiology	NonEmergency	UrbanResident	Cardiology	1	Male	36.1	60	18	130	90	103.333333333333	50	1.65	18.3654729109275	Both	III	I	0	1	0	0	0	0	0	0	0	0	0	0	0	1	1	0	3	NonTypeII	Clear	4	5	6	None	OxygenTherapy	33	0	NA	NA	NA
200	813738	Home	Cardiology	NonEmergency	UrbanResident	Cardiology	1	Female	36.5	67	20	170	92	118	50	1.5	22.2222222222222	Both	II	II	0	1	0	0	0	0	0	0	0	0	0	0	0	0	0	0	1	NonTypeII	Clear	4	5	6	None	OxygenTherapy	33	0	NA	NA	NA
201	801411	Home	GeneralWard	Emergency	UrbanResident	GeneralWard	1	Male	36	102	17	130	70	90	63	1.55	26.2226847034339	Both	II	I	0	1	0	0	0	0	0	0	0	0	0	0	0	1	0	0	2	NonTypeII	Clear	4	5	6	None	OxygenTherapy	33	0	NA	39	0.77
202	736771	Home	Cardiology	NonEmergency	UrbanResident	Cardiology	1	Male	36.2	52	20	108	70	82.6666666666667	60	1.7	20.7612456747405	Both	II	I	0	1	1	0	0	0	0	0	0	0	0	0	0	0	1	0	3	NonTypeII	Clear	4	5	6	None	OxygenTherapy	33	0	NA	58	NA
203	780942	Home	Cardiology	Emergency	UrbanResident	Cardiology	1	Female	36.8	81	18	165	85	111.666666666667	56	1.55	23.309053069719	Both	II	II	0	1	0	0	0	0	0	0	0	0	0	0	0	0	0	0	1	NonTypeII	Clear	4	5	6	None	OxygenTherapy	33	0	NA	47	407
204	805096	Home	Cardiology	Emergency	UrbanResident	Cardiology	1	Female	36	71	20	200	100	133.333333333333	55	1.53	23.4952368747063	Both	II	II	0	1	1	0	0	0	0	0	0	0	0	0	0	0	0	0	2	TypeII	Clear	4	5	6	None	OxygenTherapy	33	0	NA	0.93	1.1
205	863400	HealthcareFacility	Cardiology	Emergency	UrbanResident	Cardiology	1	Male	36.2	81	17	130	80	96.6666666666667	70	1.65	25.7116620752984	Both	II	I	0	1	0	0	0	0	0	0	0	0	0	0	0	0	0	0	1	NonTypeII	Clear	4	5	6	None	OxygenTherapy	33	0	NA	53	0.54
206	850346	Home	Cardiology	Emergency	UrbanResident	Cardiology	1	Female	36.6	44	18	110	80	90	50	1.5	22.2222222222222	Both	II	II	0	1	0	0	0	0	0	0	0	0	0	0	0	0	0	0	1	NonTypeII	Clear	4	5	6	None	OxygenTherapy	33	0	NA	NA	NA
207	762987	Home	Cardiology	NonEmergency	UrbanResident	Cardiology	1	Male	36.5	62	19	120	86	97.3333333333333	55	1.6	21.484375	Both	II	II	0	1	0	0	0	0	0	0	0	0	0	0	0	0	1	0	2	NonTypeII	Clear	4	5	6	None	OxygenTherapy	33	0	NA	NA	NA
208	789269	Home	Cardiology	NonEmergency	UrbanResident	Cardiology	1	Female	36	100	19	128	68	88	56	1.52	24.2382271468144	Both	II	III	0	1	0	0	0	0	0	0	0	0	0	0	0	0	0	0	1	NonTypeII	Clear	4	5	6	None	OxygenTherapy	33	0	NA	41	1.9
209	777006	Unknown	Cardiology	Emergency	UrbanResident	Cardiology	1	Female	36	70	20	124	58	80	40	1.46	18.7652467629949	Both	II	II	0	1	0	0	0	0	0	0	0	1	0	0	0	0	0	0	2	NonTypeII	Clear	4	5	6	None	OxygenTherapy	33	0	NA	NA	NA
210	809217	HealthcareFacility	Cardiology	NonEmergency	UrbanResident	Cardiology	2	Female	36.5	78	18	130	80	96.6666666666667	50	1.5	22.2222222222222	Both	II	I	0	1	0	0	0	0	0	1	0	1	0	0	0	0	0	0	3	NonTypeII	Clear	4	5	6	None	OxygenTherapy	33	0	NA	52	0.87
211	728236	Home	Others	NonEmergency	farmer	Cardiology	1	Female	36.8	79	18	130	65	86.6666666666667	48	1.55	19.9791883454735	Both	II	I	0	1	0	1	0	0	0	0	1	0	0	0	0	0	0	0	3	NonTypeII	Clear	4	5	6	None	OxygenTherapy	33	0	NA	48	1.23
212	821841	Home	Others	NonEmergency	UrbanResident	Cardiology	2	Male	36.5	77	18	140	92	108	72	1.6	28.125	Both	II	II	0	1	0	0	0	0	0	0	1	1	0	0	0	0	0	0	3	NonTypeII	Clear	4	5	6	None	OxygenTherapy	33	0	NA	59	1.04
213	800343	HealthcareFacility	Cardiology	NonEmergency	UrbanResident	Cardiology	1	Male	36.8	78	18	118	70	86	58	1.7	20.0692041522491	Both	II	II	0	1	0	0	0	0	0	0	0	0	0	0	0	0	0	0	1	NonTypeII	Clear	4	5	6	None	OxygenTherapy	33	0	NA	65	0.93
214	799322	HealthcareFacility	Others	Emergency	UrbanResident	Others	1	Female	36.2	104	20	140	80	100	45	1.5	20	Both	II	II	0	1	0	0	0	0	0	0	0	1	0	0	0	0	0	0	2	NonTypeII	Clear	4	5	6	None	OxygenTherapy	33	0	NA	48	0.65
215	821985	Unknown	Cardiology	Emergency	farmer	Cardiology	1	Male	36.5	105	19	133	89	103.666666666667	54	1.59	21.3599145603418	Both	III	III	0	1	0	0	0	0	0	0	0	0	0	0	0	0	0	0	1	NonTypeII	Clear	4	5	6	None	OxygenTherapy	33	0	NA	64	0.3
216	740596	Home	Cardiology	Emergency	farmer	Cardiology	1	Female	36.5	120	22	185	115	138.333333333333	40	1.55	16.6493236212279	Left	III	III	1	1	0	0	0	0	0	0	0	0	0	0	0	0	0	0	2	NonTypeII	Clear	4	5	6	None	OxygenTherapy	33	0	NA	56	NA
217	834535	Home	Cardiology	NonEmergency	UrbanResident	Cardiology	2	Female	36.6	74	18	90	70	76.6666666666667	35	1.58	14.0201890722641	Both	III	I	0	1	1	0	0	0	0	0	0	0	0	0	0	0	0	0	2	NonTypeII	Clear	4	5	6	None	OxygenTherapy	33	0	NA	NA	NA
218	835675	Home	Cardiology	NonEmergency	UrbanResident	Cardiology	1	Male	36.5	72	18	130	90	103.333333333333	52	1.54	21.9261258222297	Both	III	I	0	1	0	0	0	0	0	0	0	0	0	0	0	0	0	0	1	NonTypeII	Clear	4	5	6	None	OxygenTherapy	33	0	NA	51	1.87
219	791069	Home	Cardiology	Emergency	UrbanResident	Cardiology	1	Female	36.5	80	20	120	80	93.3333333333333	40	1.4	20.4081632653061	Both	III	II	0	1	1	0	0	0	0	0	1	1	0	0	0	0	1	0	5	NonTypeII	Clear	4	5	6	None	OxygenTherapy	33	0	NA	75	0.5
220	863951	HealthcareFacility	Cardiology	Emergency	UrbanResident	Cardiology	2	Female	36.2	70	19	132	74	93.3333333333333	48	1.48	21.9138056975895	Both	III	I	1	1	0	0	0	0	0	0	0	1	0	0	0	0	0	0	3	TypeII	Clear	4	5	6	None	OxygenTherapy	33	0	NA	44	0.8
221	802669	Home	Cardiology	NonEmergency	UrbanResident	Cardiology	1	Male	36.8	69	17	120	60	80	57	1.64	21.192742415229	Both	III	III	1	1	1	0	0	0	0	1	0	0	0	0	0	0	0	0	4	NonTypeII	Clear	4	5	6	None	OxygenTherapy	33	0	NA	46	401
222	826731	Home	Cardiology	Emergency	UrbanResident	Cardiology	1	Male	36	73	19	158	62	94	60	1.68	21.2585034013605	Both	II	III	0	1	1	0	0	0	0	0	0	1	0	0	0	0	0	0	3	NonTypeII	Clear	4	5	6	None	OxygenTherapy	33	0	NA	NA	NA
223	835944	Home	GeneralWard	NonEmergency	farmer	GeneralWard	1	Female	36.3	50	18	152	82	105.333333333333	41	1.5	18.2222222222222	Both	II	I	0	1	1	0	0	1	0	0	0	0	0	0	0	0	0	0	3	NonTypeII	Clear	4	5	6	None	OxygenTherapy	33	0	NA	38	1.32
224	832868	HealthcareFacility	Cardiology	Emergency	UrbanResident	Cardiology	1	Male	36.5	100	18	150	90	110	70	1.63	26.346494034401	Both	II	II	0	1	1	0	0	0	0	0	1	1	0	0	0	0	0	0	4	NonTypeII	Clear	4	5	6	None	OxygenTherapy	33	0	NA	51	0.82
225	778259	HealthcareFacility	GeneralWard	Emergency	UrbanResident	GeneralWard	1	Male	36.3	70	20	120	70	86.6666666666667	55	1.59	21.7554685336814	Both	II	III	0	1	1	0	0	1	0	0	0	0	0	0	0	0	0	0	3	TypeII	Clear	4	5	6	None	OxygenTherapy	33	0	NA	40	0.98
226	831437	HealthcareFacility	Cardiology	Emergency	farmer	Cardiology	1	Female	36.3	92	18	150	90	110	52	1.54	21.9261258222297	Both	II	I	0	1	0	0	0	0	0	0	0	0	0	0	0	0	0	0	1	NonTypeII	Clear	4	5	6	None	OxygenTherapy	33	0	NA	56	1.43
227	728768	Home	Cardiology	Emergency	farmer	Cardiology	1	Male	36.2	67	19	80	60	66.6666666666667	56	1.7	19.3771626297578	Both	IV	IV	0	1	0	0	0	0	0	0	0	0	0	0	0	0	0	0	1	NonTypeII	Clear	4	5	6	None	OxygenTherapy	33	0	NA	88	NA
228	798947	Home	Cardiology	Emergency	UrbanResident	Cardiology	1	Female	36.8	121	21	188	106	133.333333333333	65	1.58	26.0374939913475	Both	II	III	0	1	0	0	0	0	0	0	1	0	0	0	0	0	0	0	2	NonTypeII	Clear	4	5	6	None	OxygenTherapy	33	0	NA	66	NA
229	745252	Home	Cardiology	NonEmergency	farmer	Cardiology	1	Female	36.3	86	19	130	76	94	40	1.5	17.7777777777778	Both	II	I	0	1	1	0	0	0	0	0	0	1	0	0	0	0	0	0	3	NonTypeII	Clear	4	5	6	None	OxygenTherapy	33	0	NA	55	0.65
230	745505	Home	ICU	Emergency	UrbanResident	Cardiology	1	Male	36.4	100	18	90	60	70	52	1.43	25.4291163382073	Both	II	II	0	1	1	0	0	0	0	0	0	0	0	0	0	0	0	0	2	TypeII	Clear	4	5	6	None	OxygenTherapy	33	0	NA	77	NA
231	777291	Home	Cardiology	NonEmergency	UrbanResident	Cardiology	1	Female	36.5	72	20	124	78	93.3333333333333	55	1.5	24.4444444444444	Right	II	I	0	1	1	0	0	0	0	0	1	0	0	0	0	0	0	0	3	NonTypeII	Clear	4	5	6	None	OxygenTherapy	33	0	NA	47	0.8
232	802377	HealthcareFacility	Cardiology	NonEmergency	UrbanResident	Cardiology	1	Female	35	73	20	162	84	110	55	1.5	24.4444444444444	Both	II	I	0	1	1	0	0	1	0	0	0	0	0	0	0	0	0	0	3	TypeII	Clear	4	5	6	None	OxygenTherapy	33	0	NA	47	1.71
233	821057	Home	Cardiology	NonEmergency	UrbanResident	Cardiology	1	Female	36	72	20	90	60	70	50	1.5	22.2222222222222	Both	II	I	0	1	0	0	0	0	0	0	0	1	0	0	0	0	0	0	2	NonTypeII	Clear	4	5	6	None	OxygenTherapy	33	0	NA	NA	NA
234	738666	Unknown	Cardiology	NonEmergency	farmer	Cardiology	1	Male	36.3	58	23	100	60	73.3333333333333	43	1.6	16.796875	Both	II	II	0	1	0	0	0	1	0	0	1	0	0	0	0	0	0	0	3	TypeII	Clear	4	5	6	None	OxygenTherapy	33	0	NA	NA	NA
235	801331	Home	GeneralWard	Emergency	UrbanResident	GeneralWard	1	Male	36.3	90	19	170	84	112.666666666667	60	1.65	22.038567493113	Both	III	I	0	1	1	0	0	1	0	0	0	1	0	0	0	0	0	0	4	NonTypeII	Clear	4	5	6	None	OxygenTherapy	33	0	NA	58	0.8
236	775717	Home	GeneralWard	Emergency	UrbanResident	GeneralWard	1	Female	36.4	72	20	130	80	96.6666666666667	33	1.43	16.1377084454008	Both	III	II	0	1	1	0	0	0	0	0	0	0	0	0	0	0	0	0	2	NonTypeII	Clear	4	5	6	None	OxygenTherapy	33	0	NA	33	0.84
237	805803	Home	GeneralWard	NonEmergency	Officer	GeneralWard	1	Male	36.5	89	20	138	90	106	87	1.7	30.1038062283737	Both	III	I	0	1	0	0	0	1	0	0	1	0	0	0	0	0	0	0	3	NonTypeII	Clear	4	5	6	None	OxygenTherapy	33	0	NA	47	1.07
238	865526	Home	Cardiology	NonEmergency	UrbanResident	Cardiology	1	Male	36	120	20	160	80	106.666666666667	42.5	1.6	16.6015625	Both	III	III	0	1	0	0	0	0	0	0	0	0	0	0	0	0	0	0	1	NonTypeII	Clear	4	5	6	None	OxygenTherapy	33	0	NA	65	NA
239	785494	Home	Cardiology	NonEmergency	UrbanResident	Cardiology	1	Male	36.6	67	18	180	92	121.333333333333	85	1.68	30.1162131519274	Both	III	III	0	1	0	0	0	0	0	1	0	1	0	0	0	0	0	0	3	TypeII	Clear	4	5	6	None	OxygenTherapy	33	0	NA	NA	NA
240	775532	Home	Cardiology	NonEmergency	UrbanResident	Cardiology	1	Female	36.3	103	19	162	98	119.333333333333	65	1.56	26.7094017094017	Both	III	II	0	1	0	0	0	0	0	0	0	0	0	0	0	0	0	0	1	NonTypeII	Clear	4	5	6	None	OxygenTherapy	33	0	NA	49	NA
241	753061	Home	Cardiology	NonEmergency	UrbanResident	Cardiology	1	Female	36	70	20	112	70	84	56	1.55	23.309053069719	Both	III	I	0	1	0	0	0	0	0	0	0	0	0	0	0	0	0	0	1	NonTypeII	Clear	4	5	6	None	OxygenTherapy	33	0	NA	65	1.28
242	805829	Home	Cardiology	Emergency	UrbanResident	Cardiology	1	Female	36.3	92	19	180	116	137.333333333333	41	1.52	17.7458448753463	Both	III	II	0	1	1	0	0	0	0	0	0	1	0	0	0	0	0	0	3	NonTypeII	Clear	4	5	6	None	OxygenTherapy	33	0	NA	NA	NA
243	865548	Home	Cardiology	NonEmergency	UrbanResident	Cardiology	1	Female	37.7	92	19	178	88	118	75	1.6	29.296875	Both	III	II	0	1	0	0	0	0	0	0	1	1	0	0	0	0	0	0	3	NonTypeII	Clear	4	5	6	None	OxygenTherapy	33	0	NA	55	1.74
244	855972	Home	Cardiology	NonEmergency	UrbanResident	Cardiology	1	Male	36.4	64	18	164	70	101.333333333333	62	1.65	22.77318641	Both	III	I	0	1	0	0	0	0	0	0	0	0	0	0	0	1	0	0	2	NonTypeII	Clear	4	5	6	None	OxygenTherapy	33	0	NA	43	1.09
245	831570	Home	Cardiology	Emergency	UrbanResident	Cardiology	1	Female	36.2	87	19	160	90	113.333333333333	65	1.55	27.0551508844953	Both	III	III	0	1	0	0	0	0	0	0	0	0	0	0	0	0	0	0	1	NonTypeII	Clear	4	5	6	None	OxygenTherapy	33	0	NA	50	0.93
246	863648	Home	Cardiology	NonEmergency	UrbanResident	Cardiology	1	Female	36.3	72	18	110	82	91.3333333333333	65	1.5	28.8888888888889	Left	III	I	0	1	0	0	0	0	0	0	0	0	0	0	0	0	0	0	1	NonTypeII	Clear	4	5	6	None	OxygenTherapy	33	0	NA	NA	NA
247	814224	HealthcareFacility	GeneralWard	Emergency	UrbanResident	GeneralWard	1	Male	36.9	98	20	100	60	73.3333333333333	40	1.4	20.4081632653061	Both	III	II	0	1	0	0	0	1	0	0	0	0	0	0	0	0	0	0	2	NonTypeII	Clear	4	5	6	None	OxygenTherapy	33	0	NA	NA	NA
248	785451	Home	Cardiology	Emergency	UrbanResident	Cardiology	1	Male	36.3	101	19	122	88	99.3333333333333	70	1.75	22.8571428571429	Both	III	II	0	1	0	0	0	0	0	0	0	0	0	0	0	0	0	0	1	NonTypeII	Clear	4	5	6	None	OxygenTherapy	33	0	NA	65	1.13
249	790372	Home	Cardiology	Emergency	UrbanResident	Cardiology	1	Female	36.4	76	18	145	85	105	45	1.46	21.1109026083693	Both	III	II	0	1	0	0	0	0	0	0	0	0	0	0	0	0	0	0	1	NonTypeII	Clear	4	5	6	None	OxygenTherapy	33	0	NA	29	NA
250	869954	HealthcareFacility	Cardiology	Emergency	UrbanResident	Cardiology	1	Female	36.4	128	21	99	57	71	48.5	1.58	19.4279762858516	Both	III	II	0	1	0	1	0	0	0	0	0	0	0	0	0	0	0	0	2	NonTypeII	Clear	4	5	6	None	OxygenTherapy	33	0	NA	50	2.1
251	771843	Home	Cardiology	NonEmergency	UrbanResident	Cardiology	1	Female	36.5	74	18	110	60	76.6666666666667	45	1.5	20	Both	III	II	0	1	0	0	0	0	0	0	0	0	0	0	0	0	0	0	1	NonTypeII	Clear	4	5	6	None	OxygenTherapy	33	0	NA	50	0.65
252	801364	Unknown	GeneralWard	Emergency	UrbanResident	GeneralWard	1	Male	36.7	69	18	150	90	110	47.5	1.5	21.1111111111111	Both	III	II	0	1	1	0	0	0	0	0	0	1	0	0	0	0	0	0	3	TypeII	Clear	4	5	6	None	OxygenTherapy	33	0	NA	37	0.19
253	795154	Home	Cardiology	NonEmergency	UrbanResident	Cardiology	1	Male	36.3	82	19	126	64	84.6666666666667	50	1.6	19.53125	Both	III	III	0	1	0	0	0	0	0	1	1	0	0	0	0	1	0	0	4	NonTypeII	Clear	4	5	6	None	OxygenTherapy	33	0	NA	NA	NA
254	748428	Home	Cardiology	NonEmergency	UrbanResident	Cardiology	1	Male	37	72	20	126	60	82	49	1.5	21.7777777777778	Both	III	II	0	1	0	0	0	1	0	0	0	1	0	0	0	0	0	0	3	NonTypeII	Clear	4	5	6	None	OxygenTherapy	33	0	NA	54	NA
255	785252	Home	Cardiology	NonEmergency	UrbanResident	Cardiology	1	Female	36.7	81	18	130	85	100	49	1.48	22.3703433162893	Both	III	II	0	1	1	0	0	0	0	0	0	0	0	0	0	0	0	0	2	NonTypeII	Clear	4	5	6	None	OxygenTherapy	33	0	NA	58	0.82
256	800350	Home	Others	NonEmergency	UrbanResident	Cardiology	1	Male	36.4	60	17	104	70	81.3333333333333	50	1.6	19.53125	Both	III	I	0	1	0	0	0	0	0	1	0	0	0	0	0	0	0	0	2	NonTypeII	Clear	4	5	6	None	OxygenTherapy	33	0	NA	NA	NA
257	807080	Home	Cardiology	NonEmergency	UrbanResident	Cardiology	1	Female	36	66	20	163	88	113	55	1.45	26.1593341260404	Both	III	I	0	1	0	0	0	0	0	0	0	0	0	0	0	0	0	0	1	NonTypeII	Clear	4	5	6	None	OxygenTherapy	33	0	NA	NA	NA
258	808801	Home	Cardiology	NonEmergency	UrbanResident	Cardiology	1	Female	36.5	76	17	118	72	87.3333333333333	45	1.5	20	Both	III	III	0	1	0	0	0	0	0	0	1	0	0	0	0	0	0	0	2	TypeII	Clear	4	5	6	None	OxygenTherapy	33	0	NA	54	0.98
259	870646	Unknown	Cardiology	Emergency	UrbanResident	Cardiology	1	Female	36	60	30	171	117	135	77	1.68	27.281746031746	Both	III	II	0	1	0	0	0	0	0	0	0	0	0	0	0	0	0	0	1	TypeII	Clear	4	5	6	None	OxygenTherapy	33	0	NA	NA	NA
260	826184	Home	Cardiology	Emergency	UrbanResident	Cardiology	1	Female	36	78	19	106	54	71.3333333333333	41	1.5	18.2222222222222	Both	III	II	0	1	0	0	0	0	0	0	1	1	0	0	0	0	0	0	3	NonTypeII	Clear	4	5	6	None	OxygenTherapy	33	0	NA	NA	NA
261	820582	HealthcareFacility	GeneralWard	Emergency	UrbanResident	GeneralWard	1	Male	36.2	98	24	170	100	123.333333333333	49.5	1.5	22	Both	II	I	0	1	0	0	0	0	0	0	1	0	0	0	0	0	0	0	2	NonTypeII	Clear	4	5	6	None	OxygenTherapy	33	0	NA	42	0.57
262	823432	Unknown	Cardiology	Emergency	UrbanResident	Cardiology	1	Male	37.1	98	18	140	100	113.333333333333	65	1.6	25.390625	Both	II	II	0	1	0	0	0	0	0	0	0	0	0	0	0	0	0	0	1	NonTypeII	Clear	4	5	6	None	OxygenTherapy	33	0	NA	NA	NA
263	766605	Home	Others	NonEmergency	UrbanResident	Others	1	Male	36.4	54	28	115	55	75	46	1.55	19.1467221644121	Both	II	I	0	1	1	0	0	0	0	0	1	1	0	0	0	0	0	0	4	NonTypeII	Clear	4	5	6	None	OxygenTherapy	33	0	NA	NA	NA
264	778629	Home	Cardiology	Emergency	UrbanResident	Cardiology	1	Female	36.3	75	19	140	78	98.6666666666667	48.5	1.45	23.0677764565993	Both	III	I	0	1	1	0	0	0	0	0	1	0	0	0	0	0	0	0	3	NonTypeII	Clear	4	5	6	None	OxygenTherapy	33	0	NA	50	NA
265	810425	HealthcareFacility	Others	Emergency	UrbanResident	Cardiology	1	Male	36.3	70	18	112	72	85.3333333333333	47	1.55	19.5629552549428	Both	II	II	0	1	0	0	0	1	0	0	1	0	0	0	0	0	0	0	3	NonTypeII	Clear	4	5	6	None	OxygenTherapy	33	0	NA	NA	NA
266	796716	Unknown	Cardiology	Emergency	Others	Cardiology	1	Female	36.6	112	21	128	82	97.3333333333333	53	1.6	20.703125	Both	III	III	0	1	0	0	0	1	0	0	1	0	0	0	0	0	0	0	3	NonTypeII	Clear	4	5	6	None	OxygenTherapy	33	0	NA	51	1.17
267	745311	Home	Cardiology	NonEmergency	UrbanResident	Cardiology	1	Female	36.6	67	19	118	75	89.3333333333333	50	1.7	17.3010380622837	Both	III	I	0	1	0	0	0	0	0	0	0	0	0	0	0	0	0	0	1	NonTypeII	Clear	4	5	6	None	OxygenTherapy	33	0	NA	NA	NA
268	802512	Home	Cardiology	Emergency	farmer	Cardiology	1	Male	36	46	18	124	70	88	60	1.48	27.3922571219869	Both	II	I	0	1	1	0	0	0	0	0	1	1	0	0	0	0	0	0	4	NonTypeII	Clear	4	5	6	None	OxygenTherapy	33	0	NA	58	1.03
269	784132	HealthcareFacility	Cardiology	NonEmergency	UrbanResident	Cardiology	1	Female	36.4	80	19	194	86	122	45	1.55	18.7304890738814	Both	III	II	0	1	1	0	0	0	0	0	1	1	0	0	0	0	0	0	4	TypeII	Clear	4	5	6	None	OxygenTherapy	33	0	NA	NA	NA
270	785929	HealthcareFacility	Cardiology	NonEmergency	UrbanResident	Cardiology	1	Female	38.5	153	19	86	50	62	62.5	1.72	21.1262844780963	Both	IV	IV	0	1	0	0	0	0	0	0	1	1	0	0	0	0	0	0	3	NonTypeII	Clear	4	5	6	None	OxygenTherapy	33	0	NA	NA	NA
271	736358	Home	Cardiology	Emergency	UrbanResident	Cardiology	1	Female	36.3	93	18	164	78	106.666666666667	50	1.6	19.53125	Both	II	I	0	1	0	0	0	0	0	0	0	0	0	0	0	0	0	0	1	NonTypeII	Clear	4	5	6	None	OxygenTherapy	33	0	NA	56	1.55
272	836026	Home	Cardiology	NonEmergency	UrbanResident	Cardiology	1	Female	36.3	143	28	92	63	72.6666666666667	78	1.6	30.46875	Both	III	II	0	1	0	0	0	0	0	0	0	0	0	0	0	0	0	0	1	NonTypeII	Clear	4	5	6	None	OxygenTherapy	33	0	NA	NA	NA
273	807165	HealthcareFacility	GeneralWard	Emergency	UrbanResident	GeneralWard	1	Female	36.7	112	21	150	90	110	45	1.65	16.5289256198347	Both	III	II	0	1	0	0	0	0	0	0	0	0	0	0	0	0	0	1	2	NonTypeII	Clear	4	5	6	None	OxygenTherapy	33	0	NA	42	0.83
274	731237	Home	Cardiology	NonEmergency	farmer	Cardiology	1	Female	36.2	82	19	142	80	100.666666666667	55	1.7	19.0311418685121	Both	III	III	0	1	0	0	0	0	0	0	1	1	0	0	0	0	0	0	3	NonTypeII	Clear	4	5	6	None	OxygenTherapy	33	0	NA	46	1.47
275	738813	Home	Cardiology	Emergency	UrbanResident	Cardiology	1	Male	36.3	89	20	154	86	108.666666666667	56	1.62	21.3382106386222	Both	III	I	1	1	0	1	0	0	0	0	1	1	0	0	0	0	0	0	5	NonTypeII	Clear	4	5	6	None	OxygenTherapy	33	0	NA	49	NA
276	831859	HealthcareFacility	Cardiology	NonEmergency	UrbanResident	Cardiology	3	Male	36.3	60	18	134	72	92.6666666666667	49	1.68	17.3611111111111	Both	III	II	0	1	1	0	0	0	0	0	1	0	0	0	0	0	0	0	3	NonTypeII	Clear	4	5	6	None	OxygenTherapy	33	0	NA	57	NA
277	790571	HealthcareFacility	Others	Emergency	UrbanResident	Cardiology	1	Female	38	76	22	120	90	100	48	1.53	20.5049339997437	Both	III	II	0	1	0	0	0	1	0	0	0	0	0	0	0	0	0	0	2	NonTypeII	Clear	4	5	6	None	OxygenTherapy	33	0	NA	NA	NA
278	797183	HealthcareFacility	Cardiology	Emergency	UrbanResident	Cardiology	1	Female	36.1	58	18	110	68	82	55	1.68	19.4869614512472	Both	III	III	0	1	0	0	0	0	0	0	0	0	0	0	0	0	0	0	1	NonTypeII	Clear	4	5	6	None	OxygenTherapy	33	0	NA	NA	NA
279	793909	HealthcareFacility	Cardiology	Emergency	UrbanResident	Cardiology	1	Male	36.8	95	19	146	80	102	58	1.54	24.4560634171024	Both	III	III	1	1	0	0	0	0	0	0	0	1	0	0	0	0	0	0	3	NonTypeII	Clear	4	5	6	None	OxygenTherapy	33	0	NA	NA	NA
280	820961	HealthcareFacility	GeneralWard	Emergency	Others	GeneralWard	1	Male	36.4	132	22	150	82	104.666666666667	47	1.56	19.3129520052597	Both	III	I	1	1	0	0	0	0	0	0	0	0	0	0	0	0	0	0	2	NonTypeII	Clear	4	5	6	None	OxygenTherapy	33	0	NA	NA	NA
281	749047	Home	Cardiology	Emergency	UrbanResident	Cardiology	1	Male	36	103	20	157	103	121	50	1.7	17.3010380622837	Both	II	I	0	1	0	0	0	1	0	0	0	0	0	0	0	0	0	0	2	NonTypeII	Clear	4	5	6	None	OxygenTherapy	33	0	NA	61	0.91
282	758056	Home	Cardiology	NonEmergency	UrbanResident	Cardiology	1	Male	36	69	19	86	54	64.6666666666667	51	1.67	18.2867797339453	Both	IV	IV	1	1	0	0	0	0	0	0	1	0	0	0	0	0	0	0	3	NonTypeII	Clear	4	5	6	None	OxygenTherapy	33	0	NA	NA	NA
283	777978	HealthcareFacility	Cardiology	NonEmergency	UrbanResident	Cardiology	1	Male	36	94	19	150	105	120	45	1.45	21.4030915576694	Both	III	III	0	1	1	0	0	0	0	0	1	0	0	0	0	0	0	0	3	NonTypeII	Clear	4	5	6	None	OxygenTherapy	33	0	NA	62	0.64
284	784079	Home	GeneralWard	Emergency	UrbanResident	GeneralWard	1	Female	36	140	23	131	70	90.3333333333333	51	1.58	20.4294183624419	Left	III	II	1	1	1	0	0	0	0	0	0	0	0	0	0	0	0	0	3	NonTypeII	Clear	4	5	6	None	OxygenTherapy	33	0	NA	NA	NA
285	819641	Home	GeneralWard	Emergency	UrbanResident	GeneralWard	1	Female	38	102	20	130	80	96.6666666666667	65	1.6	25.390625	Both	III	III	0	1	1	1	0	0	0	0	0	0	0	0	0	0	0	0	3	NonTypeII	Clear	4	5	6	None	OxygenTherapy	33	0	NA	37	NA
286	837728	Home	Cardiology	NonEmergency	UrbanResident	Cardiology	2	Female	36.3	90	18	140	70	93.3333333333333	65	1.55	27.0551508844953	Both	II	II	0	1	1	0	0	0	0	0	0	0	0	0	0	0	0	0	2	NonTypeII	Clear	4	5	6	None	OxygenTherapy	33	0	NA	41	0.99
287	780506	Home	Cardiology	NonEmergency	farmer	Cardiology	1	Female	36.3	59	18	122	86	98	51	1.65	18.732782369146	Both	II	I	0	1	0	0	0	0	0	0	0	0	0	0	0	0	0	0	1	NonTypeII	Clear	4	5	6	None	OxygenTherapy	33	0	NA	39	NA
288	735111	Home	Cardiology	NonEmergency	UrbanResident	Cardiology	1	Female	36.3	64	18	90	60	70	40	1.52	17.3130193905817	Both	IV	IV	0	1	0	0	0	0	0	0	0	0	0	0	0	0	0	0	1	NonTypeII	Clear	4	5	6	None	OxygenTherapy	33	0	NA	NA	NA
289	728787	Died	Cardiology	Emergency	UrbanResident	Cardiology	1	Male	36.2	100	22	118	80	92.6666666666667	65	1.55	27.0551508844953	Both	III	II	0	1	0	0	0	1	0	0	0	1	0	0	0	0	1	0	4	TypeII	Clear	3	4	6	None	OxygenTherapy	40	0	NA	34	NA
290	826477	HealthcareFacility	Cardiology	NonEmergency	UrbanResident	Cardiology	1	Female	36	63	19	110	66	80.6666666666667	65	1.5	28.8888888888889	Both	II	I	0	1	1	0	0	0	0	0	0	1	0	0	0	0	0	0	3	NonTypeII	Clear	4	5	6	None	OxygenTherapy	33	0	NA	51	NA
291	776619	Unknown	Others	NonEmergency	farmer	Cardiology	1	Female	36.7	74	18	136	82	100	45	1.55	18.7304890738814	Both	III	II	0	1	0	0	0	0	0	0	0	0	0	0	0	0	0	0	1	NonTypeII	Clear	4	5	6	None	OxygenTherapy	33	0	NA	72	0.96
292	866986	Home	Cardiology	NonEmergency	UrbanResident	Others	1	Male	36.8	102	19	152	61	91.3333333333333	60	1.72	20.2812330989724	Both	III	II	1	1	0	0	0	0	0	0	0	0	0	0	0	0	0	0	2	TypeII	Clear	4	5	6	None	OxygenTherapy	33	0	NA	58	1.09
293	864492	Home	Cardiology	Emergency	Others	Cardiology	1	Female	36.8	127	19	177	125	142.333333333333	64	1.6	25	Both	II	I	0	1	0	0	0	0	0	0	1	1	0	0	0	1	0	0	4	NonTypeII	Clear	4	5	6	None	OxygenTherapy	33	0	NA	48	0.39
294	858640	HealthcareFacility	Cardiology	Emergency	UrbanResident	Cardiology	1	Male	36.3	97	19	146	59	88	52	1.56	21.3675213675214	Both	III	II	0	1	0	0	0	1	0	0	0	0	0	0	0	0	0	0	2	TypeII	Clear	4	5	6	None	OxygenTherapy	33	0	NA	NA	NA
295	762948	Home	Cardiology	Emergency	Others	Cardiology	1	Female	36.1	108	19	132	100	110.666666666667	45	1.6	17.578125	Both	II	I	0	1	1	0	0	1	0	0	0	0	0	0	0	0	0	0	3	TypeII	Clear	4	5	6	None	OxygenTherapy	33	0	NA	43	1.01
296	810074	Home	Cardiology	NonEmergency	UrbanResident	Cardiology	2	Male	36.8	87	18	140	90	106.666666666667	55	1.6	21.484375	Both	III	II	1	1	1	1	0	0	0	0	0	1	0	0	0	0	0	0	5	NonTypeII	Clear	4	5	6	None	OxygenTherapy	33	0	NA	57	NA
297	790124	Home	GeneralWard	Emergency	UrbanResident	GeneralWard	1	Male	36.2	61	20	140	100	113.333333333333	50	1.7	17.3010380622837	Both	II	I	0	1	1	0	0	0	0	0	0	0	0	0	0	0	0	0	2	NonTypeII	Clear	4	5	6	None	OxygenTherapy	33	0	NA	42	NA
298	749285	Home	Cardiology	NonEmergency	UrbanResident	Cardiology	1	Male	36.3	61	19	98	60	72.6666666666667	40	1.5	17.7777777777778	Both	III	II	0	1	0	0	0	0	0	0	1	1	0	0	0	0	0	0	3	NonTypeII	Clear	4	5	6	None	OxygenTherapy	33	0	NA	NA	NA
299	723617	HealthcareFacility	GeneralWard	Emergency	UrbanResident	GeneralWard	1	Male	36.4	70	20	120	80	93.3333333333333	70	1.5	31.1111111111111	Both	III	II	0	1	0	0	0	0	0	0	0	0	0	0	0	1	0	0	2	NonTypeII	Clear	4	5	6	None	OxygenTherapy	33	0	NA	56	NA
300	785404	Home	GeneralWard	Emergency	UrbanResident	GeneralWard	1	Female	36.8	68	18	118	68	84.6666666666667	60	1.53	25.6311674996796	Both	III	III	0	1	0	0	0	0	0	0	0	0	0	0	0	0	0	0	1	NonTypeII	Clear	4	5	6	None	OxygenTherapy	33	0	NA	41	0.94
301	770338	Home	Cardiology	NonEmergency	farmer	Cardiology	1	Male	36.4	94	18	122	80	94	40	1.68	14.172335600907	Both	II	I	0	1	0	0	0	0	0	0	0	0	0	0	0	0	0	0	1	NonTypeII	Clear	4	5	6	None	OxygenTherapy	33	0	NA	60	NA
302	821205	HealthcareFacility	GeneralWard	NonEmergency	UrbanResident	GeneralWard	1	Female	36	76	18	130	70	90	55	1.61	21.2183171945527	Both	II	I	0	1	0	0	0	0	0	0	0	0	0	0	0	0	0	0	1	NonTypeII	Clear	4	5	6	None	OxygenTherapy	33	0	NA	45	1.22
303	822964	HealthcareFacility	Cardiology	Emergency	UrbanResident	Cardiology	2	Female	36.7	50	18	138	76	96.6666666666667	60	1.6	23.4375	Both	III	I	0	1	0	0	0	0	0	0	0	0	0	0	0	0	0	0	1	NonTypeII	Clear	4	5	6	None	OxygenTherapy	33	0	NA	NA	NA
304	791740	Home	Others	Emergency	UrbanResident	Cardiology	1	Male	36.2	70	23	108	72	84	45	1.55	18.7304890738814	Both	II	I	0	1	0	0	0	1	0	0	0	1	0	0	0	0	0	0	3	NonTypeII	Clear	4	5	6	None	OxygenTherapy	33	0	NA	NA	NA
305	731496	Home	Cardiology	NonEmergency	UrbanResident	Cardiology	1	Male	36.7	60	18	160	74	102.666666666667	45	1.6	17.578125	Both	III	II	0	1	1	0	0	1	0	0	0	0	0	0	0	0	0	0	3	NonTypeII	Clear	4	5	6	None	OxygenTherapy	33	0	NA	50	NA
306	861518	HealthcareFacility	Cardiology	Emergency	UrbanResident	Cardiology	1	Female	36.6	69	18	165	93	117	48.5	1.5	21.5555555555556	Both	III	III	0	1	0	0	0	0	0	0	0	0	0	0	0	0	0	0	1	NonTypeII	Clear	4	5	6	None	OxygenTherapy	33	0	NA	NA	NA
307	786996	Home	Cardiology	Emergency	UrbanResident	Cardiology	1	Male	36.2	88	20	154	76	102	50	1.65	18.3654729109275	Both	III	II	1	1	1	0	0	0	0	0	0	1	0	0	0	0	0	0	4	NonTypeII	Clear	4	5	6	None	OxygenTherapy	33	0	NA	NA	NA
308	801768	Home	Cardiology	NonEmergency	UrbanResident	Cardiology	1	Male	36	37	18	140	80	100	49	1.59	19.3821446936434	Both	III	I	0	1	0	0	0	1	0	0	1	0	0	0	0	0	0	0	3	TypeII	Clear	4	5	6	None	OxygenTherapy	33	0	NA	NA	NA
309	827228	Home	Cardiology	NonEmergency	UrbanResident	Cardiology	1	Male	36.5	102	18	90	60	70	50	1.52	21.6412742382271	Both	IV	IV	0	1	0	0	0	0	0	0	0	0	0	0	0	0	0	0	1	NonTypeII	Clear	4	5	6	None	OxygenTherapy	33	0	NA	54	1.19
310	845081	Home	Others	NonEmergency	farmer	Others	2	Male	36.5	104	22	138	88	104.666666666667	49.5	1.7	17.1280276816609	Both	II	I	0	1	1	0	0	0	0	0	0	0	0	0	0	0	0	0	2	NonTypeII	Clear	4	5	6	None	OxygenTherapy	33	0	NA	61	NA
311	792690	Home	Cardiology	NonEmergency	Others	Cardiology	1	Female	36.7	68	18	120	70	86.6666666666667	48	1.5	21.3333333333333	Both	III	II	0	1	1	0	0	0	0	0	1	1	0	0	0	0	0	0	4	NonTypeII	Clear	4	5	6	None	OxygenTherapy	33	0	NA	NA	NA
312	784935	Home	Cardiology	NonEmergency	UrbanResident	Cardiology	1	Male	36	70	19	100	70	80	53	1.63	19.9480597689036	Both	II	I	0	1	0	0	0	1	0	0	0	1	0	0	0	0	1	0	4	TypeII	Clear	4	5	6	None	OxygenTherapy	33	0	NA	67	0.86
313	805212	HealthcareFacility	Cardiology	NonEmergency	UrbanResident	Cardiology	1	Female	36	63	20	108	60	76	58	1.5	25.7777777777778	Both	III	II	0	1	0	0	0	0	0	0	0	0	0	0	0	0	0	0	1	NonTypeII	Clear	4	5	6	None	OxygenTherapy	33	0	NA	56	1
314	847868	HealthcareFacility	Others	Emergency	UrbanResident	Cardiology	1	Female	36.2	106	23	113	94	100.333333333333	48	1.5	21.3333333333333	Both	III	II	0	1	0	0	0	0	0	0	0	0	0	0	0	0	0	0	1	NonTypeII	Clear	4	5	6	None	OxygenTherapy	33	0	NA	NA	NA
315	784508	Home	Cardiology	NonEmergency	UrbanResident	Cardiology	1	Male	36.2	98	19	100	60	73.3333333333333	72	1.65	26.4462809917355	Both	III	II	0	1	0	0	0	0	0	0	1	0	0	0	0	0	0	0	2	TypeII	Clear	4	5	6	None	OxygenTherapy	33	0	NA	79	NA
316	787991	HealthcareFacility	Others	NonEmergency	UrbanResident	Cardiology	1	Female	36.4	94	20	164	80	108	68	1.58	27.2392244832559	Both	II	I	0	1	1	0	0	0	0	0	1	1	0	0	0	0	0	0	4	NonTypeII	Clear	4	5	6	None	OxygenTherapy	33	0	NA	48	1.28
317	837041	Home	Cardiology	NonEmergency	UrbanResident	Cardiology	2	Female	36.5	66	18	110	62	78	49	0.48	212.673611111111	Both	III	I	0	1	0	1	0	0	0	0	0	1	0	0	0	0	0	0	3	NonTypeII	Clear	4	5	6	None	OxygenTherapy	33	0	NA	44	0.88
318	869207	HealthcareFacility	Cardiology	Emergency	UrbanResident	Cardiology	1	Female	36.5	46	18	113	47	69	47.5	1.4	24.234693877551	Both	III	III	0	1	0	0	0	0	0	0	0	0	0	0	0	0	0	0	1	NonTypeII	Clear	4	5	6	None	OxygenTherapy	33	0	NA	50	NA
319	815840	Home	Cardiology	NonEmergency	UrbanResident	Cardiology	2	Male	36.5	70	19	168	102	124	62	1.62	23.6244474927602	Both	II	I	0	1	0	0	0	0	0	1	0	0	0	0	0	0	0	0	2	NonTypeII	Clear	4	5	6	None	OxygenTherapy	33	0	NA	NA	NA
320	815731	Home	Cardiology	NonEmergency	farmer	Cardiology	1	Male	36.1	80	19	120	62	81.3333333333333	49.5	0.35	404.081632653061	Both	III	II	0	1	0	0	0	0	0	0	0	0	0	0	0	0	0	0	1	NonTypeII	Clear	4	5	6	None	OxygenTherapy	33	0	NA	73	1.31
321	757078	Home	GeneralWard	Emergency	farmer	Cardiology	1	Female	36.2	65	18	141	78	99	40	1.5	17.7777777777778	Both	III	III	0	1	0	0	0	0	0	0	0	0	0	0	0	0	0	0	1	NonTypeII	Clear	4	5	6	None	OxygenTherapy	33	0	NA	47	0.5
322	764372	Home	Cardiology	NonEmergency	UrbanResident	Cardiology	1	Male	36.4	80	21	148	54	85.3333333333333	50	1.55	20.8116545265349	Both	III	I	0	1	1	0	0	0	0	0	0	0	0	0	0	0	0	0	2	NonTypeII	Clear	4	5	6	None	OxygenTherapy	33	0	NA	67	0.71
323	798431	Home	GeneralWard	Emergency	Others	GeneralWard	1	Female	36	124	20	120	80	93.3333333333333	48	1.5	21.3333333333333	Both	III	II	0	1	0	0	0	0	0	0	0	0	0	0	0	1	0	0	2	NonTypeII	Clear	4	5	6	None	OxygenTherapy	33	0	NA	NA	NA
324	845830	Home	Cardiology	Emergency	UrbanResident	Cardiology	1	Male	36	33	18	124	64	84	49.5	1.58	19.8285531164877	Both	III	II	0	1	0	0	0	0	0	0	1	1	0	0	0	0	0	0	3	TypeII	Clear	4	5	6	None	OxygenTherapy	33	0	NA	NA	NA
325	801008	Home	Cardiology	Emergency	UrbanResident	Cardiology	1	Female	37	74	19	134	70	91.3333333333333	52	1.55	21.6441207075963	Both	III	II	0	1	0	0	0	0	0	0	0	0	0	0	0	0	0	0	1	NonTypeII	Clear	4	5	6	None	OxygenTherapy	33	0	NA	42	0.89
326	808811	Home	Cardiology	NonEmergency	UrbanResident	Cardiology	1	Female	36	64	19	142	80	100.666666666667	53	1.57	21.5018864862672	Both	II	I	0	1	1	0	0	0	0	0	0	0	0	0	0	0	0	0	2	NonTypeII	Clear	4	5	6	None	OxygenTherapy	33	0	NA	42	0.91
327	837564	Home	Cardiology	NonEmergency	UrbanResident	Cardiology	1	Male	36.2	69	19	150	80	103.333333333333	48.5	1.6	18.9453125	Both	III	II	0	1	1	1	0	0	0	0	0	0	0	0	0	1	0	0	4	NonTypeII	Clear	4	5	6	None	OxygenTherapy	33	0	NA	48	0.39
328	864856	HealthcareFacility	Cardiology	Emergency	UrbanResident	Cardiology	1	Female	36	67	18	131	83	99	47	1.5	20.8888888888889	Both	III	II	0	1	0	0	0	1	0	0	0	0	0	0	0	0	0	0	2	NonTypeII	Clear	4	5	6	None	OxygenTherapy	33	0	NA	45	0.69
329	796275	HealthcareFacility	Cardiology	NonEmergency	UrbanResident	Cardiology	1	Male	37	72	19	124	76	92	68	1.5	30.2222222222222	Both	III	II	1	1	1	0	0	1	0	0	0	0	0	0	0	0	0	0	4	NonTypeII	Clear	4	5	6	None	OxygenTherapy	33	0	NA	55	1
330	809347	Home	Cardiology	NonEmergency	UrbanResident	Cardiology	1	Male	36.5	77	21	80	60	66.6666666666667	48	1.5	21.3333333333333	Both	IV	IV	0	1	0	0	0	1	0	0	0	1	0	0	0	0	0	0	3	NonTypeII	Clear	4	5	6	None	OxygenTherapy	33	0	NA	NA	NA
331	822272	Home	Cardiology	Emergency	UrbanResident	Cardiology	1	Female	36.4	74	19	177	97	123.666666666667	50	1.55	20.8116545265349	Both	II	I	0	1	0	1	0	0	0	0	0	0	0	0	0	0	0	0	2	NonTypeII	Clear	4	5	6	None	OxygenTherapy	33	0	NA	NA	NA
332	803419	Unknown	Cardiology	Emergency	UrbanResident	Cardiology	1	Female	36.2	112	19	154	80	104.666666666667	45	1.58	18.0259573786252	Left	III	II	0	1	0	0	0	0	0	0	1	0	0	0	0	0	0	0	2	NonTypeII	Clear	4	5	6	None	OxygenTherapy	33	0	NA	60	0.59
333	787764	HealthcareFacility	Cardiology	Emergency	UrbanResident	Cardiology	1	Female	37.2	76	18	165	90	115	62	1.5	27.5555555555556	Both	III	II	0	1	0	0	0	0	0	0	1	1	0	0	0	0	0	0	3	NonTypeII	Clear	4	5	6	None	OxygenTherapy	33	0	NA	54	0.53
334	810978	Unknown	Cardiology	Emergency	UrbanResident	Cardiology	1	Female	35	63	18	138	84	102	47.5	1.6	18.5546875	Both	II	I	0	1	0	0	0	0	0	0	1	0	0	0	0	0	0	0	2	NonTypeII	Clear	4	5	6	None	OxygenTherapy	33	0	NA	NA	NA
335	805044	Home	Cardiology	Emergency	UrbanResident	Cardiology	1	Male	36.3	100	20	150	78	102	50	0.6	138.888888888889	Both	III	II	0	1	1	0	0	0	0	0	1	0	0	0	0	0	0	0	3	NonTypeII	Clear	4	5	6	None	OxygenTherapy	33	0	NA	54	1.1
336	785379	Home	Cardiology	NonEmergency	UrbanResident	Cardiology	1	Male	36.5	65	18	118	80	92.6666666666667	48	1.48	21.9138056975895	Both	III	II	1	1	0	0	0	0	0	0	1	0	0	0	0	0	0	0	3	NonTypeII	Clear	4	5	6	None	OxygenTherapy	33	0	NA	NA	NA
337	789355	HealthcareFacility	Cardiology	Emergency	UrbanResident	Cardiology	1	Female	36.3	71	19	145	90	108.333333333333	77.5	1.58	31.044704374299	Both	III	II	1	1	0	0	0	0	0	0	0	1	0	0	0	0	0	0	3	NonTypeII	Clear	4	5	6	None	OxygenTherapy	33	0	NA	NA	NA
338	785410	Home	Cardiology	Emergency	UrbanResident	Cardiology	1	Female	36.1	94	19	150	82	104.666666666667	48.5	1.5	21.5555555555556	Both	III	II	0	1	0	0	0	0	0	0	0	0	0	0	0	1	0	0	2	NonTypeII	Clear	4	5	6	None	OxygenTherapy	33	0	NA	45	NA
339	731623	Home	Cardiology	NonEmergency	UrbanResident	Cardiology	1	Female	36	82	19	120	80	93.3333333333333	58	1.45	27.5862068965517	Both	III	II	0	1	1	0	0	0	0	0	0	1	0	0	0	0	0	0	3	NonTypeII	Clear	4	5	6	None	OxygenTherapy	33	0	NA	45	NA
340	838426	Home	Cardiology	NonEmergency	UrbanResident	Cardiology	1	Male	36.5	61	18	140	70	93.3333333333333	49	1.66	17.7819712585281	Both	III	II	0	1	0	0	0	0	0	0	0	1	0	0	0	0	0	0	2	NonTypeII	Clear	4	5	6	None	OxygenTherapy	33	0	NA	65	1.45
341	814293	HealthcareFacility	Cardiology	Emergency	UrbanResident	Cardiology	2	Female	37.4	102	20	160	106	124	46	1.52	19.909972299169	Both	II	I	1	1	0	0	0	0	0	0	0	0	0	0	0	0	0	0	2	NonTypeII	Clear	4	5	6	None	OxygenTherapy	33	0	NA	61	NA
342	869987	Home	Cardiology	NonEmergency	UrbanResident	Cardiology	1	Male	36.7	88	19	122	76	91.3333333333333	47.5	1.7	16.4359861591696	Both	III	II	0	1	1	0	0	0	0	0	0	0	0	0	0	0	1	0	3	NonTypeII	Clear	4	5	6	None	OxygenTherapy	33	0	NA	47	1.14
343	747336	Home	Cardiology	NonEmergency	farmer	Cardiology	1	Male	36.8	75	20	174	100	124.666666666667	67	1.52	28.9993074792244	Both	II	I	0	1	0	0	0	0	0	0	0	0	0	0	0	0	0	0	1	NonTypeII	Clear	4	5	6	None	OxygenTherapy	33	0	NA	66	1.4
344	744357	Home	Others	NonEmergency	farmer	Cardiology	1	Male	36.5	68	20	140	70	93.3333333333333	78	1.65	28.6501377410468	Both	III	II	0	1	0	0	0	1	0	0	0	1	0	0	0	0	0	0	3	TypeII	Clear	4	5	6	None	OxygenTherapy	33	0	NA	52	0.99
345	835430	Home	Others	NonEmergency	UrbanResident	Others	1	Female	36.8	70	17	138	94	108.666666666667	60	1.53	25.6311674996796	Both	III	II	0	1	1	0	0	0	0	0	0	1	0	0	0	0	0	0	3	NonTypeII	Clear	4	5	6	None	OxygenTherapy	33	0	NA	49	NA
346	809600	Unknown	Cardiology	NonEmergency	UrbanResident	Cardiology	1	Male	36	65	19	90	60	70	40	1.68	14.172335600907	Both	IV	IV	0	1	0	0	0	0	0	0	1	1	0	0	0	0	0	0	3	NonTypeII	Clear	4	5	6	None	OxygenTherapy	33	1	NA	65	NA
347	796221	Home	Cardiology	NonEmergency	UrbanResident	Cardiology	1	Female	36.3	74	18	122	74	90	55	1.61	21.2183171945527	Both	III	II	0	1	0	0	0	0	0	0	0	0	0	0	0	0	0	0	1	NonTypeII	Clear	4	5	6	None	OxygenTherapy	33	0	NA	53	0.39
348	825763	Home	Cardiology	Emergency	UrbanResident	Cardiology	1	Female	36.8	71	18	92	60	70.6666666666667	60	1.6	23.4375	Both	III	II	0	1	0	0	0	0	0	0	1	1	0	0	0	0	0	0	3	TypeII	Clear	4	5	6	None	OxygenTherapy	33	0	NA	NA	NA
349	818293	Home	Others	Emergency	UrbanResident	Cardiology	2	Female	36.7	120	18	110	80	90	45	1.55	18.7304890738814	Both	III	II	0	1	0	0	0	0	0	1	0	0	0	0	0	1	0	0	3	NonTypeII	Clear	4	5	6	None	OxygenTherapy	33	0	NA	47	NA
350	728122	Home	Others	NonEmergency	farmer	Cardiology	1	Female	36.5	80	19	150	70	96.6666666666667	45	1.6	17.578125	Both	III	III	0	1	1	0	0	0	0	0	0	1	0	0	0	0	0	0	3	NonTypeII	Clear	4	5	6	None	OxygenTherapy	33	0	NA	54	NA
351	733863	HealthcareFacility	Others	Emergency	UrbanResident	GeneralWard	1	Male	37.4	86	23	140	80	100	55	1.6	21.484375	Both	III	III	0	1	0	0	0	0	0	0	0	0	0	0	0	0	0	0	1	NonTypeII	Clear	4	5	6	None	OxygenTherapy	33	0	NA	62	1.4
352	784166	HealthcareFacility	Cardiology	Emergency	UrbanResident	Cardiology	1	Male	36.5	58	18	98	60	72.6666666666667	47	1.65	17.2635445362718	Both	III	II	0	1	0	0	0	0	0	0	0	0	0	0	0	0	0	0	1	NonTypeII	Clear	4	5	6	None	OxygenTherapy	33	0	NA	81	1.05
353	766868	HealthcareFacility	GeneralWard	Emergency	UrbanResident	GeneralWard	1	Female	36.2	113	19	156	74	101.333333333333	62	1.65	22.77318641	Both	III	II	0	1	0	0	0	0	0	1	0	0	0	0	0	0	0	0	2	TypeII	Clear	4	5	6	None	OxygenTherapy	33	0	NA	37	1.1
354	782674	Unknown	Cardiology	Emergency	UrbanResident	Cardiology	1	Female	37.2	102	19	132	79	96.6666666666667	65	1.6	25.390625	Both	III	II	0	1	0	0	0	0	0	0	0	0	0	0	0	0	0	0	1	NonTypeII	Clear	4	5	6	None	OxygenTherapy	33	0	NA	NA	NA
355	779262	HealthcareFacility	Cardiology	NonEmergency	UrbanResident	Cardiology	1	Female	36.3	93	18	118	82	94	70	1.63	26.346494034401	Both	II	II	0	1	0	0	0	0	0	0	0	0	0	0	0	0	0	0	1	NonTypeII	Clear	4	5	6	None	OxygenTherapy	33	0	NA	NA	NA
356	737396	Home	Cardiology	NonEmergency	UrbanResident	Cardiology	1	Female	36.3	75	18	132	78	96	37	1.5	16.4444444444444	Both	III	II	0	1	0	0	0	0	0	0	0	0	0	0	0	0	0	0	1	NonTypeII	Clear	4	5	6	None	OxygenTherapy	33	0	NA	53	1.6
357	837826	Home	Cardiology	Emergency	UrbanResident	Cardiology	1	Female	36.2	91	18	104	60	74.6666666666667	48	1.55	19.9791883454735	Both	III	II	0	1	0	0	0	0	0	0	0	0	0	0	0	0	0	0	1	NonTypeII	Clear	4	5	6	None	OxygenTherapy	33	0	NA	NA	NA
358	796678	Home	Cardiology	NonEmergency	UrbanResident	Cardiology	1	Female	36.5	69	19	122	66	84.6666666666667	48	1.52	20.7756232686981	Both	III	III	0	1	0	0	0	0	0	0	1	0	0	0	0	0	0	0	2	TypeII	Clear	4	5	6	None	OxygenTherapy	33	0	NA	NA	NA
359	797444	Home	Others	NonEmergency	UrbanResident	Cardiology	1	Female	36	108	19	100	80	86.6666666666667	45	1.45	21.4030915576694	Both	II	II	0	1	0	0	0	0	0	0	1	1	0	0	0	0	0	0	3	NonTypeII	Clear	4	5	6	None	OxygenTherapy	33	0	NA	NA	NA
360	766664	Home	Cardiology	Emergency	UrbanResident	Cardiology	1	Female	36.1	85	18	146	82	103.333333333333	47	1.62	17.908855357415	Both	III	III	0	1	0	0	0	0	0	0	0	0	0	0	0	0	0	0	1	NonTypeII	Clear	4	5	6	None	OxygenTherapy	33	0	NA	51	0.92
361	794825	Home	Cardiology	Emergency	UrbanResident	Cardiology	1	Female	36.4	60	19	90	64	72.6666666666667	44	1.5	19.5555555555556	Both	IV	IV	0	1	0	0	0	0	0	0	0	0	0	0	0	0	0	0	1	NonTypeII	Clear	4	5	6	None	OxygenTherapy	33	0	NA	NA	NA
362	795619	Unknown	Cardiology	Emergency	UrbanResident	Cardiology	1	Male	36.2	65	18	136	84	101.333333333333	54	1.65	19.8347107438017	Both	III	II	0	1	0	0	0	0	0	0	1	0	0	0	0	0	0	0	2	NonTypeII	Clear	4	5	6	None	OxygenTherapy	33	0	NA	77	NA
363	818767	Home	GeneralWard	Emergency	UrbanResident	GeneralWard	1	Female	36.2	79	18	180	120	140	62	1.52	26.8351800554017	Both	III	II	0	1	0	0	1	0	0	0	0	1	0	0	0	0	0	0	3	NonTypeII	Clear	4	5	6	None	OxygenTherapy	33	0	NA	37	0.5
364	860157	Unknown	Cardiology	Emergency	UrbanResident	Cardiology	1	Male	36.3	68	18	116	62	80	49.5	1.55	20.6035379812695	Both	III	III	0	1	0	0	0	0	0	0	0	0	0	0	0	0	0	0	1	NonTypeII	Clear	4	5	6	None	OxygenTherapy	33	0	NA	NA	NA
365	752172	Home	Cardiology	Emergency	UrbanResident	Cardiology	1	Female	36	76	20	120	90	100	40	1.55	16.6493236212279	Both	III	III	0	1	1	1	0	0	0	0	0	0	0	0	0	0	0	0	3	NonTypeII	Clear	4	5	6	None	OxygenTherapy	33	0	NA	NA	NA
366	750105	Home	Cardiology	NonEmergency	farmer	Cardiology	1	Female	36.2	89	22	96	60	72	55	1.65	20.2020202020202	Both	III	II	0	1	0	1	0	0	0	0	0	0	0	0	0	0	0	0	2	NonTypeII	Clear	4	5	6	None	OxygenTherapy	33	0	NA	NA	NA
367	794928	Home	Cardiology	Emergency	UrbanResident	Cardiology	1	Female	36.8	94	19	140	76	97.3333333333333	48	1.52	20.7756232686981	Both	II	III	0	1	0	0	0	0	0	0	0	0	0	0	0	0	0	0	1	NonTypeII	Clear	4	5	6	None	OxygenTherapy	33	0	NA	40	1.16
368	741805	Home	Cardiology	Emergency	UrbanResident	Cardiology	1	Female	36.3	101	18	130	80	96.6666666666667	60	1.7	20.7612456747405	Both	III	II	0	1	0	0	0	0	0	0	1	0	0	0	0	0	0	0	2	NonTypeII	Clear	4	5	6	None	OxygenTherapy	33	0	NA	34	NA
369	792821	HealthcareFacility	Cardiology	NonEmergency	UrbanResident	Cardiology	1	Female	36.7	58	18	90	60	70	45	1.75	14.6938775510204	Both	IV	IV	0	1	0	0	0	0	0	0	0	0	0	0	0	0	0	0	1	TypeII	Clear	4	5	6	None	OxygenTherapy	33	0	NA	NA	NA
370	729438	Unknown	Others	NonEmergency	UrbanResident	Others	1	Female	36.7	92	19	138	80	99.3333333333333	70	1.58	28.0403781445281	Both	III	II	0	1	0	0	0	0	0	0	0	0	0	0	0	0	0	0	1	NonTypeII	Clear	4	5	6	None	OxygenTherapy	33	0	NA	42	406
371	865511	Home	Cardiology	Emergency	UrbanResident	Cardiology	2	Female	36	60	18	120	80	93.3333333333333	49	1.6	19.140625	Both	III	III	1	1	0	0	0	0	0	0	0	0	0	0	0	0	0	0	2	NonTypeII	Clear	4	5	6	None	OxygenTherapy	33	0	NA	NA	NA
372	862169	Home	Others	Emergency	UrbanResident	Cardiology	1	Female	36.2	91	22	140	90	106.666666666667	48.5	1.45	23.0677764565993	Both	III	III	0	1	0	0	0	0	0	0	0	0	0	0	0	0	0	0	1	NonTypeII	Clear	4	5	6	None	OxygenTherapy	33	0	NA	64	1.07
373	791103	HealthcareFacility	Others	Emergency	UrbanResident	Cardiology	1	Female	36.3	105	20	124	76	92	71	1.55	29.5525494276795	Left	III	II	0	1	0	0	1	0	0	0	1	0	0	0	0	0	0	0	3	NonTypeII	Clear	4	2	6	NIMV	OxygenTherapy	40	0	NA	NA	NA
374	742244	Unknown	Cardiology	Emergency	UrbanResident	Cardiology	1	Male	36.3	107	19	160	110	126.666666666667	57	1.35	31.2757201646091	Both	III	III	0	1	0	0	0	0	0	0	0	0	0	0	0	0	0	0	1	NonTypeII	Clear	4	5	6	None	OxygenTherapy	33	0	NA	69	1.24
375	861987	Unknown	Cardiology	Emergency	UrbanResident	Cardiology	1	Male	36.8	60	18	138	94	108.666666666667	49	1.65	17.9981634527089	Both	III	II	0	1	0	0	0	0	0	0	0	0	0	0	0	0	0	0	1	NonTypeII	Clear	4	5	6	None	OxygenTherapy	33	0	NA	79	1.03
376	766702	Unknown	Cardiology	Emergency	UrbanResident	Cardiology	1	Male	36.3	79	21	72	40	50.6666666666667	45	1.5	20	Both	IV	IV	1	1	0	0	0	0	0	0	0	0	0	0	0	0	0	0	2	NonTypeII	Clear	4	5	6	None	OxygenTherapy	33	0	NA	NA	NA
377	840155	Home	Cardiology	NonEmergency	farmer	Cardiology	1	Male	36.3	98	18	162	97	118.666666666667	53	1.55	22.060353798127	Both	III	II	0	1	0	0	0	0	0	0	0	0	0	0	0	0	0	0	1	NonTypeII	Clear	4	5	6	None	OxygenTherapy	33	0	NA	80	1.56
378	856223	Home	Cardiology	NonEmergency	UrbanResident	Cardiology	2	Male	36.3	76	19	135	80	98.3333333333333	49	1.55	20.3954214360042	Both	III	II	0	1	0	0	0	0	0	0	0	1	0	0	0	0	0	0	2	NonTypeII	Clear	4	5	6	None	OxygenTherapy	33	0	NA	NA	NA
379	730511	Home	Cardiology	NonEmergency	UrbanResident	Cardiology	1	Female	38.6	96	19	130	80	96.6666666666667	0	1.55	0	Both	III	I	1	1	0	0	0	0	0	0	0	1	0	0	0	0	0	0	3	NonTypeII	Clear	4	5	6	None	OxygenTherapy	33	0	NA	61	0.58
380	731871	Home	GeneralWard	Emergency	UrbanResident	Cardiology	1	Male	36.5	95	19	160	88	112	49.5	1.5	22	Left	III	III	0	1	0	0	1	0	0	1	0	0	0	0	0	0	0	0	3	NonTypeII	ResponsiveToPain	1	1	1	IMV	OxygenTherapy	60	0	NA	NA	NA
381	815024	Home	Cardiology	NonEmergency	UrbanResident	Cardiology	1	Male	36.4	115	18	148	102	117.333333333333	60	1.7	20.7612456747405	Both	III	III	0	1	0	0	0	0	0	0	0	1	0	0	0	0	0	0	2	NonTypeII	Clear	4	5	6	None	OxygenTherapy	33	0	NA	61	NA
382	742953	Home	Cardiology	Emergency	UrbanResident	Cardiology	1	Female	38.4	99	19	147	80	102.333333333333	60	1.55	24.9739854318418	Both	III	III	0	1	0	0	0	0	0	0	0	0	0	0	0	0	0	0	1	TypeII	Clear	4	5	6	None	OxygenTherapy	33	0	NA	58	NA
383	863915	Home	Cardiology	NonEmergency	UrbanResident	Cardiology	1	Male	36	158	18	174	120	138	65	1.67	23.3066800530675	Both	III	II	0	1	0	0	1	0	0	0	0	0	0	0	0	0	0	0	2	NonTypeII	Clear	4	5	6	None	OxygenTherapy	33	0	NA	NA	NA
384	742013	Home	Cardiology	Emergency	UrbanResident	Cardiology	1	Male	36.3	114	19	122	74	90	68	1.57	27.5873260578522	Both	III	II	1	1	0	0	1	0	0	0	1	0	0	0	0	0	0	0	4	NonTypeII	Clear	4	5	6	None	OxygenTherapy	33	0	NA	NA	NA
385	783130	HealthcareFacility	Cardiology	Emergency	UrbanResident	Cardiology	1	Male	36.2	71	18	114	62	79.3333333333333	57	1.6	22.265625	Both	III	III	0	1	0	1	0	0	0	0	1	1	0	0	0	0	0	0	4	NonTypeII	Clear	4	5	6	None	OxygenTherapy	33	0	NA	65	0.24
386	744588	Home	Cardiology	NonEmergency	Others	Cardiology	1	Male	36.8	62	18	120	70	86.6666666666667	58	1.61	22.3756799506192	Both	II	II	0	1	0	1	0	0	0	0	1	1	0	0	0	0	0	0	4	TypeII	Clear	4	5	6	None	OxygenTherapy	33	0	NA	37	NA
387	855682	Unknown	Cardiology	Emergency	UrbanResident	Cardiology	2	Male	36.1	77	19	130	62	84.6666666666667	48.5	1.6	18.9453125	Both	III	II	0	1	0	0	0	0	0	0	1	1	0	0	0	0	0	0	3	NonTypeII	Clear	4	5	6	None	OxygenTherapy	33	0	NA	52	0.59
388	785878	Home	Cardiology	Emergency	UrbanResident	Cardiology	1	Male	36.6	104	19	110	68	82	0	1.65	0	Both	III	II	0	1	0	0	0	0	0	0	0	0	0	0	0	0	0	0	1	NonTypeII	Clear	4	5	6	None	OxygenTherapy	33	0	NA	65	0.61
389	852644	Home	Cardiology	Emergency	UrbanResident	Cardiology	1	Female	36.3	110	19	110	70	83.3333333333333	48.5	1.44	23.389274691358	Both	III	III	0	1	0	0	0	0	0	0	0	0	0	0	0	0	0	0	1	NonTypeII	Clear	4	5	6	None	OxygenTherapy	33	0	NA	53	1.12
390	741559	Unknown	Cardiology	NonEmergency	UrbanResident	Cardiology	1	Female	36.8	62	19	130	70	90	38	1.5	16.8888888888889	Both	II	III	0	1	0	0	0	0	0	0	1	0	0	0	0	0	0	0	2	TypeII	Clear	4	5	6	None	OxygenTherapy	33	0	NA	57	NA
391	794844	HealthcareFacility	Cardiology	NonEmergency	UrbanResident	Cardiology	1	Male	37.4	99	18	170	96	120.666666666667	55	1.53	23.4952368747063	Left	III	II	0	1	0	0	0	0	0	0	0	0	0	0	0	0	0	0	1	NonTypeII	Clear	4	5	6	None	OxygenTherapy	33	0	NA	45	0.73
392	851982	HealthcareFacility	Cardiology	Emergency	UrbanResident	Cardiology	1	Female	36.5	78	18	100	70	80	48	1.5	21.3333333333333	Both	III	II	0	1	0	0	0	0	0	0	0	1	0	0	0	0	0	0	2	NonTypeII	Clear	4	5	6	None	OxygenTherapy	33	0	NA	NA	NA
393	829127	Home	Others	NonEmergency	UrbanResident	Others	2	Male	36.2	130	24	169	87	114.333333333333	75	1.65	27.5482093663912	Both	II	III	0	1	0	0	0	0	0	0	0	1	0	0	0	1	0	0	3	TypeII	Clear	4	5	6	None	OxygenTherapy	33	0	NA	NA	NA
394	760663	Home	Cardiology	Emergency	UrbanResident	ICU	1	Male	36	104	20	121	53	75.6666666666667	50	1.6	19.53125	Both	III	II	0	1	0	0	0	0	0	0	0	0	0	0	0	0	0	0	1	NonTypeII	Clear	4	5	6	None	OxygenTherapy	33	0	NA	66	NA
395	815318	Home	Cardiology	Emergency	UrbanResident	Cardiology	1	Male	36.5	68	18	150	60	90	51	1.6	19.921875	Left	III	III	0	1	0	0	0	0	0	0	0	0	0	0	0	0	0	0	1	NonTypeII	Clear	4	5	6	None	OxygenTherapy	33	0	NA	NA	NA
396	783596	Home	Cardiology	NonEmergency	Others	Cardiology	1	Female	36.3	79	20	145	60	88.3333333333333	40	1.58	16.0230732254446	Both	III	III	1	1	0	1	0	0	0	0	1	0	0	0	0	0	0	0	4	NonTypeII	Clear	4	5	6	None	OxygenTherapy	33	0	NA	NA	NA
397	798707	Home	Cardiology	Emergency	farmer	Cardiology	1	Male	36.5	74	18	150	84	106	70	1.6	27.34375	Both	III	II	0	1	0	0	0	0	0	0	0	1	0	0	0	0	0	0	2	NonTypeII	Clear	4	5	6	None	OxygenTherapy	33	0	NA	67	NA
398	744087	Home	Cardiology	NonEmergency	UrbanResident	Cardiology	1	Female	36.3	65	18	140	75	96.6666666666667	64	1.52	27.7008310249307	Both	III	III	0	1	0	0	0	0	0	0	0	0	0	0	0	0	0	0	1	NonTypeII	Clear	4	5	6	None	OxygenTherapy	33	0	NA	73	1.17
399	868283	Unknown	GeneralWard	NonEmergency	farmer	ICU	1	Male	36.5	100	19	106	62	76.6666666666667	42	1.55	17.4817898022893	Both	III	II	0	1	0	0	0	0	0	0	1	1	0	0	0	0	0	0	3	NonTypeII	Clear	4	5	6	None	OxygenTherapy	33	0	NA	58	NA
400	781455	HealthcareFacility	Cardiology	NonEmergency	Others	Cardiology	1	Female	36.5	78	18	130	60	83.3333333333333	68	1.52	29.4321329639889	Both	II	II	0	1	0	0	0	0	0	0	0	0	0	0	0	0	0	0	1	NonTypeII	Clear	4	5	6	None	OxygenTherapy	33	0	NA	NA	NA
401	785223	HealthcareFacility	Cardiology	NonEmergency	UrbanResident	Cardiology	1	Male	36	60	17	135	80	98.3333333333333	50	1.6	19.53125	Both	II	I	1	1	0	0	0	0	0	0	0	1	0	0	0	0	0	0	3	NonTypeII	Clear	4	5	6	None	OxygenTherapy	33	0	NA	53	1.7
402	791878	Home	Cardiology	Emergency	Others	Cardiology	1	Female	36.7	100	19	92	60	70.6666666666667	68	1.5	30.2222222222222	Both	III	II	0	1	0	0	0	0	0	0	1	1	0	0	0	0	0	0	3	NonTypeII	Clear	4	5	6	None	OxygenTherapy	33	0	NA	43	NA
403	785021	HealthcareFacility	Cardiology	Emergency	UrbanResident	Cardiology	1	Female	36.3	78	18	100	56	70.6666666666667	52	1.55	21.6441207075963	Both	III	I	0	1	0	0	0	0	0	0	0	0	0	0	0	0	0	0	1	NonTypeII	Clear	4	5	6	None	OxygenTherapy	33	0	NA	63	NA
404	814485	HealthcareFacility	GeneralWard	Emergency	UrbanResident	GeneralWard	1	Female	36.3	81	19	160	60	93.3333333333333	51	1.52	22.0740997229917	Both	III	III	0	1	0	0	1	0	0	0	0	0	0	0	0	0	0	0	2	NonTypeII	Clear	4	5	6	None	OxygenTherapy	33	0	NA	48	1.14
405	736204	Unknown	Cardiology	Emergency	Others	Cardiology	1	Female	36.2	70	18	140	70	93.3333333333333	53	1.5	23.5555555555556	Both	III	III	0	1	0	0	0	0	0	0	0	0	0	0	0	0	0	0	1	TypeII	Clear	4	5	1	None	OxygenTherapy	33	0	NA	42	0.78
406	837459	Home	Cardiology	NonEmergency	worker	Cardiology	2	Male	36.5	100	19	136	64	88	49.5	1.62	18.8614540466392	Both	III	II	0	1	0	0	0	0	0	0	0	0	0	0	0	0	0	0	1	NonTypeII	Clear	4	5	6	None	OxygenTherapy	33	0	NA	70	0.88
407	791945	Home	Others	NonEmergency	UrbanResident	Others	1	Female	36	60	22	124	80	94.6666666666667	45	1.55	18.7304890738814	Both	III	III	0	1	0	0	0	0	0	0	0	0	0	0	0	0	0	0	1	NonTypeII	Clear	4	5	6	None	OxygenTherapy	33	0	NA	NA	NA
408	758823	Home	Cardiology	NonEmergency	UrbanResident	Cardiology	1	Female	36	86	19	100	75	83.3333333333333	45	1.48	20.5441928414901	Both	II	II	0	1	0	0	0	0	0	0	0	0	0	0	0	0	0	0	1	TypeII	Clear	4	5	6	None	OxygenTherapy	33	0	NA	NA	NA
409	829732	Home	Cardiology	Emergency	UrbanResident	Cardiology	1	Female	36.8	80	19	100	70	80	60	1.55	24.9739854318418	Both	II	III	0	1	0	0	0	0	0	0	1	1	0	0	0	0	0	0	3	NonTypeII	Clear	4	5	6	None	OxygenTherapy	33	0	NA	NA	NA
410	804237	Home	Cardiology	NonEmergency	UrbanResident	Cardiology	1	Female	36.5	65	18	124	70	88	48	1.55	19.9791883454735	Both	II	I	0	1	0	0	1	0	0	0	0	0	0	0	0	0	0	0	2	NonTypeII	Clear	4	5	6	None	OxygenTherapy	33	0	NA	NA	NA
411	801427	HealthcareFacility	Cardiology	Emergency	UrbanResident	Cardiology	1	Male	36.3	76	19	170	92	118	50	1.5	22.2222222222222	Both	III	III	0	1	0	0	0	0	0	0	0	1	0	0	0	0	0	0	2	NonTypeII	Clear	4	5	6	None	OxygenTherapy	33	0	NA	NA	NA
412	816190	Home	Cardiology	NonEmergency	UrbanResident	Cardiology	1	Female	36.5	60	17	95	64	74.3333333333333	55	1.48	25.1095690284879	Both	III	III	0	1	0	0	1	0	0	0	0	1	0	0	0	0	0	0	3	NonTypeII	Clear	4	5	6	None	OxygenTherapy	33	0	NA	43	0.96
413	733649	Home	Cardiology	Emergency	UrbanResident	Cardiology	1	Male	36.3	60	19	140	74	96	42	1.52	18.1786703601108	Left	III	II	0	1	0	0	0	0	0	0	1	0	0	0	0	0	0	0	2	NonTypeII	Clear	4	5	6	None	OxygenTherapy	33	0	NA	56	NA
414	869886	Home	Cardiology	NonEmergency	UrbanResident	Cardiology	1	Female	37.2	63	18	118	60	79.3333333333333	48	1.45	22.8299643281807	Both	II	II	0	1	0	0	1	0	0	0	0	0	0	0	0	0	0	0	2	NonTypeII	Clear	4	5	6	None	OxygenTherapy	33	0	NA	42	1.27
415	804786	Unknown	GeneralWard	Emergency	UrbanResident	GeneralWard	1	Female	36.1	87	18	118	62	80.6666666666667	50	1.65	18.3654729109275	Both	II	III	0	1	0	0	0	0	0	0	0	1	0	0	0	0	0	0	2	NonTypeII	Clear	4	5	6	None	OxygenTherapy	33	0	NA	54	0.58
416	805417	Home	Cardiology	Emergency	UrbanResident	Cardiology	1	Male	36	122	18	140	90	106.666666666667	49	1.59	19.3821446936434	Both	III	III	0	1	0	0	0	0	0	0	0	0	0	0	0	0	0	0	1	NonTypeII	Clear	4	5	6	None	OxygenTherapy	33	0	NA	43	0.5
417	757599	Home	Cardiology	Emergency	Others	Cardiology	1	Female	36.5	100	19	153	97	115.666666666667	50	1.52	21.6412742382271	Both	III	III	0	1	0	0	0	0	0	0	1	0	0	0	0	0	0	0	2	NonTypeII	Clear	4	5	6	None	OxygenTherapy	33	0	NA	NA	NA
418	807759	Home	Cardiology	Emergency	UrbanResident	Cardiology	1	Female	36.3	78	19	140	60	86.6666666666667	45	1.6	17.578125	Both	III	III	0	1	0	0	0	0	0	0	1	1	0	0	0	0	0	0	3	NonTypeII	Clear	4	5	6	None	OxygenTherapy	33	0	NA	49	1.52
419	766722	Unknown	Others	Emergency	farmer	GeneralWard	1	Male	36	66	18	140	100	113.333333333333	38	1.4	19.3877551020408	Both	III	II	0	1	0	0	0	0	0	0	0	0	0	0	0	0	0	0	1	NonTypeII	Clear	4	5	6	None	OxygenTherapy	33	0	NA	66	0.7
420	750322	Home	Cardiology	Emergency	farmer	GeneralWard	1	Male	36.6	95	19	106	72	83.3333333333333	54	1.55	22.4765868886576	Both	III	III	0	1	0	0	0	0	0	0	0	0	0	0	0	0	0	0	1	TypeII	ResponsiveToSound	3	2	1	IMV	OxygenTherapy	40	0	NA	63	NA
421	860305	Home	Cardiology	NonEmergency	UrbanResident	Cardiology	2	Female	36.3	74	19	142	63	89.3333333333333	49	1.56	20.1347797501644	Both	II	II	0	1	0	0	0	0	0	0	0	1	0	0	0	0	0	0	2	NonTypeII	Clear	4	5	6	None	OxygenTherapy	33	0	NA	NA	NA
422	863944	Home	Others	NonEmergency	farmer	Cardiology	1	Female	36.4	92	20	127	68	87.6666666666667	45	1.53	19.2233756247597	Both	II	III	1	1	0	0	0	0	0	0	0	1	0	0	0	0	0	0	3	TypeII	Clear	4	5	6	None	OxygenTherapy	33	0	NA	43	405
423	765383	Home	Cardiology	Emergency	Others	Cardiology	1	Female	36.3	72	20	137	94	108.333333333333	42	1.58	16.8242268867169	Both	II	III	1	1	0	0	0	0	0	0	0	1	0	0	0	0	0	0	3	NonTypeII	Clear	4	5	6	None	OxygenTherapy	33	0	NA	45	1.02
424	819167	Home	GeneralWard	NonEmergency	UrbanResident	GeneralWard	1	Female	36	129	20	110	70	83.3333333333333	45	1.52	19.4771468144044	Both	III	II	0	1	0	0	1	0	0	0	0	0	0	0	0	0	0	0	2	NonTypeII	Clear	4	5	6	None	OxygenTherapy	33	0	NA	49	NA
425	838076	Home	Cardiology	NonEmergency	UrbanResident	Cardiology	1	Female	36.4	72	18	141	80	100.333333333333	40	1.58	16.0230732254446	Both	III	II	0	1	0	0	0	0	0	0	0	1	0	0	0	0	0	0	2	NonTypeII	Clear	4	2	1	None	OxygenTherapy	33	0	NA	NA	NA
426	820942	HealthcareFacility	Cardiology	Emergency	farmer	Cardiology	1	Female	36.2	114	22	110	70	83.3333333333333	45	1.4	22.9591836734694	Both	III	III	0	1	0	1	0	0	0	0	0	0	0	0	0	0	0	0	2	NonTypeII	Clear	4	5	6	None	OxygenTherapy	33	0	NA	61	1.74
427	799325	Home	Cardiology	NonEmergency	UrbanResident	Cardiology	1	Female	35	76	18	178	102	127.333333333333	60	1.58	24.034609838167	Both	III	II	0	1	0	0	0	0	0	0	0	0	0	0	0	0	0	0	1	NonTypeII	Clear	4	5	6	None	OxygenTherapy	33	0	NA	59	1.44
428	802140	HealthcareFacility	GeneralWard	Emergency	UrbanResident	Cardiology	1	Female	36.2	65	18	124	80	94.6666666666667	47	1.43	22.984008997995	Left	III	III	0	1	0	0	0	0	0	0	0	0	0	0	0	0	0	0	1	NonTypeII	Clear	4	5	1	None	OxygenTherapy	33	0	NA	54	NA
429	856206	HealthcareFacility	Cardiology	NonEmergency	UrbanResident	Cardiology	1	Female	36	85	19	90	58	68.6666666666667	48.5	1.58	19.4279762858516	Both	IV	IV	0	1	0	0	0	0	0	0	0	0	0	0	0	0	0	0	1	NonTypeII	Clear	4	5	6	None	OxygenTherapy	33	0	NA	66	NA
430	805435	Home	Cardiology	Emergency	farmer	Cardiology	1	Male	36.6	75	18	144	99	114	50	1.52	21.6412742382271	Both	III	II	0	1	0	0	0	0	0	0	0	0	0	0	0	0	0	0	1	NonTypeII	Clear	4	5	6	None	OxygenTherapy	33	0	NA	NA	NA
431	770722	Home	Cardiology	NonEmergency	UrbanResident	Cardiology	1	Female	36.2	64	19	118	62	80.6666666666667	45	1.6	17.578125	Both	III	I	0	1	0	1	0	0	0	0	0	0	0	0	0	0	0	0	2	NonTypeII	Clear	4	5	6	None	OxygenTherapy	33	0	NA	37	0.7
432	788518	HealthcareFacility	GeneralWard	NonEmergency	UrbanResident	GeneralWard	1	Male	36.2	84	21	127	70	89	38	1.4	19.3877551020408	Both	III	II	0	1	0	0	0	0	0	0	1	1	0	0	0	0	0	0	3	NonTypeII	Clear	4	5	6	None	OxygenTherapy	33	0	NA	64	1.28
433	798374	Home	GeneralWard	Emergency	Others	GeneralWard	1	Female	36.5	94	20	150	96	114	54	1.55	22.4765868886576	Both	III	II	0	1	0	0	0	0	0	0	0	0	0	0	0	0	0	0	1	TypeII	Clear	4	5	6	None	OxygenTherapy	33	0	NA	57	NA
434	778444	HealthcareFacility	Cardiology	NonEmergency	UrbanResident	Cardiology	1	Male	36.3	62	18	126	50	75.3333333333333	45	1.5	20	Both	II	II	0	1	0	0	1	0	0	0	0	0	0	0	0	0	0	0	2	NonTypeII	Clear	4	5	6	None	OxygenTherapy	33	0	NA	56	0.87
435	800397	HealthcareFacility	Cardiology	NonEmergency	UrbanResident	Cardiology	1	Female	37	76	18	140	58	85.3333333333333	60	1.58	24.034609838167	Both	III	II	0	1	0	0	0	0	0	0	0	0	0	0	0	0	0	0	1	NonTypeII	Clear	4	5	6	None	OxygenTherapy	33	0	NA	40	0.29
436	738288	Home	Cardiology	Emergency	UrbanResident	Cardiology	1	Male	36.2	76	18	130	66	87.3333333333333	67.5	1.55	28.0957336108221	Both	III	III	0	1	0	0	0	0	0	0	1	0	0	0	0	0	0	0	2	NonTypeII	Clear	4	5	6	None	OxygenTherapy	33	0	NA	NA	NA
437	836894	Home	Cardiology	NonEmergency	farmer	Cardiology	1	Female	36.3	115	19	150	100	116.666666666667	48	1.55	19.9791883454735	Both	II	III	0	1	0	0	0	0	0	0	0	0	0	0	0	0	0	0	1	NonTypeII	Clear	4	5	6	None	OxygenTherapy	33	0	NA	NA	NA
438	840048	Home	Cardiology	NonEmergency	UrbanResident	Cardiology	2	Male	36.5	76	21	120	60	80	49	1.63	18.4425458240807	Both	III	I	1	1	0	0	0	0	0	0	0	1	0	0	0	0	0	0	3	NonTypeII	Clear	4	5	6	None	OxygenTherapy	33	0	NA	56	1.32
439	772377	Home	Others	NonEmergency	UrbanResident	Others	1	Female	37.6	82	20	122	70	87.3333333333333	55	1.7	19.0311418685121	Left	III	III	0	1	0	0	0	0	0	0	1	0	0	0	0	0	0	0	2	NonTypeII	Clear	4	5	6	None	OxygenTherapy	33	0	NA	NA	NA
440	813664	Unknown	GeneralWard	Emergency	farmer	Cardiology	1	Female	36.3	68	23	103	70	81	60	1.6	23.4375	Left	III	III	0	1	0	0	1	0	0	0	0	0	0	0	0	0	0	0	2	NonTypeII	Clear	4	5	6	None	OxygenTherapy	33	0	NA	46	NA
441	735029	Home	Cardiology	Emergency	Others	Cardiology	1	Male	36.1	88	19	130	60	83.3333333333333	50	1.65	18.3654729109275	Both	III	II	0	1	0	0	1	0	0	0	0	0	0	0	0	0	0	0	2	NonTypeII	Clear	4	5	6	None	OxygenTherapy	33	0	NA	57	NA
442	793404	Home	Cardiology	NonEmergency	UrbanResident	Cardiology	1	Female	36.8	120	19	116	78	90.6666666666667	49	1.59	19.3821446936434	Both	II	III	0	1	0	0	0	0	0	0	1	0	0	0	0	0	0	0	2	NonTypeII	Clear	4	5	6	None	OxygenTherapy	33	0	NA	45	1
443	759764	Home	Cardiology	NonEmergency	UrbanResident	Cardiology	1	Male	36.6	122	19	140	84	102.666666666667	50	1.52	21.6412742382271	Both	III	III	0	1	0	0	0	0	0	0	0	0	0	0	0	0	0	0	1	NonTypeII	Clear	4	5	6	None	OxygenTherapy	33	0	NA	NA	NA
444	806775	Unknown	GeneralWard	NonEmergency	UrbanResident	GeneralWard	1	Female	38.5	122	21	140	80	100	45	1.6	17.578125	Both	III	III	0	1	0	0	0	0	0	0	0	0	0	0	0	0	0	0	1	NonTypeII	Clear	4	5	6	None	OxygenTherapy	33	0	NA	44	0.8
445	782587	Home	Cardiology	Emergency	UrbanResident	Cardiology	1	Male	36.4	110	23	159	114	129	38	1.4	19.3877551020408	Both	III	III	0	1	0	0	0	0	0	0	1	0	0	0	0	0	0	0	2	NonTypeII	Clear	4	5	6	None	OxygenTherapy	33	0	NA	42	1.5
446	804291	Home	GeneralWard	NonEmergency	UrbanResident	GeneralWard	1	Female	36.5	70	18	100	62	74.6666666666667	54	1.55	22.4765868886576	Both	III	II	0	1	0	0	0	0	0	0	0	0	0	0	0	0	0	0	1	NonTypeII	Clear	4	5	6	None	OxygenTherapy	33	0	NA	NA	NA
447	817755	Home	Cardiology	NonEmergency	UrbanResident	Cardiology	1	Female	36.5	90	18	153	107	122.333333333333	45	1.5	20	Both	II	II	0	1	0	0	1	0	0	0	1	0	0	0	0	0	0	0	3	NonTypeII	Clear	4	5	6	None	OxygenTherapy	33	0	NA	67	0.77
448	759319	Home	Cardiology	Emergency	UrbanResident	Cardiology	1	Female	36.3	67	22	124	70	88	60	1.58	24.034609838167	Both	III	III	0	1	0	0	0	0	0	0	0	0	0	0	0	0	0	0	1	NonTypeII	Clear	4	5	6	None	OxygenTherapy	33	0	NA	53	NA
449	821102	Unknown	GeneralWard	Emergency	worker	GeneralWard	1	Male	36	151	36	137	61	86.3333333333333	57	1.57	23.1246703720232	Both	II	III	1	1	0	0	0	0	0	0	0	0	0	0	0	0	0	0	2	NonTypeII	Clear	4	5	6	None	OxygenTherapy	33	0	NA	NA	NA
450	771522	Home	Cardiology	Emergency	UrbanResident	Cardiology	1	Female	36.3	108	19	112	64	80	42	1.6	16.40625	Both	III	II	0	1	0	0	1	0	0	0	0	0	0	0	0	0	0	0	2	NonTypeII	Clear	4	5	6	None	OxygenTherapy	33	0	NA	NA	NA
451	747991	Unknown	Cardiology	NonEmergency	farmer	Cardiology	1	Female	36.2	70	19	162	64	96.6666666666667	75	1.5	33.3333333333333	Right	III	III	0	1	0	0	0	0	0	0	0	1	0	0	0	0	0	0	2	NonTypeII	Clear	4	5	6	None	OxygenTherapy	33	0	NA	46	1.05
452	763763	Home	Cardiology	Emergency	farmer	Cardiology	1	Female	36	96	20	160	110	126.666666666667	65	1.55	27.0551508844953	Left	III	II	0	1	0	0	1	0	0	0	0	0	0	0	0	0	0	0	2	NonTypeII	Clear	4	5	6	None	OxygenTherapy	33	0	NA	51	NA
453	751841	Home	Cardiology	Emergency	UrbanResident	Cardiology	1	Male	36.5	86	22	140	68	92	75	1.67	26.8923231381548	Both	III	II	0	1	0	0	0	0	0	0	0	0	0	0	0	0	0	0	1	NonTypeII	Clear	4	5	1	None	OxygenTherapy	33	0	NA	NA	NA
454	854211	Home	Cardiology	NonEmergency	UrbanResident	Cardiology	1	Male	36.6	76	18	114	70	84.6666666666667	49	1.67	17.5696511169278	Both	II	III	1	1	0	0	0	0	0	0	1	1	0	0	0	0	0	0	4	NonTypeII	Clear	4	5	6	None	OxygenTherapy	33	0	NA	59	0.51
455	793962	HealthcareFacility	Cardiology	NonEmergency	UrbanResident	Cardiology	1	Male	36.7	85	18	140	80	100	66	1.6	25.78125	Both	III	III	0	1	0	0	0	0	0	0	0	0	0	0	0	0	0	0	1	NonTypeII	Clear	4	5	6	None	OxygenTherapy	33	0	NA	49	1.9
456	735633	Unknown	Cardiology	NonEmergency	UrbanResident	Cardiology	1	Female	36.2	50	19	134	78	96.6666666666667	42	1.58	16.8242268867169	Both	III	II	0	1	0	1	0	0	0	0	0	0	0	0	0	0	0	0	2	NonTypeII	Clear	4	5	6	None	OxygenTherapy	33	0	NA	37	NA
457	798020	Home	Cardiology	Emergency	UrbanResident	Cardiology	1	Male	36.3	100	19	184	100	128	45	1.52	19.4771468144044	Both	III	III	0	1	0	0	0	0	0	0	0	0	0	0	0	0	0	0	1	NonTypeII	Clear	4	5	6	None	OxygenTherapy	33	0	NA	56	0.93
458	756996	Home	Cardiology	Emergency	UrbanResident	Cardiology	1	Female	36	198	19	105	69	81	40	1.58	16.0230732254446	Both	III	III	0	1	0	0	0	0	0	0	0	0	0	0	0	0	0	0	1	NonTypeII	Clear	4	4	4	None	OxygenTherapy	33	0	NA	NA	NA
459	752803	Home	Cardiology	Emergency	farmer	Cardiology	1	Male	36.3	97	18	124	70	88	45	1.4	22.9591836734694	Both	II	III	0	1	0	0	0	0	0	0	0	0	0	0	0	0	0	0	1	NonTypeII	Clear	4	5	6	None	OxygenTherapy	33	0	NA	83	NA
460	733116	Home	Cardiology	NonEmergency	UrbanResident	Others	1	Female	36.3	81	19	122	80	94	52	1.55	21.6441207075963	Both	III	II	0	1	0	0	0	0	0	0	1	0	0	0	0	0	0	0	2	NonTypeII	Clear	4	5	6	None	OxygenTherapy	33	0	NA	NA	NA
461	858497	Home	Cardiology	NonEmergency	UrbanResident	Cardiology	1	Male	36	60	18	120	69	86	48.5	1.7	16.7820069204152	Both	II	III	0	1	0	0	0	0	0	0	0	0	0	0	0	0	0	0	1	NonTypeII	Clear	4	5	6	None	OxygenTherapy	33	0	NA	NA	NA
462	850791	Home	GeneralWard	NonEmergency	UrbanResident	GeneralWard	1	Male	36.2	72	19	134	80	98	48	1.7	16.6089965397924	Both	III	II	1	1	0	0	0	0	0	0	1	0	0	0	0	0	0	0	3	NonTypeII	Clear	4	5	6	None	OxygenTherapy	33	0	NA	47	403
463	810349	Home	Cardiology	Emergency	UrbanResident	Cardiology	1	Female	36.6	95	18	118	80	92.6666666666667	40	1.68	14.172335600907	Both	III	II	0	1	0	0	0	0	0	0	1	0	0	0	0	0	0	0	2	NonTypeII	Clear	4	5	6	None	OxygenTherapy	33	0	NA	NA	NA
464	856438	HealthcareFacility	Cardiology	NonEmergency	UrbanResident	Cardiology	1	Male	36.6	54	18	104	78	86.6666666666667	48	1.65	17.6308539944904	Both	II	II	0	1	0	0	0	0	0	0	1	1	0	0	0	0	0	0	3	NonTypeII	Clear	4	5	6	None	OxygenTherapy	33	0	NA	57	1.13
465	791177	HealthcareFacility	Cardiology	NonEmergency	UrbanResident	Cardiology	1	Male	36	77	18	170	90	116.666666666667	54	1.68	19.1326530612245	Both	III	III	1	1	0	0	1	0	0	0	0	0	0	0	0	0	0	0	3	NonTypeII	Clear	4	5	6	None	OxygenTherapy	33	0	NA	44	0.65
466	775572	Home	GeneralWard	NonEmergency	UrbanResident	Cardiology	1	Female	36.5	77	26	149	54	85.6666666666667	0	1.5	0	Both	III	III	0	1	0	0	0	0	0	0	1	0	0	0	0	0	0	0	2	TypeII	Clear	4	5	6	None	OxygenTherapy	33	0	NA	55	0.99
467	865520	Home	Cardiology	Emergency	UrbanResident	Cardiology	1	Male	36.7	70	18	115	60	78.3333333333333	49.5	1.6	19.3359375	Both	III	II	0	1	0	0	0	0	0	0	0	0	0	0	0	0	0	0	1	NonTypeII	Clear	4	5	6	None	OxygenTherapy	33	0	NA	53	1.59
468	782088	HealthcareFacility	Cardiology	NonEmergency	UrbanResident	Cardiology	1	Male	36	77	18	150	86	107.333333333333	42	1.58	16.8242268867169	Both	II	III	1	1	0	0	0	0	0	0	1	NA	0	0	0	0	0	0	NA	NonTypeII	Clear	4	5	6	None	OxygenTherapy	33	0	NA	49	NA
469	805815	Unknown	GeneralWard	NonEmergency	UrbanResident	GeneralWard	1	Male	36.7	110	19	130	74	92.6666666666667	45	1.52	19.4771468144044	Right	III	II	0	1	0	0	0	0	0	0	0	0	0	0	0	0	0	0	1	NonTypeII	Clear	4	5	6	None	OxygenTherapy	33	0	NA	41	1.07
470	852120	Home	Cardiology	NonEmergency	farmer	Cardiology	2	Male	36.2	115	20	104	78	86.6666666666667	49	1.6	19.140625	Both	III	III	0	1	0	0	0	0	0	0	0	0	0	0	0	0	0	0	1	NonTypeII	Clear	4	5	6	None	OxygenTherapy	33	0	NA	NA	NA
471	811749	Died	Cardiology	NonEmergency	UrbanResident	Cardiology	2	Male	36.8	86	18	120	65	83.3333333333333	42	1.58	16.8242268867169	Left	II	II	0	1	0	0	0	0	0	0	1	1	0	0	0	0	0	0	3	TypeII	Clear	4	5	1	None	OxygenTherapy	33	0	NA	63	NA
472	814641	Home	Cardiology	Emergency	UrbanResident	Cardiology	1	Female	36.7	44	18	126	55	78.6666666666667	45	1.52	19.4771468144044	Both	III	III	0	1	0	0	0	0	0	0	0	0	0	0	0	0	0	0	1	NonTypeII	Clear	4	5	6	None	OxygenTherapy	33	0	NA	NA	NA
473	794046	Home	GeneralWard	Emergency	UrbanResident	GeneralWard	1	Female	36.5	148	20	138	94	108.666666666667	40	1.58	16.0230732254446	Both	III	II	0	1	0	0	1	0	0	0	0	0	0	0	0	0	0	0	2	NonTypeII	Clear	4	5	6	None	OxygenTherapy	33	0	NA	49	1.37
474	746794	Home	Cardiology	NonEmergency	farmer	Cardiology	1	Male	37.1	99	15	172	86	114.666666666667	45	1.4	22.9591836734694	Both	III	III	0	1	0	0	0	0	0	0	0	0	0	0	0	0	0	0	1	NonTypeII	Clear	4	5	6	None	OxygenTherapy	33	0	NA	43	0.9
475	752409	Home	Cardiology	NonEmergency	UrbanResident	Cardiology	1	Female	37.2	81	18	160	82	108	60	1.58	24.034609838167	Both	II	III	0	1	0	0	0	0	0	0	0	0	0	0	0	0	0	0	1	NonTypeII	Clear	4	5	6	None	OxygenTherapy	33	0	NA	51	1.22
476	743440	Home	Others	Emergency	farmer	Cardiology	1	Male	36.3	92	20	122	82	95.3333333333333	43	1.65	15.7943067033976	Both	III	III	0	1	0	0	0	0	0	0	0	0	0	0	0	0	0	0	1	NonTypeII	Clear	4	5	6	None	OxygenTherapy	33	0	NA	40	0.8
477	859319	Home	Cardiology	NonEmergency	UrbanResident	Cardiology	1	Male	36.2	76	19	110	65	80	48	1.6	18.75	Both	II	II	0	1	0	0	1	0	0	0	0	0	0	0	0	0	0	0	2	TypeII	Clear	4	5	6	None	OxygenTherapy	33	0	NA	40	NA
478	762344	HealthcareFacility	GeneralWard	Emergency	UrbanResident	GeneralWard	1	Female	36.1	73	18	120	80	93.3333333333333	46	1.4	23.469387755102	Both	II	III	1	1	0	0	0	0	0	0	0	0	0	0	0	0	0	0	2	NonTypeII	Clear	4	5	6	None	OxygenTherapy	33	0	NA	51	0.8
479	745172	Home	Cardiology	NonEmergency	UrbanResident	Cardiology	1	Female	36.3	86	19	170	100	123.333333333333	70	1.69	24.5089457652043	Both	III	II	0	1	0	0	0	0	0	0	0	0	0	0	0	0	0	0	1	NonTypeII	Clear	4	5	1	None	OxygenTherapy	33	0	NA	45	NA
480	769264	Home	Cardiology	NonEmergency	Others	Cardiology	1	Male	36	80	19	140	80	100	46	1.4	23.469387755102	Both	III	II	0	1	0	0	0	0	0	0	0	0	0	0	0	0	0	0	1	NonTypeII	Clear	4	5	6	None	OxygenTherapy	33	0	NA	65	1
481	797084	HealthcareFacility	Cardiology	NonEmergency	UrbanResident	Cardiology	1	Male	36.5	92	18	146	86	106	40	1.5	17.7777777777778	Both	III	III	0	1	0	0	1	0	0	0	0	0	0	0	0	0	0	0	2	NonTypeII	Clear	4	5	6	None	OxygenTherapy	33	0	NA	40	0.87
482	834309	Home	Cardiology	NonEmergency	farmer	Cardiology	1	Female	36.3	90	20	128	70	89.3333333333333	40	1.5	17.7777777777778	Both	III	III	0	1	0	0	1	0	0	0	0	0	0	0	0	0	0	0	2	NonTypeII	Clear	4	5	6	None	OxygenTherapy	33	0	NA	63	0.79
483	784389	Home	Cardiology	NonEmergency	farmer	Cardiology	1	Female	36.5	51	18	120	70	86.6666666666667	40	1.5	17.7777777777778	Both	III	III	0	1	0	0	0	0	0	0	0	0	0	0	0	0	0	0	1	NonTypeII	Clear	4	5	6	None	OxygenTherapy	33	0	NA	43	0.84
484	849274	Died	Cardiology	NonEmergency	UrbanResident	Cardiology	1	Female	36.2	75	20	112	85	94	47	1.6	18.359375	Both	II	II	0	1	0	0	0	0	0	0	1	1	0	0	0	0	0	0	3	NonTypeII	Clear	4	5	6	None	OxygenTherapy	33	0	NA	NA	NA
485	770068	Home	Cardiology	NonEmergency	UrbanResident	Cardiology	1	Male	36.5	80	18	125	80	95	75	1.5	33.3333333333333	Both	III	III	0	1	0	0	0	0	0	0	0	0	0	0	0	0	0	0	1	NonTypeII	Clear	4	5	6	None	OxygenTherapy	33	0	NA	NA	NA
486	760363	Home	Cardiology	NonEmergency	UrbanResident	Cardiology	1	Female	36	55	18	100	70	80	65	1.55	27.0551508844953	Both	II	II	0	1	0	0	0	0	0	0	0	0	0	0	0	0	0	0	1	NonTypeII	Clear	4	5	6	None	OxygenTherapy	33	0	NA	NA	NA
487	768336	Died	GeneralWard	Emergency	UrbanResident	GeneralWard	1	Female	37.3	60	19	110	66	80.6666666666667	60	1.58	24.034609838167	Both	III	II	0	1	0	0	0	0	0	0	1	0	0	0	0	0	0	0	2	NonTypeII	Clear	4	5	6	None	OxygenTherapy	33	0	NA	NA	NA
488	731880	Home	Others	NonEmergency	farmer	Cardiology	1	Male	36	95	21	160	70	100	43	1.65	15.7943067033976	Both	III	I	0	1	0	0	0	0	0	0	0	0	0	0	0	0	0	0	1	NonTypeII	Clear	4	2	1	None	OxygenTherapy	33	0	NA	71	0.86
489	742218	Home	Cardiology	Emergency	UrbanResident	Cardiology	1	Female	36.3	100	19	138	98	111.333333333333	40	1.5	17.7777777777778	Both	II	II	0	1	0	0	0	0	0	0	0	1	0	0	0	0	0	0	2	NonTypeII	Clear	4	5	6	None	OxygenTherapy	33	0	NA	54	1.36
490	777112	Home	Cardiology	Emergency	UrbanResident	Cardiology	1	Male	36.4	85	18	146	106	119.333333333333	70	1.5	31.1111111111111	Both	II	II	0	1	0	0	0	0	0	0	0	0	0	0	0	0	0	0	1	NonTypeII	Clear	4	5	6	None	OxygenTherapy	33	0	NA	NA	NA
491	852898	Home	Cardiology	NonEmergency	UrbanResident	Cardiology	1	Male	36.5	76	21	94	68	76.6666666666667	49.5	1.57	20.0819505862307	Both	III	II	0	1	0	0	0	0	0	0	0	0	0	0	0	0	0	0	1	NonTypeII	Clear	4	5	6	None	OxygenTherapy	33	0	NA	70	0.64
492	737041	Home	Cardiology	NonEmergency	farmer	Cardiology	1	Female	36.5	68	18	138	84	102	35	1.42	17.3576671295378	Both	II	III	0	1	0	0	0	0	0	0	0	0	0	0	0	0	0	0	1	NonTypeII	Clear	4	5	6	None	OxygenTherapy	33	0	NA	49	0.51
493	859187	Home	Cardiology	NonEmergency	farmer	Cardiology	2	Male	36	72	19	147	86	106.333333333333	48	1.6	18.75	Both	II	III	0	1	0	0	0	0	0	0	0	0	0	0	0	0	0	0	1	TypeII	Clear	4	5	6	None	OxygenTherapy	33	0	NA	39	1.03
494	811520	Home	Cardiology	Emergency	UrbanResident	Cardiology	1	Female	36.2	67	18	128	78	94.6666666666667	60	1.58	24.034609838167	Both	II	II	0	1	0	0	0	0	0	0	1	0	0	0	0	0	0	0	2	NonTypeII	Clear	4	5	6	None	OxygenTherapy	33	0	NA	NA	NA
495	729332	Home	Cardiology	Emergency	UrbanResident	Cardiology	1	Male	36.8	116	19	120	60	80	43	1.65	15.7943067033976	Both	III	II	0	1	0	1	0	0	0	0	1	1	0	0	0	0	0	0	4	TypeII	Clear	4	5	6	None	OxygenTherapy	33	0	NA	NA	NA
496	725777	Home	Cardiology	NonEmergency	UrbanResident	Cardiology	1	Female	36.5	97	20	120	60	80	40	1.5	17.7777777777778	Left	III	II	0	1	0	0	0	0	0	0	0	1	0	0	0	0	0	0	2	NonTypeII	Clear	4	5	6	None	OxygenTherapy	33	0	NA	58	0.53
497	787876	HealthcareFacility	Cardiology	Emergency	UrbanResident	Cardiology	1	Female	36.3	85	19	136	100	112	70	1.5	31.1111111111111	Both	II	III	0	1	0	0	0	0	0	0	0	0	0	0	0	0	0	0	1	NonTypeII	Clear	4	5	6	None	OxygenTherapy	33	0	NA	NA	NA
498	738787	Home	Cardiology	Emergency	UrbanResident	Cardiology	1	Male	36.7	60	19	134	90	104.666666666667	60	1.53	25.6311674996796	Both	III	III	0	1	0	0	1	0	0	0	0	0	0	0	0	0	0	0	2	NonTypeII	Clear	4	5	1	None	OxygenTherapy	33	0	NA	58	NA
499	775491	HealthcareFacility	GeneralWard	Emergency	UrbanResident	GeneralWard	1	Female	36.2	65	17	116	60	78.6666666666667	40	1.68	14.172335600907	Both	III	II	0	1	0	0	1	0	0	0	0	0	0	0	0	0	0	0	2	NonTypeII	Clear	4	5	6	None	OxygenTherapy	29	0	NA	49	0.98
500	768269	Home	Cardiology	NonEmergency	UrbanResident	Cardiology	1	Female	36.3	67	18	110	68	82	40	1.52	17.3130193905817	Both	III	II	0	1	0	0	0	0	0	0	0	1	0	0	0	0	0	0	2	NonTypeII	Clear	4	5	6	None	OxygenTherapy	33	0	NA	NA	NA
501	794946	Unknown	GeneralWard	Emergency	UrbanResident	Others	1	Male	36	80	18	164	85	111.333333333333	60	1.68	21.2585034013605	Both	IV	III	0	1	0	0	0	0	0	0	0	1	0	0	0	0	0	0	2	NonTypeII	ResponsiveToSound	3	4	5	IMV	OxygenTherapy	40	0	20	75	NA
502	792299	HealthcareFacility	Cardiology	NonEmergency	UrbanResident	Cardiology	1	Female	36	80	21	140	60	86.6666666666667	48	1.5	21.3333333333333	Both	IV	II	0	1	1	0	0	0	0	0	0	0	0	0	0	0	0	0	2	NonTypeII	Clear	4	5	6	None	OxygenTherapy	33	0	64	44	1.68
503	792850	Home	GeneralWard	Emergency	UrbanResident	GeneralWard	1	Female	36.2	80	21	120	70	86.6666666666667	47	1.48	21.4572680788897	Right	IV	II	0	1	0	0	0	0	0	0	0	1	0	0	0	0	0	0	2	NonTypeII	Clear	4	5	6	None	OxygenTherapy	29	0	NA	NA	NA
504	736373	Home	Cardiology	Emergency	UrbanResident	Cardiology	1	Female	36.4	78	20	166	98	120.666666666667	77	1.55	32.0499479708637	Both	IV	I	0	1	0	0	0	0	0	0	1	1	0	0	0	0	0	0	3	NonTypeII	Clear	4	5	6	None	OxygenTherapy	33	0	52	39	0.81
505	849047	Home	Cardiology	NonEmergency	UrbanResident	Cardiology	1	Female	36.2	70	18	120	80	93.3333333333333	40	1.56	16.4365548980934	Right	III	II	0	1	0	0	0	0	0	0	0	0	0	0	0	0	0	0	1	NonTypeII	Clear	4	5	6	None	OxygenTherapy	33	0	NA	NA	NA
506	833564	Unknown	Cardiology	Emergency	UrbanResident	Cardiology	1	Female	36	81	19	156	70	98.6666666666667	35	1.42	17.3576671295378	Both	III	III	0	1	0	0	0	0	0	0	1	1	0	0	0	0	0	0	3	TypeII	Clear	4	5	6	None	OxygenTherapy	33	0	63	41	NA
507	803204	Unknown	Cardiology	Emergency	UrbanResident	Cardiology	1	Male	36.2	80	19	110	60	76.6666666666667	50	1.6	19.53125	Both	IV	II	0	1	0	0	0	0	0	0	0	0	0	0	0	0	0	0	1	NonTypeII	Clear	4	5	6	None	OxygenTherapy	33	0	66	48	NA
508	828737	HealthcareFacility	GeneralWard	Emergency	UrbanResident	GeneralWard	2	Male	36	86	19	120	68	85.3333333333333	51	1.6	19.921875	Both	III	II	0	1	0	0	0	0	0	0	0	1	0	0	0	0	0	0	2	NonTypeII	Clear	4	5	6	None	AmbientAir	21	0	24	71	1.48
509	805113	Home	Cardiology	NonEmergency	UrbanResident	Cardiology	1	Female	36.3	76	19	120	60	80	40	1.58	16.0230732254446	Right	III	II	0	1	1	0	0	0	0	0	0	0	0	0	0	0	0	0	2	NonTypeII	Clear	4	5	6	None	AmbientAir	21	0	36	57	1.46
510	734664	Home	Cardiology	NonEmergency	UrbanResident	Cardiology	1	Male	36	50	22	100	70	80	54	1.5	24	Both	IV	II	0	1	0	0	1	0	0	0	0	1	0	0	0	0	0	0	3	NonTypeII	Clear	4	5	6	None	OxygenTherapy	33	0	NA	NA	NA
511	822848	Home	Others	NonEmergency	farmer	Cardiology	1	Male	36.2	54	18	144	60	88	57	1.57	23.1246703720232	Both	III	I	0	1	0	0	0	0	0	0	1	0	0	0	0	0	0	0	2	NonTypeII	Clear	4	5	6	None	AmbientAir	21	0	42	60	0.75
512	809771	Home	Cardiology	Emergency	UrbanResident	Cardiology	1	Male	36.6	90	18	130	72	91.3333333333333	42	1.6	16.40625	Both	III	II	0	1	0	0	0	0	0	0	0	1	0	0	0	0	0	0	2	NonTypeII	Clear	4	5	6	None	OxygenTherapy	33	0	34	69	NA
513	795884	HealthcareFacility	Cardiology	Emergency	UrbanResident	Cardiology	1	Female	36.2	102	19	92	60	70.6666666666667	75	1.5	33.3333333333333	Both	IV	IV	0	1	0	1	0	0	0	0	0	0	1	0	0	0	0	0	3	NonTypeII	Clear	4	5	6	None	OxygenTherapy	33	0	58	58	NA
514	823153	Home	Cardiology	Emergency	UrbanResident	Cardiology	1	Female	36.5	75	18	158	80	106	65	1.55	27.0551508844953	Both	III	I	0	1	0	0	0	0	0	0	1	0	0	0	0	0	0	0	2	NonTypeII	Clear	4	5	6	None	OxygenTherapy	33	0	57	41	0.96
515	730971	Unknown	Cardiology	Emergency	farmer	Cardiology	1	Female	36.3	63	18	98	64	75.3333333333333	60	1.58	24.034609838167	Both	IV	II	1	1	0	0	0	0	0	0	0	0	0	0	0	0	0	0	2	NonTypeII	Clear	4	5	6	None	OxygenTherapy	33	0	NA	NA	NA
516	839791	Home	Others	NonEmergency	UrbanResident	GeneralWard	1	Male	36.5	124	20	153	90	111	43	1.65	15.7943067033976	Both	IV	I	0	1	1	0	0	0	0	0	0	0	0	0	0	0	0	0	2	NonTypeII	Clear	4	5	6	None	OxygenTherapy	33	0	49	60	0.85
517	864654	HealthcareFacility	Cardiology	NonEmergency	UrbanResident	Cardiology	3	Female	36	99	24	119	66	83.6666666666667	40	1.5	17.7777777777778	Both	IV	II	0	1	0	0	0	0	0	0	0	0	0	0	0	0	0	0	1	NonTypeII	Clear	3	3	5	IMV	OxygenTherapy	33	0	52	54	NA
518	741377	Home	Cardiology	Emergency	UrbanResident	Cardiology	1	Female	36.4	96	20	162	62	95.3333333333333	70	1.5	31.1111111111111	Both	III	II	0	1	0	0	0	0	0	0	1	1	0	0	0	0	0	0	3	TypeII	Clear	4	5	6	None	OxygenTherapy	33	0	69	38	0.9
519	812004	Home	GeneralWard	Emergency	UrbanResident	GeneralWard	1	Male	36	76	18	126	70	88.6666666666667	40	1.68	14.172335600907	Right	III	II	0	1	1	0	0	0	0	0	0	1	0	0	0	0	0	0	3	NonTypeII	Clear	4	5	6	None	OxygenTherapy	29	0	51	41	0.48
520	808366	HealthcareFacility	Cardiology	NonEmergency	UrbanResident	Cardiology	2	Female	36	76	18	135	80	98.3333333333333	55	1.61	21.2183171945527	Right	III	II	0	1	0	0	0	0	0	0	0	0	0	0	0	0	0	0	1	NonTypeII	Clear	4	5	6	None	OxygenTherapy	33	0	NA	NA	NA
521	764091	Home	Cardiology	Emergency	UrbanResident	Cardiology	1	Male	36.2	138	19	141	87	105	60	1.6	23.4375	Left	III	I	0	1	0	0	0	0	0	0	0	0	0	0	0	0	0	0	1	NonTypeII	Clear	4	5	6	None	OxygenTherapy	33	0	42	56	0.62
522	770733	Home	GeneralWard	Emergency	UrbanResident	GeneralWard	1	Female	36.7	73	19	160	90	113.333333333333	45	1.55	18.7304890738814	Right	IV	II	0	1	0	0	0	0	0	1	0	0	0	0	0	0	0	0	2	NonTypeII	Clear	4	5	6	None	AmbientAir	21	0	69	52	1.16
523	822304	Home	Cardiology	NonEmergency	UrbanResident	Cardiology	1	Male	36.4	50	18	112	84	93.3333333333333	45	1.6	17.578125	Both	III	II	0	1	0	0	0	0	0	0	0	0	0	0	0	0	0	0	1	NonTypeII	Clear	4	5	6	None	OxygenTherapy	33	0	49	39	0.95
524	741972	Home	Cardiology	NonEmergency	Others	Cardiology	1	Female	36.5	42	19	100	56	70.6666666666667	55	1.6	21.484375	Both	II	I	0	1	0	0	0	0	0	0	0	0	0	0	0	0	0	0	1	NonTypeII	Clear	4	5	6	None	OxygenTherapy	33	0	NA	NA	NA
525	802408	HealthcareFacility	Cardiology	Emergency	UrbanResident	Cardiology	1	Male	36.7	65	19	130	80	96.6666666666667	47	1.65	17.2635445362718	Both	III	II	0	1	0	0	0	0	0	0	0	0	0	0	0	0	0	0	1	NonTypeII	Clear	4	5	6	None	OxygenTherapy	33	0	46	58	1.06
526	768007	Home	Cardiology	NonEmergency	worker	Cardiology	1	Male	36.3	76	17	102	62	75.3333333333333	62	1.65	22.77318641	Both	II	I	0	1	0	0	0	0	0	0	0	0	0	0	0	0	0	0	1	NonTypeII	Clear	4	5	6	None	AmbientAir	21	0	NA	NA	NA
527	769902	Home	Cardiology	Emergency	UrbanResident	Cardiology	1	Female	36	121	28	170	110	130	65	1.6	25.390625	Left	IV	III	0	1	0	0	0	0	0	0	1	0	0	0	0	0	0	0	2	NonTypeII	Clear	4	5	6	None	OxygenTherapy	41	0	47	63	NA
528	732177	Home	Cardiology	Emergency	UrbanResident	Cardiology	1	Male	36.8	72	20	160	80	106.666666666667	70	1.63	26.346494034401	Both	III	II	0	1	0	0	0	0	0	0	1	1	0	0	0	0	0	0	3	NonTypeII	Clear	4	5	6	None	OxygenTherapy	33	0	NA	NA	NA
529	814170	HealthcareFacility	GeneralWard	Emergency	UrbanResident	GeneralWard	1	Female	36.1	78	20	160	73	102	37	1.5	16.4444444444444	Both	IV	II	0	1	0	0	0	0	0	0	0	0	0	0	0	0	0	0	1	NonTypeII	Clear	4	5	6	None	OxygenTherapy	29	0	54	47	1.05
530	754892	Unknown	Cardiology	Emergency	UrbanResident	Cardiology	1	Male	36	78	20	0	0	0	65	1.6	25.390625	Left	IV	IV	0	1	0	0	0	0	0	0	0	0	0	0	0	0	0	0	1	NonTypeII	Clear	3	3	5	IMV	OxygenTherapy	40	0	NA	NA	NA
531	827105	Home	GeneralWard	Emergency	UrbanResident	GeneralWard	1	Female	36.5	80	19	130	90	103.333333333333	55	1.48	25.1095690284879	Right	III	I	0	1	0	0	0	0	0	0	1	0	0	0	0	0	0	0	2	NonTypeII	Clear	4	5	6	None	OxygenTherapy	29	0	NA	NA	NA
532	809271	Home	Cardiology	Emergency	UrbanResident	Cardiology	1	Male	36.2	77	18	140	75	96.6666666666667	60	1.6	23.4375	Both	IV	II	0	1	0	0	1	0	0	0	0	1	0	0	0	0	0	0	3	NonTypeII	Clear	4	5	6	None	OxygenTherapy	33	0	45	49	NA
533	789719	HealthcareFacility	Cardiology	Emergency	UrbanResident	Cardiology	1	Female	36.2	80	20	138	78	98	47	1.6	18.359375	Both	III	II	0	1	0	0	0	0	0	0	0	0	0	0	0	0	0	0	1	NonTypeII	Clear	4	5	6	None	OxygenTherapy	33	0	71	48	1.49
534	801689	Home	Others	NonEmergency	UrbanResident	Cardiology	1	Female	36.6	98	20	160	72	101.333333333333	41	1.5	18.2222222222222	Both	III	II	0	1	1	1	0	0	0	0	0	0	0	0	0	0	0	0	3	TypeII	Clear	4	5	6	None	OxygenTherapy	33	0	61	45	1.62
535	770173	Home	Others	NonEmergency	UrbanResident	Others	1	Male	36	77	22	170	110	130	60	1.6	23.4375	Right	IV	I	0	1	0	1	0	0	0	0	0	0	0	0	0	0	0	0	2	NonTypeII	Clear	4	5	6	None	OxygenTherapy	33	0	58	48	0.83
536	815665	HealthcareFacility	Cardiology	Emergency	UrbanResident	Cardiology	2	Female	36.2	94	19	180	90	120	52	1.52	22.5069252077562	Both	IV	II	0	1	0	0	0	0	0	0	0	0	0	0	0	0	0	0	1	NonTypeII	Clear	4	5	6	None	OxygenTherapy	33	0	NA	NA	NA
537	756055	Home	Cardiology	NonEmergency	UrbanResident	Cardiology	1	Female	36.3	94	20	140	90	106.666666666667	8	1.52	3.46260387811634	Both	IV	II	0	1	0	0	0	0	0	0	1	0	0	0	0	0	0	0	2	NonTypeII	Clear	4	5	6	None	OxygenTherapy	33	0	32	49	1.33
538	848450	HealthcareFacility	Others	NonEmergency	Officer	Cardiology	1	Female	36.4	78	17	174	80	111.333333333333	49.5	1.58	19.8285531164877	Both	III	II	0	1	0	0	0	0	0	0	0	0	0	0	0	0	0	0	1	NonTypeII	Clear	4	5	6	None	OxygenTherapy	33	0	51	49	1.47
539	750142	Home	Cardiology	Emergency	UrbanResident	Cardiology	1	Female	36	107	18	130	100	110	42	1.45	19.9762187871581	Right	II	I	0	1	0	0	0	0	0	0	0	0	0	0	0	0	0	0	1	NonTypeII	Clear	4	5	6	None	OxygenTherapy	33	0	35	64	NA
540	760645	Unknown	Cardiology	Emergency	UrbanResident	Cardiology	1	Male	36.3	52	19	130	80	96.6666666666667	50	1.65	18.3654729109275	Both	III	II	1	1	0	0	0	0	0	0	0	0	0	0	0	0	0	0	2	NonTypeII	Clear	4	5	6	None	OxygenTherapy	33	0	NA	NA	NA
541	730541	Home	Cardiology	NonEmergency	UrbanResident	Cardiology	1	Female	36.2	58	20	148	60	89.3333333333333	55	1.58	22.0317256849864	Both	IV	II	0	1	0	0	0	0	0	0	0	0	0	0	0	0	0	0	1	NonTypeII	Clear	4	5	6	None	OxygenTherapy	33	0	NA	NA	NA
542	746731	HealthcareFacility	GeneralWard	Emergency	UrbanResident	GeneralWard	1	Male	36.1	66	24	130	80	96.6666666666667	66	1.6	25.78125	Both	IV	III	0	1	0	0	1	0	0	0	1	0	0	0	0	0	0	0	3	NonTypeII	Clear	4	5	6	None	OxygenTherapy	29	0	NA	NA	NA
543	815768	Home	Cardiology	Emergency	NA	Cardiology	2	Male	36.5	56	18	100	55	70	42	1.58	16.8242268867169	Both	III	II	0	1	0	0	0	0	0	0	0	0	0	0	0	0	0	0	1	NonTypeII	Clear	4	5	6	None	OxygenTherapy	33	0	NA	NA	NA
544	815219	HealthcareFacility	Cardiology	NonEmergency	UrbanResident	Cardiology	1	Female	36.5	70	18	110	70	83.3333333333333	45	1.52	19.4771468144044	Both	IV	II	0	1	0	0	0	0	0	0	0	0	0	0	0	0	0	0	1	NonTypeII	Clear	4	5	6	None	OxygenTherapy	33	0	70	39	2.5
545	852259	HealthcareFacility	Cardiology	NonEmergency	NA	Cardiology	3	Male	36.4	80	19	90	74	79.3333333333333	40	1.58	16.0230732254446	Both	III	II	0	1	0	0	0	0	0	0	0	0	0	0	0	0	0	0	1	NonTypeII	Clear	4	5	6	None	OxygenTherapy	33	0	NA	NA	NA
546	810257	Home	Cardiology	NonEmergency	UrbanResident	Cardiology	1	Female	36.2	83	19	150	80	103.333333333333	45	1.4	22.9591836734694	Both	III	I	0	1	0	0	0	0	0	0	0	0	0	0	0	0	0	0	1	NonTypeII	Clear	4	5	6	None	OxygenTherapy	33	0	45	46	0.92
547	851418	HealthcareFacility	Cardiology	Emergency	UrbanResident	Cardiology	1	Male	36.5	52	18	136	60	85.3333333333333	47.5	1.7	16.4359861591696	Both	II	II	0	1	0	0	0	0	0	0	0	1	0	0	0	0	0	0	2	NonTypeII	Clear	4	5	6	None	OxygenTherapy	33	0	NA	56	1.9
548	832829	Home	Cardiology	NonEmergency	UrbanResident	Cardiology	4	Male	36.6	86	19	90	60	70	40	1.6	15.625	Both	IV	IV	1	1	0	0	0	0	0	0	0	1	0	0	0	0	0	0	3	NonTypeII	Clear	4	5	6	None	OxygenTherapy	33	0	NA	NA	NA
549	809694	Home	Cardiology	NonEmergency	UrbanResident	Cardiology	2	Female	36	89	18	160	110	126.666666666667	50	1.5	22.2222222222222	Both	III	II	0	1	0	0	1	0	0	1	0	0	0	0	0	0	0	0	3	NonTypeII	Clear	4	5	6	None	OxygenTherapy	33	0	35	55	NA
550	830888	Home	GeneralWard	NonEmergency	UrbanResident	GeneralWard	1	Female	36.5	122	19	110	76	87.3333333333333	42	1.5	18.6666666666667	Both	III	II	0	1	0	0	0	0	0	0	0	1	0	0	0	0	0	0	2	NonTypeII	Clear	4	5	6	None	OxygenTherapy	29	0	NA	NA	NA
551	772793	Unknown	Cardiology	Emergency	UrbanResident	Cardiology	1	Female	36.2	64	18	209	86	127	48	1.5	21.3333333333333	Both	III	II	0	1	0	0	0	0	0	0	0	0	0	0	0	0	0	0	1	NonTypeII	Clear	4	5	6	None	OxygenTherapy	33	0	67	43	0.98
552	736704	Home	Cardiology	Emergency	farmer	Cardiology	1	Male	36.2	98	21	126	68	87.3333333333333	45	1.65	16.5289256198347	Both	IV	II	0	1	0	0	1	0	0	0	0	0	0	0	0	0	0	0	2	NonTypeII	Clear	4	5	6	None	OxygenTherapy	33	0	48	60	NA
553	798704	Home	Cardiology	NonEmergency	UrbanResident	Cardiology	1	Male	36.3	60	18	125	70	88.3333333333333	53	1.6	20.703125	Both	IV	II	1	1	0	0	1	0	0	0	1	0	0	0	0	0	0	0	4	NonTypeII	Clear	4	5	6	None	OxygenTherapy	33	0	NA	NA	NA
554	865271	Home	Cardiology	Emergency	UrbanResident	Cardiology	1	Female	36.5	110	18	148	93	111.333333333333	47	1.55	19.5629552549428	Both	IV	II	0	1	0	1	0	0	0	0	1	1	0	0	1	0	0	0	5	NonTypeII	Clear	4	5	6	None	OxygenTherapy	33	0	54	53	NA
555	733581	Home	Others	NonEmergency	UrbanResident	Cardiology	1	Female	37	78	18	156	84	108	55	1.62	20.9571711629325	Both	IV	I	0	1	0	1	0	0	0	0	1	1	0	0	0	0	0	0	4	NonTypeII	Clear	4	5	6	None	OxygenTherapy	33	0	NA	60	NA
556	770391	Home	Others	Emergency	UrbanResident	Cardiology	1	Male	36.3	120	18	120	68	85.3333333333333	65	1.7	22.4913494809689	Both	II	II	0	1	0	0	0	0	0	0	1	1	0	0	0	0	0	0	3	NonTypeII	Clear	4	5	6	None	OxygenTherapy	33	0	52	51	1.25
557	740354	Home	Cardiology	NonEmergency	UrbanResident	Cardiology	1	Female	36.6	148	20	130	90	103.333333333333	60	1.65	22.038567493113	Both	III	II	0	1	0	0	0	0	0	0	0	0	0	0	0	0	0	0	1	NonTypeII	Clear	4	5	6	None	OxygenTherapy	33	0	NA	NA	NA
558	842728	Home	Cardiology	Emergency	NA	Cardiology	1	Male	36.2	62	18	88	58	68	84	1.6	32.8125	Both	IV	IV	0	1	0	0	0	0	0	0	0	0	0	0	0	0	0	0	1	NonTypeII	Clear	4	5	6	None	OxygenTherapy	33	0	NA	NA	NA
559	768330	Home	Cardiology	NonEmergency	UrbanResident	Cardiology	1	Female	36.2	81	18	110	62	78	40	1.5	17.7777777777778	Both	IV	II	0	1	0	0	0	0	0	0	1	0	0	0	0	0	0	0	2	NonTypeII	Clear	4	5	6	None	OxygenTherapy	33	0	47	53	NA
560	798025	HealthcareFacility	GeneralWard	Emergency	UrbanResident	GeneralWard	1	Male	36	86	19	160	100	120	62	1.53	26.4855397496689	Both	II	II	0	1	0	0	0	0	0	0	0	0	0	0	0	0	0	0	1	NonTypeII	Clear	4	5	6	None	OxygenTherapy	33	0	64	47	0.42
561	750910	Home	Cardiology	NonEmergency	UrbanResident	Cardiology	1	Male	36.2	87	19	140	90	106.666666666667	62	1.62	23.6244474927602	Both	IV	II	0	1	0	0	0	0	0	0	0	1	0	0	0	0	0	0	2	NonTypeII	Clear	4	5	6	None	OxygenTherapy	33	0	48	50	0.48
562	844739	HealthcareFacility	Cardiology	Emergency	UrbanResident	Cardiology	1	Female	36	62	18	118	64	82	49.5	0.35	404.081632653061	Both	III	II	0	1	0	0	0	0	0	0	0	1	0	0	0	0	0	0	2	NonTypeII	Clear	4	5	6	None	OxygenTherapy	33	0	NA	NA	NA
563	816037	Home	Cardiology	Emergency	UrbanResident	Cardiology	1	Female	36.3	93	19	123	71	88.3333333333333	40	1.5	17.7777777777778	Both	IV	II	0	1	0	0	0	0	0	0	0	0	0	0	0	0	0	0	1	NonTypeII	Clear	4	5	6	None	OxygenTherapy	33	0	NA	NA	NA
564	747326	HealthcareFacility	GeneralWard	Emergency	farmer	GeneralWard	1	Female	36.2	74	21	140	100	113.333333333333	50	1.55	20.8116545265349	Both	IV	II	0	1	0	0	0	0	0	0	0	0	0	0	0	0	0	0	1	NonTypeII	Clear	4	5	6	None	AmbientAir	21	0	47	60	1.18
565	802917	Home	Others	NonEmergency	UrbanResident	Cardiology	1	Male	36	103	20	110	80	90	73	1.65	26.8135904499541	Both	III	I	1	1	0	1	0	0	0	0	1	0	0	0	0	0	0	0	4	NonTypeII	Clear	4	5	6	None	OxygenTherapy	33	0	NA	58	NA
566	809276	Home	Cardiology	Emergency	UrbanResident	Cardiology	2	Male	36.5	78	18	120	85	96.6666666666667	45	1.58	18.0259573786252	Both	III	II	0	1	0	0	0	0	0	0	0	1	0	0	0	0	0	0	2	NonTypeII	Clear	4	5	6	None	OxygenTherapy	33	0	NA	NA	NA
567	780580	Home	Cardiology	NonEmergency	UrbanResident	Cardiology	1	Female	36.5	102	19	125	70	88.3333333333333	53	1.45	25.2080856123662	Both	III	II	0	1	0	0	0	0	0	0	0	0	0	0	0	0	0	0	1	NonTypeII	Clear	4	5	6	None	OxygenTherapy	33	0	40	50	0.87
568	807367	Unknown	Cardiology	Emergency	UrbanResident	Cardiology	1	Female	36.3	165	20	134	92	106	55	1.53	23.4952368747063	Both	III	II	0	1	0	0	0	0	0	0	1	1	0	0	0	0	0	0	3	NonTypeII	Clear	4	5	6	None	OxygenTherapy	33	0	51	NA	NA
569	867530	Home	Cardiology	NonEmergency	UrbanResident	Cardiology	2	Female	36	75	19	128	70	89.3333333333333	50	1.53	21.359306249733	Both	IV	II	1	1	0	0	0	0	0	0	0	1	0	0	0	0	0	0	3	NonTypeII	Clear	4	5	6	None	OxygenTherapy	33	0	NA	51	NA
570	730165	Home	Cardiology	Emergency	farmer	GeneralWard	1	Female	38.2	100	20	198	80	119.333333333333	40	1.5	17.7777777777778	Both	IV	II	0	1	0	0	0	0	0	0	1	1	0	0	0	0	0	0	3	NonTypeII	Clear	4	5	6	None	OxygenTherapy	41	0	53	NA	NA
571	858220	Home	GeneralWard	Emergency	UrbanResident	GeneralWard	1	Female	36.5	98	20	102	62	75.3333333333333	40	1.5	17.7777777777778	Both	IV	II	0	1	0	0	0	0	0	0	0	0	0	0	0	0	0	0	1	NonTypeII	Clear	4	5	6	None	OxygenTherapy	33	0	35	52	NA
572	861170	Home	Cardiology	NonEmergency	UrbanResident	Cardiology	1	Male	36.3	100	19	149	96	113.666666666667	48	1.62	18.2898948331047	Both	IV	I	0	1	0	0	1	0	0	0	0	0	0	0	0	0	0	0	2	NonTypeII	Clear	4	5	6	None	OxygenTherapy	33	0	45	53	0.94
573	802143	HealthcareFacility	Cardiology	Emergency	UrbanResident	Cardiology	1	Male	36.2	78	18	130	70	90	90	1.76	29.0547520661157	Left	IV	II	0	1	0	0	0	0	0	0	0	0	0	0	0	0	0	0	1	NonTypeII	Clear	4	5	6	None	OxygenTherapy	33	0	30	80	1.09
574	804754	Home	Cardiology	NonEmergency	UrbanResident	Cardiology	1	Male	36.4	104	19	138	90	106	78	1.63	29.3575219240468	Both	IV	III	0	1	0	0	0	0	0	0	0	0	0	0	0	0	0	0	1	TypeII	Clear	4	5	6	None	OxygenTherapy	33	0	37	69	0.03
575	726930	Home	GeneralWard	Emergency	UrbanResident	GeneralWard	1	Female	36.3	62	18	100	60	73.3333333333333	35	1.55	14.5681581685744	Both	IV	II	0	1	0	0	0	0	0	0	0	0	0	0	0	0	0	0	1	NonTypeII	Clear	4	5	6	None	OxygenTherapy	33	0	53	50	1.48
576	739657	HealthcareFacility	GeneralWard	Emergency	farmer	GeneralWard	1	Male	36.2	60	17	160	80	106.666666666667	57	1.55	23.7252861602497	Both	II	II	0	1	0	0	0	0	0	0	0	0	0	0	0	0	0	0	1	NonTypeII	Clear	4	5	6	None	AmbientAir	21	0	57	46	1
577	823812	HealthcareFacility	Cardiology	NonEmergency	UrbanResident	Cardiology	1	Male	36.3	70	18	124	86	98.6666666666667	75	1.7	25.9515570934256	Both	IV	II	0	1	0	0	0	0	0	0	1	1	0	0	0	0	0	0	3	NonTypeII	Clear	4	5	6	None	OxygenTherapy	33	0	NA	NA	NA
578	749561	HealthcareFacility	GeneralWard	Emergency	UrbanResident	GeneralWard	1	Female	37.4	115	21	140	80	100	40	1.52	17.3130193905817	Both	III	II	0	1	0	0	1	0	0	0	0	0	0	0	0	0	0	0	2	NonTypeII	Clear	4	5	6	None	OxygenTherapy	29	0	44	61	1.06
579	726119	Home	Cardiology	NonEmergency	farmer	Cardiology	1	Male	36.3	55	18	140	70	93.3333333333333	55	1.67	19.7210369679802	Both	IV	II	0	1	0	0	0	0	0	0	0	1	0	0	0	0	0	0	2	NonTypeII	Clear	4	5	6	None	AmbientAir	21	0	NA	NA	NA
580	782110	Home	Cardiology	NonEmergency	UrbanResident	Cardiology	1	Male	36.5	80	18	110	80	90	58	1.6	22.65625	Both	IV	II	0	1	0	0	1	0	0	0	0	1	0	0	0	0	0	0	3	NonTypeII	Clear	4	5	6	None	AmbientAir	21	0	NA	NA	NA
581	801705	Home	Cardiology	NonEmergency	UrbanResident	Cardiology	1	Male	36.2	90	19	130	80	96.6666666666667	70	1.68	24.8015873015873	Both	III	II	0	1	0	0	0	0	0	0	1	0	0	0	0	0	0	0	2	NonTypeII	Clear	4	5	6	None	OxygenTherapy	33	0	74	40	1
582	809536	Home	Others	Emergency	UrbanResident	Cardiology	1	Male	37	80	18	140	80	100	45	1.55	18.7304890738814	Both	III	II	0	1	0	0	1	0	0	0	0	0	0	0	0	0	0	0	2	NonTypeII	Clear	4	5	6	None	OxygenTherapy	33	0	32	59	0.54
583	853896	Home	Cardiology	NonEmergency	UrbanResident	Cardiology	3	Male	36.3	54	19	120	64	82.6666666666667	50	1.57	20.2847985719502	Both	III	II	0	1	0	0	0	0	0	0	0	1	0	0	0	0	0	0	2	NonTypeII	Clear	4	5	6	None	OxygenTherapy	33	0	NA	NA	NA
584	859979	HealthcareFacility	Cardiology	NonEmergency	UrbanResident	Cardiology	4	Male	36.3	78	18	98	60	72.6666666666667	49	1.6	19.140625	Both	III	II	0	1	0	0	0	0	0	0	0	0	0	0	0	0	0	0	1	NonTypeII	Clear	4	5	6	None	OxygenTherapy	33	0	NA	NA	NA
585	868809	Home	Cardiology	Emergency	UrbanResident	Cardiology	1	Male	36.7	70	18	122	70	87.3333333333333	48	1.72	16.2249864791779	Both	III	I	0	1	0	0	0	0	0	0	1	0	0	0	0	0	0	0	2	NonTypeII	Clear	4	5	6	None	AmbientAir	21	0	NA	NA	NA
586	769113	Home	Cardiology	NonEmergency	UrbanResident	Cardiology	1	Female	42	75	19	128	72	90.6666666666667	46	1.53	19.6505617497544	Both	III	II	0	1	0	0	0	0	0	0	1	1	0	0	0	0	0	0	3	NonTypeII	Clear	4	5	6	None	AmbientAir	21	0	NA	NA	NA
587	836661	Home	Cardiology	NonEmergency	UrbanResident	Cardiology	2	Male	36.2	82	18	95	60	71.6666666666667	53	1.6	20.703125	Both	III	I	0	1	0	0	0	0	0	0	0	0	0	0	0	0	0	0	1	NonTypeII	Clear	4	5	6	None	AmbientAir	21	0	52	63	1.01
588	792875	Home	GeneralWard	Emergency	farmer	Cardiology	1	Female	36.3	120	19	160	108	125.333333333333	47	1.55	19.5629552549428	Both	III	II	0	1	0	0	0	0	0	0	0	0	0	0	0	0	0	0	1	TypeII	ResponsiveToSound	3	3	5	IMV	OxygenTherapy	40	0	45	NA	NA
589	735228	Home	Cardiology	NonEmergency	UrbanResident	Cardiology	1	Male	36.5	64	19	108	60	76	60	1.6	23.4375	Both	IV	III	0	1	0	1	0	0	0	0	0	0	0	0	0	0	0	0	2	NonTypeII	Clear	4	5	6	None	OxygenTherapy	33	0	NA	NA	NA
590	864033	HealthcareFacility	GeneralWard	Emergency	UrbanResident	GeneralWard	1	Female	37	84	19	116	74	88	47.5	1.55	19.7710718002081	Both	III	I	0	1	0	0	0	0	0	0	0	0	0	0	0	0	0	0	1	NonTypeII	Clear	4	5	6	None	AmbientAir	21	0	60	31	1.49
591	780790	HealthcareFacility	Cardiology	NonEmergency	UrbanResident	Cardiology	1	Female	36	64	18	100	70	80	55	1.43	26.8961807423346	Both	IV	II	0	1	0	0	0	0	0	0	0	0	0	0	0	0	0	0	1	NonTypeII	Clear	4	5	6	None	OxygenTherapy	33	0	60	56	NA
592	741444	Home	Cardiology	NonEmergency	UrbanResident	Cardiology	1	Male	36.6	88	19	85	60	68.3333333333333	52	1.73	17.3744528717966	Both	IV	IV	0	1	0	0	0	0	0	0	0	0	0	0	0	0	0	0	1	NonTypeII	Clear	4	5	6	None	OxygenTherapy	33	0	NA	NA	NA
593	856848	Home	Cardiology	NonEmergency	UrbanResident	Cardiology	1	Female	36.1	78	19	138	88	104.666666666667	47.5	1.49	21.3954326381695	Both	IV	II	0	1	0	0	1	0	0	0	0	0	0	0	0	0	0	0	2	NonTypeII	Clear	4	5	6	None	OxygenTherapy	33	0	NA	NA	NA
594	809862	Home	Cardiology	Emergency	UrbanResident	Cardiology	1	Female	36.2	84	18	142	80	100.666666666667	52	1.4	26.530612244898	Both	III	I	0	1	0	0	0	0	0	0	0	0	0	0	0	0	0	0	1	NonTypeII	Clear	4	5	6	None	AmbientAir	21	0	65	49	NA
595	832472	Home	Cardiology	Emergency	farmer	Cardiology	2	Male	36.6	56	19	138	66	90	45	1.55	18.7304890738814	Both	III	I	0	1	0	0	0	0	0	0	0	1	0	0	0	0	0	0	2	NonTypeII	Clear	4	5	6	None	OxygenTherapy	33	0	61	46	1.13
596	761208	Home	Cardiology	NonEmergency	Others	Cardiology	1	Female	36.2	92	19	146	82	103.333333333333	53	1.5	23.5555555555556	Both	III	II	0	1	0	0	1	0	0	0	0	0	0	0	0	0	0	0	2	NonTypeII	Clear	4	5	6	None	OxygenTherapy	33	0	NA	NA	NA
597	869991	Home	Cardiology	NonEmergency	UrbanResident	Cardiology	2	Female	37.8	76	18	124	76	92	40	1.5	17.7777777777778	Both	III	II	0	1	0	0	1	0	0	0	0	0	0	0	0	0	0	0	2	NonTypeII	Clear	4	5	6	None	OxygenTherapy	33	0	59	40	NA
598	834493	Home	Others	Emergency	UrbanResident	Cardiology	1	Female	36.4	79	18	120	72	88	55	1.5	24.4444444444444	Both	III	I	0	1	0	0	0	0	0	0	0	0	0	0	0	0	0	0	1	NonTypeII	Clear	4	5	6	None	OxygenTherapy	33	0	42	60	1.19
599	859561	Home	Cardiology	Emergency	UrbanResident	Cardiology	1	Male	36.3	68	18	130	90	103.333333333333	40	1.58	16.0230732254446	Both	III	I	0	1	0	0	0	0	0	0	1	1	0	0	0	0	0	0	3	NonTypeII	Clear	4	5	6	None	OxygenTherapy	33	0	40	NA	NA
600	757170	HealthcareFacility	GeneralWard	Emergency	UrbanResident	GeneralWard	1	Female	37.2	70	19	142	80	100.666666666667	40	1.5	17.7777777777778	Both	IV	II	0	1	0	0	1	0	0	0	0	0	0	0	0	0	0	0	2	NonTypeII	Clear	4	5	6	None	OxygenTherapy	29	0	59	43	0.89
601	740311	Home	Cardiology	Emergency	UrbanResident	Cardiology	1	Male	37	120	22	150	100	116.666666666667	74	1.7	25.6055363321799	Both	III	II	1	1	0	0	0	0	0	0	0	0	0	0	0	0	0	0	2	NonTypeII	Clear	4	5	6	None	OxygenTherapy	33	0	NA	NA	NA
602	734179	Home	Cardiology	NonEmergency	farmer	Cardiology	1	Female	36.3	80	19	130	90	103.333333333333	50	1.55	20.8116545265349	Both	IV	III	0	1	0	0	0	0	0	0	0	0	0	0	0	0	0	0	1	NonTypeII	Clear	4	5	6	None	OxygenTherapy	33	0	48	58	NA
603	811111	Home	Cardiology	NonEmergency	UrbanResident	Cardiology	1	Male	36.5	76	18	150	50	83.3333333333333	52	1.58	20.829995193078	Both	III	II	0	1	0	0	0	0	0	0	0	0	0	0	0	0	0	0	1	NonTypeII	Clear	4	5	6	None	OxygenTherapy	33	0	NA	NA	NA
604	758655	Home	Cardiology	Emergency	UrbanResident	Cardiology	1	Male	36.3	135	18	174	100	124.666666666667	55	1.7	19.0311418685121	Both	IV	II	0	1	0	0	0	0	0	0	0	0	0	0	0	0	0	0	1	NonTypeII	Clear	4	5	6	None	OxygenTherapy	33	0	NA	NA	NA
605	808847	Home	Cardiology	NonEmergency	UrbanResident	Cardiology	1	Female	36.8	87	18	130	70	90	60	1.6	23.4375	Both	III	I	0	1	0	0	0	0	0	0	0	0	0	0	0	0	0	0	1	NonTypeII	Clear	4	5	6	None	AmbientAir	21	0	NA	NA	NA
606	800349	Home	Cardiology	NonEmergency	UrbanResident	Cardiology	1	Male	36	54	18	134	76	95.3333333333333	50	1.65	18.3654729109275	Both	IV	II	0	1	0	0	0	0	0	0	1	1	0	0	0	0	0	0	3	NonTypeII	Clear	4	5	6	None	OxygenTherapy	33	0	40	55	1.05
607	764993	Home	Cardiology	Emergency	UrbanResident	Cardiology	1	Female	36	124	24	0	0	0	49	1.59	19.3821446936434	Left	IV	IV	1	1	0	0	0	0	0	0	1	0	0	0	0	0	0	0	3	NonTypeII	Clear	3	3	5	IMV	OxygenTherapy	33	0	50	NA	NA
608	737994	Home	Cardiology	Emergency	UrbanResident	Cardiology	1	Female	36.5	89	19	210	105	140	50	1.52	21.6412742382271	Both	III	II	0	1	0	0	0	0	0	0	0	0	0	0	0	0	0	0	1	NonTypeII	Clear	4	5	6	None	OxygenTherapy	33	0	NA	NA	NA
609	806741	Unknown	Cardiology	Emergency	UrbanResident	Cardiology	1	Male	36	79	21	150	100	116.666666666667	45	1.6	17.578125	Both	IV	II	0	1	0	0	0	0	0	0	0	0	0	0	0	0	0	0	1	NonTypeII	Clear	4	5	6	None	OxygenTherapy	33	0	NA	NA	NA
610	754273	Home	Cardiology	NonEmergency	UrbanResident	Cardiology	1	Female	36.3	60	19	127	50	75.6666666666667	38	1.4	19.3877551020408	Both	III	II	0	1	0	0	1	0	0	0	0	0	0	0	0	0	0	0	2	TypeII	Clear	4	5	6	None	OxygenTherapy	33	0	58	43	1.03
611	822500	HealthcareFacility	Others	NonEmergency	UrbanResident	Cardiology	1	Female	36.6	82	18	161	96	117.666666666667	54	1.55	22.4765868886576	Both	II	I	0	1	0	0	0	0	0	0	0	0	0	0	0	0	0	0	1	NonTypeII	Clear	4	5	6	None	OxygenTherapy	33	0	75	40	NA
612	834310	Home	GeneralWard	NonEmergency	UrbanResident	GeneralWard	2	Female	36	96	23	90	60	70	45	1.5	20	Both	IV	IV	0	1	0	1	1	0	0	0	0	0	0	0	0	0	0	0	3	NonTypeII	Clear	4	5	6	None	OxygenTherapy	29	0	43	41	1.15
613	741202	Home	Cardiology	NonEmergency	UrbanResident	Cardiology	1	Male	36.8	73	19	110	70	83.3333333333333	60	1.58	24.034609838167	Both	III	II	0	1	0	0	0	0	0	0	1	1	0	0	0	0	0	0	3	NonTypeII	Clear	4	5	6	None	OxygenTherapy	33	0	35	56	NA
614	814358	Home	Others	Emergency	UrbanResident	Cardiology	1	Female	36.4	98	21	110	60	76.6666666666667	67.5	1.55	28.0957336108221	Both	IV	II	0	1	0	0	0	0	0	0	1	0	0	0	0	0	0	0	2	TypeII	Clear	4	5	6	None	OxygenTherapy	33	0	60	46	1.37
615	751296	Home	Cardiology	NonEmergency	UrbanResident	Cardiology	1	Female	36.6	96	18	140	70	93.3333333333333	60	1.58	24.034609838167	Both	III	II	0	1	0	0	0	0	0	0	0	1	0	0	0	0	0	0	2	NonTypeII	Clear	4	5	6	None	OxygenTherapy	33	0	51	62	1.59
616	879601	HealthcareFacility	Cardiology	Emergency	NA	Cardiology	1	Male	36.5	98	19	170	65	100	70	1.69	24.5089457652043	Both	III	II	0	1	0	0	0	0	0	0	0	0	0	0	0	0	0	0	1	NonTypeII	Clear	4	5	6	None	OxygenTherapy	33	0	NA	NA	NA
617	852935	Unknown	Cardiology	Emergency	UrbanResident	Cardiology	1	Female	36.8	58	18	110	70	83.3333333333333	46	1.4	23.469387755102	Both	III	III	0	1	0	0	1	0	0	0	0	0	0	0	0	0	0	0	2	NonTypeII	Clear	4	5	6	None	OxygenTherapy	33	0	54	35	0.76
618	812498	Home	Cardiology	NonEmergency	UrbanResident	Cardiology	1	Female	36.2	40	18	116	82	93.3333333333333	40	1.5	17.7777777777778	Both	IV	II	0	1	0	0	1	0	0	0	0	0	0	0	0	0	0	0	2	NonTypeII	Clear	4	5	6	None	OxygenTherapy	33	0	NA	NA	NA
619	821000	HealthcareFacility	Cardiology	NonEmergency	UrbanResident	Cardiology	2	Female	36.4	78	18	148	84	105.333333333333	40	1.5	17.7777777777778	Both	IV	II	0	1	0	0	1	0	0	0	0	0	0	0	0	0	0	0	2	NonTypeII	Clear	4	5	6	None	OxygenTherapy	33	0	NA	NA	NA
620	731108	Home	Cardiology	Emergency	farmer	Cardiology	1	Female	36.1	90	19	128	60	82.6666666666667	40	1.5	17.7777777777778	Both	IV	II	0	1	0	0	0	0	0	0	0	0	0	0	0	0	0	0	1	NonTypeII	Clear	4	5	6	None	OxygenTherapy	33	0	63	35	NA
621	745052	Home	Cardiology	Emergency	farmer	Cardiology	1	Female	36.2	81	19	181	84	116.333333333333	40	1.5	17.7777777777778	Both	III	I	0	1	0	0	0	0	0	0	0	0	0	0	0	0	0	0	1	NonTypeII	Clear	4	5	6	None	OxygenTherapy	33	0	63	43	0.6
622	837942	Home	GeneralWard	NonEmergency	UrbanResident	GeneralWard	1	Female	36.5	106	19	150	84	106	60	1.6	23.4375	Both	IV	I	0	1	0	0	0	0	0	0	1	1	0	0	0	0	0	0	3	TypeII	Clear	4	5	6	None	OxygenTherapy	33	0	NA	55	NA
623	744571	Home	Cardiology	NonEmergency	UrbanResident	Cardiology	1	Female	36.5	78	18	101	62	75	46	1.65	16.8962350780533	Both	IV	II	0	1	0	0	0	0	0	0	0	1	0	0	0	0	0	0	2	NonTypeII	Clear	4	5	6	None	OxygenTherapy	33	0	NA	NA	NA
624	865456	Home	Cardiology	Emergency	UrbanResident	Cardiology	1	Female	36	90	20	156	90	112	37	1.53	15.8058866248024	Both	IV	II	0	1	0	0	1	0	0	0	0	0	0	0	0	0	0	0	2	TypeII	Clear	4	5	6	None	OxygenTherapy	33	0	70	50	NA
625	838960	Home	Cardiology	NonEmergency	UrbanResident	Cardiology	1	Male	36.3	69	18	128	61	83.3333333333333	60	1.6	23.4375	Left	IV	II	0	1	0	0	0	0	0	0	0	0	0	0	0	0	0	0	1	NonTypeII	Clear	4	5	6	None	OxygenTherapy	33	0	56	56	NA
626	802024	HealthcareFacility	Cardiology	Emergency	UrbanResident	Cardiology	1	Male	37.5	99	18	122	62	82	54	1.6	21.09375	Both	IV	II	0	1	0	0	1	0	0	0	0	0	0	0	0	0	0	0	2	NonTypeII	Clear	4	5	6	None	OxygenTherapy	33	0	NA	NA	NA
627	781960	Home	Cardiology	Emergency	farmer	Cardiology	1	Male	36.5	130	22	150	100	116.666666666667	40	1.55	16.6493236212279	Both	IV	III	0	1	0	0	1	0	0	0	0	0	0	0	0	0	0	0	2	NonTypeII	Clear	1	1	1	IMV	OxygenTherapy	40	0	42	52	NA
628	803428	Home	Cardiology	Emergency	Others	Cardiology	1	Female	36	106	22	190	100	130	58	1.5	25.7777777777778	Both	IV	II	0	1	0	0	0	0	0	0	0	0	0	0	0	0	0	0	1	NonTypeII	Clear	4	5	6	None	OxygenTherapy	33	0	NA	NA	NA
629	803206	Home	Cardiology	NonEmergency	UrbanResident	Others	1	Female	36.5	100	20	167	90	115.666666666667	50	1.5	22.2222222222222	Both	IV	II	0	1	0	0	0	0	0	0	0	1	0	0	0	0	0	0	2	NonTypeII	Clear	4	5	6	None	OxygenTherapy	33	0	59	49	1.31
630	749496	Unknown	Others	NonEmergency	farmer	Others	1	Female	36.8	100	18	150	80	103.333333333333	50	1.36	27.0328719723183	Both	III	II	0	1	0	0	1	0	0	0	1	0	0	0	0	0	0	0	3	NonTypeII	Clear	4	5	6	None	OxygenTherapy	33	0	60	39	0.6
631	813580	Unknown	Cardiology	NonEmergency	UrbanResident	Cardiology	1	Female	36.5	65	19	118	78	91.3333333333333	45	1.58	18.0259573786252	Both	III	I	0	1	0	0	0	0	0	1	0	0	0	0	0	0	0	0	2	NonTypeII	Clear	4	5	6	None	OxygenTherapy	33	0	75	41	0.44
632	746111	Unknown	Cardiology	Emergency	UrbanResident	Cardiology	1	Male	36.3	80	18	105	65	78.3333333333333	50	1.6	19.53125	Both	IV	II	0	1	0	0	1	0	0	0	0	1	0	0	0	0	0	0	3	NonTypeII	Clear	4	5	6	None	OxygenTherapy	33	0	NA	NA	NA
633	769592	Home	Cardiology	NonEmergency	UrbanResident	Cardiology	1	Female	36.6	105	18	150	100	116.666666666667	47.5	1.58	19.0273994552155	Both	III	I	0	1	0	0	0	0	0	0	0	0	0	0	0	0	0	0	1	NonTypeII	Clear	4	5	6	None	OxygenTherapy	33	0	39	48	1.33
634	802325	Unknown	GeneralWard	NonEmergency	UrbanResident	Cardiology	1	Female	36.1	104	18	136	80	98.6666666666667	50	1.52	21.6412742382271	Left	III	II	0	1	0	0	0	0	0	0	0	1	0	0	0	0	0	0	2	NonTypeII	Clear	4	5	6	None	OxygenTherapy	41	0	63	NA	NA
635	816158	Home	Cardiology	NonEmergency	UrbanResident	Cardiology	2	Female	36.5	89	18	140	88	105.333333333333	50	1.46	23.4565584537437	Both	IV	II	0	1	0	0	0	0	0	0	1	0	0	0	0	0	0	0	2	NonTypeII	Clear	4	5	6	None	OxygenTherapy	33	0	30	58	0.91
636	774794	Home	Cardiology	NonEmergency	UrbanResident	Cardiology	1	Female	36.6	49	19	125	85	98.3333333333333	40	1.5	17.7777777777778	Both	III	II	0	1	0	0	0	0	0	0	0	0	0	0	0	0	0	0	1	NonTypeII	Clear	4	5	6	None	OxygenTherapy	33	0	62	44	1.32
637	730802	Home	Cardiology	NonEmergency	UrbanResident	Cardiology	1	Male	36.2	45	15	190	90	123.333333333333	80	1.67	28.6851446806985	Both	IV	II	0	1	0	0	0	0	0	0	0	0	0	0	0	0	0	0	1	NonTypeII	Clear	4	5	6	None	OxygenTherapy	33	0	NA	NA	NA
638	792818	HealthcareFacility	Cardiology	NonEmergency	UrbanResident	Cardiology	1	Female	36.2	108	22	138	60	86	55	1.65	20.2020202020202	Both	IV	II	0	1	0	1	0	0	0	0	1	1	0	0	0	0	0	0	4	NonTypeII	Clear	4	5	6	None	OxygenTherapy	33	0	50	53	NA
639	818264	Home	Cardiology	NonEmergency	worker	Cardiology	1	Female	36.2	72	18	142	84	103.333333333333	62	1.52	26.8351800554017	Both	II	I	0	1	0	0	0	0	0	0	0	0	0	0	0	0	0	0	1	NonTypeII	Clear	4	5	6	None	OxygenTherapy	33	0	67	51	0.92
640	786611	Home	Cardiology	NonEmergency	UrbanResident	Cardiology	1	Female	36.4	88	19	110	64	79.3333333333333	65	1.6	25.390625	Both	IV	II	0	1	0	0	0	0	0	0	0	0	0	0	0	0	0	0	1	NonTypeII	Clear	4	5	6	None	OxygenTherapy	33	0	NA	NA	NA
641	827040	Home	Cardiology	NonEmergency	NA	Cardiology	1	Female	36.5	61	19	120	60	80	50	1.45	23.7812128418549	Both	III	II	0	1	0	0	0	0	0	0	0	0	0	0	0	0	0	0	1	NonTypeII	Clear	4	5	6	None	OxygenTherapy	33	0	NA	NA	NA
642	798791	Home	Cardiology	Emergency	UrbanResident	Cardiology	1	Female	36.9	135	19	140	90	106.666666666667	70	1.45	33.2936979785969	Both	IV	II	0	1	0	0	1	0	0	0	1	1	0	0	0	0	0	0	4	NonTypeII	Clear	4	5	6	None	OxygenTherapy	33	0	45	59	NA
643	803762	Home	Cardiology	NonEmergency	UrbanResident	Cardiology	1	Female	36.7	110	22	112	70	84	55	1.56	22.6002629848784	Both	III	II	1	1	0	0	1	0	0	0	0	0	0	0	0	0	0	0	3	NonTypeII	Clear	4	5	6	None	OxygenTherapy	33	0	51	46	0.7
644	858484	Home	GeneralWard	Emergency	UrbanResident	GeneralWard	1	Male	36	75	19	166	110	128.666666666667	49.5	1.6	19.3359375	Both	IV	II	0	1	0	0	0	0	0	0	0	0	0	0	0	0	0	0	1	NonTypeII	Clear	4	5	6	None	OxygenTherapy	29	0	48	50	1
645	840295	Home	Cardiology	NonEmergency	UrbanResident	Cardiology	1	Female	36.4	76	19	129	68	88.3333333333333	48	1.58	19.2276878705336	Both	III	I	0	1	0	0	0	0	0	0	1	0	0	0	0	0	0	0	2	NonTypeII	Clear	4	5	6	None	OxygenTherapy	33	0	66	43	0.63
646	795811	Home	Cardiology	Emergency	UrbanResident	Cardiology	1	Female	36.5	106	19	158	68	98	55	1.53	23.4952368747063	Both	III	I	0	1	0	0	0	0	0	1	0	0	0	0	0	0	0	0	2	NonTypeII	Clear	4	5	6	None	OxygenTherapy	33	0	NA	NA	NA
647	793748	Home	Others	Emergency	UrbanResident	Cardiology	1	Male	36	81	18	166	100	122	66	1.68	23.3843537414966	Both	II	II	0	1	0	1	0	0	0	1	1	0	0	0	0	0	0	0	4	NonTypeII	Clear	4	5	6	None	OxygenTherapy	33	0	NA	NA	NA
648	840729	Home	Cardiology	NonEmergency	UrbanResident	Cardiology	1	Female	36.2	71	19	124	60	81.3333333333333	70	1.5	31.1111111111111	Both	II	I	0	1	0	0	0	0	0	0	0	0	0	0	0	0	0	0	1	NonTypeII	Clear	4	5	6	None	OxygenTherapy	33	0	36	53	0.72
649	733390	Home	GeneralWard	NonEmergency	UrbanResident	GeneralWard	1	Male	36.1	80	20	144	95	111.333333333333	60	1.65	22.038567493113	Both	IV	I	0	1	0	1	0	0	0	0	1	1	0	0	0	0	0	0	4	NonTypeII	Clear	4	5	6	None	OxygenTherapy	29	0	47	79	NA
650	823579	Unknown	GeneralWard	Emergency	UrbanResident	GeneralWard	1	Male	36.2	110	23	106	70	82	45	1.66	16.330381768036	Both	IV	II	0	1	0	0	1	0	0	0	0	0	0	0	0	0	0	0	2	NonTypeII	Clear	4	5	6	None	OxygenTherapy	33	0	NA	58	1.58
651	827539	HealthcareFacility	Cardiology	NonEmergency	farmer	Cardiology	2	Female	37.5	124	18	124	72	89.3333333333333	55	1.6	21.484375	Both	III	III	0	1	0	0	1	0	0	0	1	0	0	0	0	0	0	0	3	NonTypeII	Clear	4	5	6	None	OxygenTherapy	33	0	53	40	1.14
652	816794	Unknown	Cardiology	Emergency	UrbanResident	Cardiology	1	Female	36.6	70	18	128	58	81.3333333333333	36	1.5	16	Both	IV	II	0	1	0	0	0	0	0	0	0	1	0	0	0	0	0	0	2	NonTypeII	Clear	4	5	6	None	OxygenTherapy	33	0	NA	NA	NA
653	785155	Home	Cardiology	Emergency	UrbanResident	Cardiology	1	Male	36.4	71	18	90	52	64.6666666666667	60	1.6	23.4375	Both	IV	IV	0	1	0	0	0	0	0	0	0	0	0	0	0	0	0	0	1	NonTypeII	Clear	4	5	6	None	OxygenTherapy	33	0	24	75	0.53
654	746050	Home	Others	NonEmergency	UrbanResident	Cardiology	1	Male	36.3	96	20	90	60	70	60	1.6	23.4375	Both	IV	IV	0	1	0	0	1	0	0	0	0	0	0	0	0	0	0	0	2	NonTypeII	Clear	4	5	6	None	OxygenTherapy	33	0	NA	NA	NA
655	851897	HealthcareFacility	Cardiology	NonEmergency	UrbanResident	Cardiology	1	Male	36.8	80	18	178	80	112.666666666667	48.5	1.6	18.9453125	Both	IV	II	0	1	0	0	1	0	0	0	0	0	0	0	0	0	0	0	2	NonTypeII	Clear	4	5	6	None	OxygenTherapy	33	0	52	61	NA
656	860499	Home	Cardiology	Emergency	UrbanResident	Cardiology	1	Male	36.2	67	18	123	99	107	49.5	1.6	19.3359375	Both	III	I	0	1	0	0	0	0	0	0	0	0	0	0	0	0	0	0	1	NonTypeII	Clear	4	5	6	None	OxygenTherapy	33	0	36	55	1.08
657	819424	Home	Cardiology	Emergency	UrbanResident	Cardiology	1	Female	36.5	64	18	130	60	83.3333333333333	45	1.48	20.5441928414901	Both	III	II	0	1	0	0	0	0	0	0	0	0	0	0	0	0	0	0	1	NonTypeII	Clear	4	5	6	None	OxygenTherapy	33	0	NA	NA	NA
658	795101	Home	GeneralWard	NonEmergency	UrbanResident	GeneralWard	1	Female	37.5	102	18	122	72	88.6666666666667	53	1.54	22.3477820880418	Both	III	I	0	1	0	0	0	0	0	0	0	0	0	0	0	0	0	0	1	NonTypeII	Clear	4	5	6	None	OxygenTherapy	33	0	52	44	0.67
659	780573	Home	Cardiology	NonEmergency	UrbanResident	Cardiology	1	Male	36	70	18	92	60	70.6666666666667	45	1.55	18.7304890738814	Both	III	II	0	1	0	0	0	0	0	0	0	1	0	0	0	0	0	0	2	NonTypeII	Clear	4	5	6	None	OxygenTherapy	33	0	NA	NA	NA
660	735975	Unknown	Cardiology	NonEmergency	UrbanResident	Cardiology	1	Female	36.2	90	19	90	64	72.6666666666667	43	1.56	17.6692965154504	Both	IV	IV	0	1	0	0	0	0	0	0	0	1	0	0	0	0	0	0	2	NonTypeII	Clear	4	5	6	None	OxygenTherapy	33	0	NA	60	NA
661	832886	HealthcareFacility	Cardiology	NonEmergency	UrbanResident	Cardiology	1	Female	36	61	18	130	84	99.3333333333333	43.3	1.46	20.313379620942	Both	III	II	0	1	0	0	0	0	0	0	1	0	0	0	0	0	0	0	2	NonTypeII	Clear	4	5	6	None	OxygenTherapy	33	0	58	45	1.9
662	870126	HealthcareFacility	Cardiology	NonEmergency	UrbanResident	Cardiology	1	Female	36.2	56	18	125	78	93.6666666666667	49.5	1.4	25.2551020408163	Both	IV	II	0	1	0	0	0	0	0	0	0	1	0	0	0	0	0	0	2	NonTypeII	Clear	4	5	6	None	OxygenTherapy	33	0	NA	NA	NA
663	797416	HealthcareFacility	Cardiology	Emergency	UrbanResident	Cardiology	1	Female	36	78	18	142	80	100.666666666667	56	1.63	21.0771952275208	Both	IV	II	0	1	0	0	0	0	0	0	0	0	0	0	0	0	0	0	1	NonTypeII	Clear	4	5	6	None	OxygenTherapy	33	0	47	44	1.68
664	797417	HealthcareFacility	Cardiology	Emergency	UrbanResident	Cardiology	1	Female	36.8	120	19	157	107	123.666666666667	30	1.45	14.268727705113	Both	III	II	0	1	0	0	0	0	0	1	0	0	0	0	0	0	0	0	2	NonTypeII	Clear	4	5	6	None	OxygenTherapy	33	0	67	37	1.07
665	811560	Home	Others	NonEmergency	UrbanResident	Cardiology	1	Female	36	78	18	134	86	102	60	1.6	23.4375	Both	IV	II	0	1	0	0	0	0	0	0	0	0	0	0	0	0	0	0	1	NonTypeII	Clear	4	5	6	None	OxygenTherapy	33	0	55	50	2
666	772390	Home	GeneralWard	Emergency	UrbanResident	Cardiology	1	Female	36.2	87	16	154	92	112.666666666667	60	1.6	23.4375	Left	IV	III	1	1	0	0	0	0	0	0	1	1	0	0	0	0	0	0	4	NonTypeII	Clear	4	5	6	None	OxygenTherapy	33	0	52	55	NA
667	780779	HealthcareFacility	Cardiology	NonEmergency	UrbanResident	Cardiology	1	Male	36.6	92	19	105	60	75	55	1.7	19.0311418685121	Both	III	II	0	1	0	0	0	0	0	0	0	0	0	0	0	0	0	0	1	NonTypeII	Clear	4	5	6	None	OxygenTherapy	33	0	NA	NA	NA
668	850812	Unknown	Cardiology	NonEmergency	UrbanResident	Cardiology	1	Male	36.5	98	18	104	72	82.6666666666667	49	1.65	17.9981634527089	Both	III	II	0	1	0	1	0	0	0	0	0	0	0	0	0	0	0	0	2	NonTypeII	Clear	4	5	6	None	AmbientAir	21	0	NA	44	0.38
669	858858	HealthcareFacility	GeneralWard	Emergency	UrbanResident	Cardiology	2	Male	36.5	94	18	145	68	93.6666666666667	49	1.74	16.1844365173735	Both	IV	III	1	1	0	0	0	1	0	0	0	0	0	0	0	0	0	0	3	NonTypeII	Clear	3	3	5	IMV	OxygenTherapy	33	0	NA	NA	NA
670	814340	HealthcareFacility	Cardiology	Emergency	UrbanResident	Cardiology	1	Female	36.2	150	19	97	78	84.3333333333333	40	1.4	20.4081632653061	Both	IV	II	0	1	0	0	0	0	0	0	0	0	0	0	0	0	0	0	1	NonTypeII	Clear	4	5	6	None	OxygenTherapy	33	0	51	50	NA
671	747900	Home	Cardiology	Emergency	Others	Cardiology	1	Male	36.5	83	18	179	86	117	58	1.72	19.6051919956733	Both	IV	II	0	1	0	0	0	0	0	0	0	0	0	0	0	0	0	0	1	NonTypeII	Clear	4	5	6	None	AmbientAir	21	0	50	NA	NA
672	817057	Unknown	Cardiology	Emergency	UrbanResident	Cardiology	1	Female	36.6	140	23	130	85	100	70	1.54	29.5159386068477	Both	IV	II	0	1	0	0	1	0	0	0	0	0	0	0	0	0	0	0	2	NonTypeII	Clear	4	5	6	None	OxygenTherapy	33	0	NA	NA	NA
673	769870	Home	GeneralWard	Emergency	UrbanResident	Cardiology	1	Female	37	63	19	168	72	104	50	1.55	20.8116545265349	Left	II	I	0	1	0	0	0	0	0	0	0	0	0	0	0	0	0	0	1	NonTypeII	Clear	4	5	6	None	OxygenTherapy	33	0	71	39	0.71
674	766409	Home	Cardiology	NonEmergency	UrbanResident	Cardiology	1	Female	36.5	64	17	100	65	76.6666666666667	45	1.56	18.491124260355	Both	IV	II	0	1	0	0	0	0	0	0	0	0	0	0	0	0	0	0	1	NonTypeII	Clear	4	5	6	None	OxygenTherapy	33	0	38	73	1.3
675	819431	Home	Cardiology	Emergency	UrbanResident	Cardiology	1	Male	36	90	20	163	82	109	57	1.69	19.9572844088092	Left	IV	II	1	1	0	0	0	0	0	0	0	0	0	0	0	0	0	0	2	NonTypeII	Clear	4	5	6	None	OxygenTherapy	41	0	40	NA	NA
676	758069	HealthcareFacility	GeneralWard	Emergency	UrbanResident	GeneralWard	1	Female	36	81	18	120	80	93.3333333333333	45	1.5	20	Both	IV	I	0	1	0	0	0	0	0	0	1	0	0	0	0	0	0	0	2	NonTypeII	Clear	4	5	6	None	OxygenTherapy	29	0	55	43	0.82
677	781910	HealthcareFacility	Cardiology	NonEmergency	UrbanResident	Cardiology	1	Female	36.3	60	18	160	90	113.333333333333	70	1.6	27.34375	Both	IV	I	0	1	0	0	1	0	0	0	1	0	0	0	0	0	0	0	3	NonTypeII	Clear	4	5	6	None	OxygenTherapy	33	0	66	56	NA
678	791407	Home	Cardiology	NonEmergency	UrbanResident	Cardiology	1	Female	36.4	82	19	116	62	80	32	1.45	15.2199762187872	Both	IV	I	0	1	0	0	0	0	0	0	0	0	0	0	0	0	0	0	1	NonTypeII	Clear	4	5	6	None	AmbientAir	21	0	NA	NA	NA
679	860743	HealthcareFacility	Cardiology	NonEmergency	UrbanResident	Cardiology	1	Male	36.3	81	19	156	80	105.333333333333	49	1.7	16.9550173010381	Both	III	II	0	1	0	1	0	0	0	0	0	1	0	0	0	0	0	0	3	NonTypeII	Clear	4	5	6	None	OxygenTherapy	33	0	NA	NA	NA
680	869151	Unknown	Cardiology	Emergency	UrbanResident	Cardiology	1	Male	36	60	18	154	74	100.666666666667	49.5	1.6	19.3359375	Both	III	II	0	1	0	0	1	0	0	0	0	0	0	0	0	0	0	0	2	NonTypeII	Clear	4	5	6	None	OxygenTherapy	33	0	NA	NA	NA
681	729272	Home	Others	NonEmergency	UrbanResident	Cardiology	1	Female	36.3	48	19	130	60	83.3333333333333	40	1.5	17.7777777777778	Both	IV	I	0	1	0	0	0	0	0	0	0	1	0	0	0	0	0	0	2	NonTypeII	Clear	4	5	6	None	AmbientAir	21	0	NA	46	NA
682	847433	Home	Cardiology	NonEmergency	UrbanResident	Cardiology	1	Female	36.3	126	19	110	60	76.6666666666667	40	1.56	16.4365548980934	Left	II	I	0	1	0	0	0	0	0	0	0	0	0	0	0	0	0	0	1	NonTypeII	Clear	4	5	6	None	OxygenTherapy	33	0	NA	NA	NA
683	866532	HealthcareFacility	Cardiology	Emergency	UrbanResident	Cardiology	1	Female	36.8	83	18	137	83	101	48	1.5	21.3333333333333	Both	III	II	0	1	0	0	0	0	0	0	0	0	0	0	0	0	0	0	1	NonTypeII	Clear	4	5	6	None	OxygenTherapy	33	0	61	52	NA
684	777335	Home	Cardiology	NonEmergency	UrbanResident	Cardiology	1	Male	36.3	57	18	152	92	112	49	1.58	19.6282647011697	Both	III	II	0	1	0	0	1	0	0	0	0	0	0	0	0	0	0	0	2	NonTypeII	Clear	4	5	6	None	OxygenTherapy	33	0	45	56	NA
685	796839	Home	Cardiology	NonEmergency	UrbanResident	Cardiology	1	Male	36.7	72	18	155	78	103.666666666667	73	1.46	34.2465753424658	Both	III	I	0	1	0	0	0	0	0	0	0	0	0	0	0	0	0	0	1	NonTypeII	Clear	4	5	6	None	OxygenTherapy	33	0	62	50	0.55
686	837990	Home	Cardiology	NonEmergency	UrbanResident	Cardiology	3	Male	36.2	87	21	120	73	88.6666666666667	60	1.51	26.3146353230121	Both	III	II	1	1	0	0	0	0	0	0	0	0	0	0	0	0	0	0	2	NonTypeII	Clear	4	3	6	None	OxygenTherapy	33	0	58	53	NA
687	825901	HealthcareFacility	Cardiology	Emergency	NA	Cardiology	1	Male	36.3	101	19	73	95	87.6666666666667	65	1.6	25.390625	Both	IV	IV	0	1	0	0	0	0	0	0	0	0	0	0	0	0	0	0	1	NonTypeII	Clear	4	5	6	None	OxygenTherapy	33	0	NA	NA	NA
688	860596	HealthcareFacility	Others	NonEmergency	Others	Cardiology	2	Male	36.1	103	20	151	99	116.333333333333	48	1.57	19.4734066290722	Both	III	II	0	1	0	0	0	0	0	0	0	0	0	0	0	0	0	0	1	NonTypeII	Clear	4	5	6	None	OxygenTherapy	33	0	44	56	0.66
689	780741	Home	GeneralWard	Emergency	UrbanResident	GeneralWard	1	Male	36	86	22	152	90	110.666666666667	60	1.7	20.7612456747405	Both	III	I	0	1	0	0	1	0	0	0	0	0	0	0	0	0	0	0	2	NonTypeII	Clear	4	5	6	None	OxygenTherapy	33	0	NA	NA	NA
690	789264	HealthcareFacility	Cardiology	NonEmergency	UrbanResident	Cardiology	1	Female	36.5	125	18	135	75	95	45	1.46	21.1109026083693	Both	IV	I	0	1	0	0	0	0	0	0	0	0	0	0	0	0	0	0	1	NonTypeII	Clear	4	5	6	None	OxygenTherapy	33	0	45	50	NA
691	796691	Home	GeneralWard	Emergency	UrbanResident	GeneralWard	1	Female	36.1	72	19	110	70	83.3333333333333	44	1.5	19.5555555555556	Both	III	II	0	1	0	0	0	0	0	0	0	0	0	0	0	0	0	0	1	NonTypeII	Clear	4	5	6	None	AmbientAir	21	0	50	68	1.9
692	835171	Home	Cardiology	NonEmergency	UrbanResident	Cardiology	2	Female	36.5	62	18	140	62	88	55	1.6	21.484375	Both	II	II	0	1	0	0	0	0	0	0	1	0	0	0	0	0	0	0	2	NonTypeII	Clear	4	5	6	None	OxygenTherapy	33	0	66	42	0.88
693	822056	Home	Others	NonEmergency	UrbanResident	Others	1	Female	36.5	70	20	154	82	106	48	1.55	19.9791883454735	Both	II	II	0	1	0	0	1	0	0	0	0	1	0	0	0	0	0	0	3	NonTypeII	Clear	4	5	6	None	OxygenTherapy	33	0	71	37	0.39
694	829800	Home	Others	NonEmergency	UrbanResident	Cardiology	1	Male	36	92	21	140	100	113.333333333333	50	1.67	17.9282154254366	Both	IV	II	0	1	0	0	0	0	0	0	0	0	0	0	0	0	0	0	1	NonTypeII	Clear	4	5	6	None	OxygenTherapy	33	0	34	62	0.9
695	782318	Home	Cardiology	Emergency	UrbanResident	Cardiology	1	Male	36.3	86	17	180	90	120	51	1.61	19.6751668531307	Both	IV	II	0	1	0	0	0	0	0	0	0	1	0	0	0	0	0	0	2	NonTypeII	Clear	4	5	6	None	OxygenTherapy	33	0	44	54	NA
696	738780	Home	Cardiology	NonEmergency	Others	Cardiology	1	Male	36.3	104	19	136	62	86.6666666666667	48	1.56	19.723865877712	Both	III	I	0	1	0	0	0	0	0	0	0	0	0	0	0	0	0	0	1	NonTypeII	Clear	4	5	6	None	OxygenTherapy	33	0	67	44	1.77
697	869806	Home	Cardiology	NonEmergency	UrbanResident	Cardiology	1	Female	36.7	92	18	158	76	103.333333333333	45	1.47	20.8246563931695	Both	III	I	0	1	0	0	0	0	0	0	0	1	0	0	0	0	0	0	2	NonTypeII	Clear	4	5	6	None	OxygenTherapy	33	0	58	39	0.53
698	809812	Home	Cardiology	NonEmergency	UrbanResident	Cardiology	2	Male	36.4	101	18	140	70	93.3333333333333	60	1.62	22.8623685413809	Both	IV	I	1	1	0	0	0	0	0	0	0	1	0	0	0	0	0	0	3	NonTypeII	Clear	4	5	6	None	OxygenTherapy	33	0	69	54	NA
699	811471	Home	Cardiology	NonEmergency	UrbanResident	Cardiology	1	Male	36.3	87	18	90	50	63.3333333333333	80	1.68	28.3446712018141	Both	IV	IV	1	1	0	0	0	0	0	0	0	1	0	0	0	0	0	0	3	NonTypeII	Clear	4	5	6	None	OxygenTherapy	33	0	43	63	NA
700	807183	Home	Cardiology	Emergency	UrbanResident	Cardiology	1	Male	36.9	75	19	162	96	118	50	1.7	17.3010380622837	Both	III	II	0	1	0	0	1	0	0	0	0	0	0	0	0	0	0	0	2	NonTypeII	Clear	4	5	6	None	OxygenTherapy	33	0	68	NA	NA
701	749234	Home	Cardiology	NonEmergency	UrbanResident	Cardiology	1	Female	36.4	83	18	140	95	110	74	1.58	29.6426854670726	Both	IV	II	0	1	0	0	0	0	0	0	0	1	0	0	0	0	0	0	2	NonTypeII	Clear	4	5	6	None	OxygenTherapy	33	0	NA	NA	NA
702	866006	HealthcareFacility	Cardiology	Emergency	UrbanResident	Cardiology	1	Female	36.7	76	19	120	78	92	45	1.45	21.4030915576694	Both	III	I	0	1	0	1	0	0	0	0	0	0	0	0	0	0	0	0	2	NonTypeII	Clear	4	5	6	None	OxygenTherapy	33	0	74	43	0.51
703	812922	HealthcareFacility	Cardiology	Emergency	farmer	Cardiology	1	Male	36.3	129	18	130	92	104.666666666667	70	1.65	25.7116620752984	Both	II	I	0	1	0	0	0	0	0	0	0	0	0	0	0	0	0	0	1	NonTypeII	Clear	4	5	6	None	OxygenTherapy	33	0	51	56	0.98
704	779860	Home	Cardiology	Emergency	UrbanResident	Cardiology	1	Male	36	55	19	106	77	86.6666666666667	60	1.7	20.7612456747405	Both	III	II	0	1	0	0	0	0	0	0	0	0	0	0	0	0	0	0	1	NonTypeII	Clear	4	5	6	None	OxygenTherapy	33	0	42	63	NA
705	796591	Home	Cardiology	NonEmergency	UrbanResident	Cardiology	1	Female	36.5	67	18	152	94	113.333333333333	41	1.42	20.3332672088871	Both	III	II	0	1	0	0	0	0	0	0	0	0	0	0	0	0	0	0	1	NonTypeII	Clear	4	5	6	None	OxygenTherapy	33	0	NA	NA	NA
706	822575	Home	Cardiology	Emergency	worker	Cardiology	1	Male	36.4	155	19	140	90	106.666666666667	51	1.7	17.6470588235294	Both	III	II	0	1	0	0	0	0	0	0	0	0	0	0	0	0	0	0	1	NonTypeII	Clear	4	5	6	None	OxygenTherapy	33	0	53	42	1.31
707	843341	Home	Cardiology	NonEmergency	UrbanResident	Cardiology	1	Female	36.2	63	18	120	86	97.3333333333333	49	1.45	23.3055885850178	Both	III	I	0	1	0	1	0	0	0	0	0	0	0	0	0	0	0	0	2	NonTypeII	Clear	4	5	6	None	OxygenTherapy	33	0	60	46	1.4
708	799287	Unknown	GeneralWard	NonEmergency	UrbanResident	GeneralWard	1	Male	36.2	70	17	146	78	100.666666666667	83	1.66	30.1204819277108	Both	IV	II	0	1	0	0	0	0	0	0	1	1	0	0	0	0	0	0	3	NonTypeII	Clear	4	5	6	None	OxygenTherapy	29	0	NA	NA	NA
709	741163	Home	Cardiology	NonEmergency	UrbanResident	Cardiology	1	Male	36.6	70	18	90	60	70	55	1.67	19.7210369679802	Both	IV	IV	0	1	0	0	0	0	0	0	0	0	0	0	0	0	0	0	1	NonTypeII	Clear	4	5	6	None	OxygenTherapy	33	0	33	78	NA
710	822323	Home	Cardiology	NonEmergency	UrbanResident	Cardiology	1	Male	36.3	68	18	138	90	106	48	1.68	17.0068027210884	Both	III	I	0	1	0	0	1	0	0	0	0	0	0	0	0	0	0	0	2	NonTypeII	Clear	4	5	6	None	OxygenTherapy	33	0	NA	NA	NA
711	783940	Home	Cardiology	NonEmergency	UrbanResident	Cardiology	1	Female	36.8	65	18	116	72	86.6666666666667	55	1.5	24.4444444444444	Both	III	I	0	1	0	0	0	0	0	0	0	0	0	0	0	0	0	0	1	NonTypeII	Clear	4	5	6	None	OxygenTherapy	33	0	NA	NA	NA
712	795409	Home	Cardiology	NonEmergency	farmer	Cardiology	1	Female	36.2	53	18	118	60	79.3333333333333	40	1.52	17.3130193905817	Both	III	II	0	1	0	0	0	0	0	0	1	0	0	0	0	0	0	0	2	NonTypeII	Clear	4	5	6	None	OxygenTherapy	33	0	NA	NA	NA
713	858460	Home	GeneralWard	NonEmergency	UrbanResident	GeneralWard	1	Female	36.5	114	19	110	60	76.6666666666667	47.5	1.35	26.0631001371742	Both	IV	II	0	1	0	0	0	0	0	0	0	0	0	0	0	0	0	0	1	NonTypeII	Clear	4	5	6	None	OxygenTherapy	29	0	47	54	NA
714	762608	Home	Cardiology	NonEmergency	UrbanResident	Cardiology	1	Male	36.4	74	18	94	62	72.6666666666667	45	1.56	18.491124260355	Both	IV	I	1	1	0	0	0	0	0	0	0	1	0	0	0	0	0	0	3	NonTypeII	Clear	4	5	6	None	OxygenTherapy	33	0	22	82	1.18
715	806277	HealthcareFacility	GeneralWard	Emergency	UrbanResident	Cardiology	1	Female	37.1	108	21	130	75	93.3333333333333	40	1.52	17.3130193905817	Both	IV	III	0	1	0	0	0	0	0	0	1	0	0	0	0	0	0	0	2	NonTypeII	Clear	3	3	5	None	OxygenTherapy	45	0	NA	NA	NA
716	732290	Home	Cardiology	NonEmergency	UrbanResident	Cardiology	1	Male	36.4	90	19	134	80	98	62	1.72	20.9572742022715	Both	IV	II	0	1	0	0	1	0	0	0	0	0	0	0	0	0	0	0	2	NonTypeII	Clear	4	5	6	None	OxygenTherapy	33	0	35	75	NA
717	745937	Unknown	Cardiology	NonEmergency	UrbanResident	Cardiology	1	Female	38	89	19	134	80	98	48	1.54	20.2395007589813	Both	III	II	0	1	0	0	1	0	0	0	0	0	0	0	0	0	0	0	2	NonTypeII	Clear	4	5	6	None	OxygenTherapy	33	0	57	46	NA
718	787284	Home	Cardiology	NonEmergency	UrbanResident	Cardiology	1	Female	36.6	103	19	126	80	95.3333333333333	46	1.54	19.3961882273571	Both	II	II	0	1	0	0	0	0	0	0	1	0	0	0	0	0	0	0	2	NonTypeII	Clear	4	5	6	None	OxygenTherapy	33	0	NA	54	NA
719	864583	Home	Cardiology	NonEmergency	UrbanResident	Cardiology	2	Female	36	88	19	166	80	108.666666666667	45	1.58	18.0259573786252	Both	III	II	0	1	0	0	0	0	0	0	0	0	0	0	0	0	0	0	1	NonTypeII	Clear	4	5	6	None	AmbientAir	21	0	63	39	0.61
720	735677	Home	GeneralWard	Emergency	farmer	GeneralWard	1	Male	36.1	127	26	95	70	78.3333333333333	45	1.65	16.5289256198347	Both	IV	II	0	1	0	0	0	0	0	0	0	0	0	0	0	0	0	0	1	TypeII	Clear	3	3	5	None	OxygenTherapy	45	0	NA	NA	NA
721	807691	Home	Cardiology	Emergency	UrbanResident	Cardiology	1	Female	36.5	85	19	128	78	94.6666666666667	55	1.45	26.1593341260404	Both	IV	II	0	1	0	0	0	0	0	0	1	0	0	0	0	0	0	0	2	NonTypeII	Clear	4	5	6	None	OxygenTherapy	33	0	41	50	1.05
722	808604	Home	Cardiology	NonEmergency	NA	Cardiology	2	Male	36.2	86	17	126	78	94	40	1.5	17.7777777777778	Both	IV	II	0	1	0	0	0	0	0	0	0	0	0	0	0	0	0	0	1	NonTypeII	Clear	4	5	6	None	OxygenTherapy	33	0	NA	NA	NA
723	744977	Home	Cardiology	Emergency	UrbanResident	Cardiology	1	Female	36.5	76	19	152	88	109.333333333333	55	1.6	21.484375	Both	IV	II	0	1	0	0	1	0	0	0	1	0	0	0	0	0	0	0	3	NonTypeII	Clear	4	5	6	None	OxygenTherapy	33	0	NA	NA	NA
724	802700	Home	Others	NonEmergency	NA	Others	1	Male	36.4	94	18	146	72	96.6666666666667	60	1.6	23.4375	Both	IV	II	0	1	0	0	0	0	0	0	0	0	0	0	0	0	0	0	1	NonTypeII	Clear	4	5	6	None	OxygenTherapy	33	0	NA	NA	NA
725	777204	Unknown	Cardiology	NonEmergency	UrbanResident	Cardiology	1	Male	36.3	64	18	100	62	74.6666666666667	45	1.55	18.7304890738814	Both	IV	I	1	1	0	0	0	0	0	0	0	0	0	0	0	0	0	0	2	NonTypeII	Clear	4	5	6	None	OxygenTherapy	33	0	NA	56	NA
726	831510	Home	Cardiology	Emergency	UrbanResident	Cardiology	1	Female	36	81	18	150	98	115.333333333333	45	1.48	20.5441928414901	Both	III	II	0	1	0	0	1	0	0	0	0	0	0	0	0	0	0	0	2	NonTypeII	Clear	4	5	6	None	OxygenTherapy	33	0	59	40	0.91
727	830988	HealthcareFacility	Cardiology	Emergency	UrbanResident	Cardiology	1	Male	36.9	40	18	140	60	86.6666666666667	60	1.55	24.9739854318418	Both	III	II	0	1	0	0	0	0	0	0	0	1	0	0	0	0	0	0	2	NonTypeII	Clear	4	5	6	None	OxygenTherapy	33	0	50	52	NA
728	848784	Home	Cardiology	NonEmergency	UrbanResident	Cardiology	1	Female	36.2	50	18	177	82	113.666666666667	48	1.55	19.9791883454735	Both	III	II	0	1	0	0	1	0	0	0	0	0	0	0	0	0	0	0	2	NonTypeII	Clear	4	5	6	None	OxygenTherapy	33	0	53	54	1
729	731577	Home	Cardiology	Emergency	UrbanResident	Cardiology	1	Female	36.2	40	18	110	60	76.6666666666667	50	1.5	22.2222222222222	Both	II	I	0	1	0	0	0	0	0	0	0	0	0	0	0	0	0	0	1	NonTypeII	Clear	4	5	6	None	OxygenTherapy	33	0	NA	56	NA
730	791702	HealthcareFacility	Cardiology	Emergency	UrbanResident	Cardiology	1	Female	36	93	28	140	76	97.3333333333333	55	1.48	25.1095690284879	Both	IV	II	1	1	0	0	0	0	0	0	1	1	0	0	0	0	0	0	4	NonTypeII	Clear	4	5	6	None	OxygenTherapy	54	0	45	51	NA
731	727668	Home	Cardiology	NonEmergency	UrbanResident	Cardiology	1	Female	36.2	138	21	120	80	93.3333333333333	42	1.52	18.1786703601108	Both	III	I	0	1	0	0	0	0	0	0	0	0	0	0	0	0	0	0	1	NonTypeII	Clear	4	5	6	None	OxygenTherapy	33	0	61	43	0.88
732	834586	Home	Cardiology	NonEmergency	UrbanResident	Cardiology	1	Male	36.3	42	19	122	50	74	50	1.53	21.359306249733	Both	III	I	0	1	0	1	0	0	0	0	0	0	0	0	0	0	0	0	2	NonTypeII	Clear	4	5	6	None	OxygenTherapy	33	0	NA	NA	NA
733	856721	Home	Cardiology	NonEmergency	Others	Cardiology	1	Female	36.3	78	19	170	100	123.333333333333	50	1.5	22.2222222222222	Both	II	I	0	1	0	0	0	0	0	0	0	0	0	0	0	0	0	0	1	NonTypeII	Clear	4	5	6	None	AmbientAir	21	0	64	40	1.35
734	731755	Home	Cardiology	Emergency	UrbanResident	Cardiology	1	Male	36.4	95	18	110	90	96.6666666666667	65	1.78	20.5150864789799	Both	IV	II	0	1	0	0	0	0	0	0	0	0	0	0	0	0	0	0	1	NonTypeII	Clear	4	5	6	None	OxygenTherapy	33	0	NA	NA	NA
735	858080	Home	GeneralWard	NonEmergency	UrbanResident	GeneralWard	1	Male	36.9	72	20	160	90	113.333333333333	49.5	1.58	19.8285531164877	Both	III	II	0	1	0	0	0	0	0	0	0	0	0	0	0	0	0	0	1	NonTypeII	Clear	4	5	6	None	OxygenTherapy	33	0	34	55	1.14
736	763749	Home	Cardiology	Emergency	UrbanResident	Cardiology	1	Female	36.2	100	19	168	102	124	60	1.55	24.9739854318418	Both	IV	II	0	1	0	0	0	0	0	0	1	0	0	0	0	0	0	0	2	NonTypeII	Clear	4	5	6	None	OxygenTherapy	33	0	49	NA	NA
737	800022	Home	Cardiology	Emergency	UrbanResident	Cardiology	1	Male	36.9	95	20	143	60	87.6666666666667	62	1.62	23.6244474927602	Both	IV	II	0	1	0	0	0	0	0	0	0	0	0	0	0	0	0	0	1	NonTypeII	Clear	4	5	6	None	OxygenTherapy	33	0	64	50	1.2
738	841611	Home	Cardiology	NonEmergency	UrbanResident	Cardiology	1	Male	36.4	69	18	120	76	90.6666666666667	66	1.63	24.8409800895781	Both	III	I	1	1	0	0	0	0	0	0	1	0	0	0	0	0	0	0	3	NonTypeII	Clear	4	5	6	None	OxygenTherapy	33	0	50	55	0.44
739	828786	HealthcareFacility	Others	NonEmergency	UrbanResident	Cardiology	1	Female	36	80	18	130	70	90	40	1.5	17.7777777777778	Both	III	II	0	1	0	0	0	0	0	0	1	0	0	0	0	0	0	0	2	NonTypeII	Clear	4	5	6	None	AmbientAir	21	0	59	59	1.56
740	838870	Home	Cardiology	NonEmergency	Others	Cardiology	2	Female	36.6	126	19	117	118	117.666666666667	62	1.6	24.21875	Both	IV	II	0	1	0	0	0	0	0	0	1	1	0	0	0	0	0	0	3	NonTypeII	Clear	4	5	6	None	OxygenTherapy	41	0	59	46	NA
741	842847	Home	Cardiology	Emergency	UrbanResident	Cardiology	1	Female	36.4	72	18	110	70	83.3333333333333	48	1.45	22.8299643281807	Both	III	I	1	1	0	0	1	0	0	0	0	0	0	0	0	0	0	0	3	NonTypeII	Clear	4	5	6	None	OxygenTherapy	33	0	63	45	0.34
742	858697	HealthcareFacility	Cardiology	Emergency	UrbanResident	Cardiology	1	Female	36.5	110	19	180	130	146.666666666667	56	1.45	26.6349583828775	Both	IV	II	0	1	0	0	0	0	0	0	1	0	0	0	0	0	0	0	2	NonTypeII	Clear	4	5	6	None	OxygenTherapy	33	0	50	50	0.93
743	775827	Home	Cardiology	NonEmergency	UrbanResident	Cardiology	1	Female	36.2	66	18	130	80	96.6666666666667	53	1.5	23.5555555555556	Both	IV	II	0	1	0	0	0	0	0	0	0	0	0	0	0	0	0	0	1	NonTypeII	Clear	4	5	6	None	OxygenTherapy	33	0	42	71	1.08
744	791916	HealthcareFacility	Cardiology	Emergency	UrbanResident	Cardiology	1	Male	36.3	60	19	154	50	84.6666666666667	65	1.68	23.0300453514739	Both	IV	II	1	1	0	0	0	0	0	0	1	NA	0	0	0	0	0	0	NA	NonTypeII	Clear	4	5	6	None	OxygenTherapy	33	1	67	58	1.53
745	776249	Unknown	Cardiology	Emergency	UrbanResident	Cardiology	1	Female	36.1	60	19	110	70	83.3333333333333	50	1.6	19.53125	Both	III	I	0	1	0	0	0	0	0	0	0	0	0	0	0	0	0	0	1	NonTypeII	Clear	4	5	6	None	OxygenTherapy	33	0	78	31	NA
746	865386	Unknown	GeneralWard	NonEmergency	UrbanResident	GeneralWard	1	Female	36.4	82	20	124	88	100	65	1.5	28.8888888888889	Both	III	II	0	1	0	0	0	0	0	0	0	0	0	0	0	0	0	0	1	TypeII	Clear	4	5	6	None	OxygenTherapy	29	0	57	38	1.06
747	728498	Home	Cardiology	Emergency	UrbanResident	Cardiology	1	Female	36.2	87	19	192	104	133.333333333333	45	1.55	18.7304890738814	Both	IV	II	0	1	0	0	0	0	0	0	1	1	0	0	0	0	0	0	3	NonTypeII	Clear	4	5	6	None	OxygenTherapy	33	0	NA	NA	NA
748	801588	Home	Cardiology	NonEmergency	farmer	Cardiology	1	Female	36.5	108	19	140	90	106.666666666667	35	1.5	15.5555555555556	Both	III	II	0	1	0	0	0	0	0	0	0	0	0	0	0	0	0	0	1	NonTypeII	Clear	4	5	6	None	AmbientAir	21	0	NA	NA	NA
749	735035	Home	Cardiology	Emergency	Others	Cardiology	1	Male	36.8	93	18	170	94	119.333333333333	60	1.6	23.4375	Both	IV	II	0	1	0	0	1	0	0	0	0	0	0	0	0	0	0	0	2	NonTypeII	Clear	4	5	6	None	OxygenTherapy	33	0	45	63	0.84
750	824103	Unknown	Cardiology	NonEmergency	UrbanResident	ICU	1	Male	37	101	18	110	80	90	65	1.7	22.4913494809689	Both	IV	III	0	1	0	0	0	0	0	0	0	0	0	0	0	0	0	0	1	NonTypeII	Clear	4	5	6	None	OxygenTherapy	33	0	NA	NA	NA
751	822471	Home	Cardiology	NonEmergency	UrbanResident	Cardiology	2	Male	36.2	103	20	138	84	102	55	1.63	20.7008167413151	Both	IV	II	0	1	0	0	0	0	0	0	0	0	0	0	0	0	0	0	1	NonTypeII	Clear	4	5	6	None	OxygenTherapy	33	0	NA	NA	NA
752	804208	Home	Cardiology	NonEmergency	NA	Cardiology	1	Male	36.3	68	19	122	70	87.3333333333333	55	1.63	20.7008167413151	Both	IV	II	0	1	0	0	0	0	0	0	0	0	0	0	0	0	0	0	1	NonTypeII	Clear	4	5	6	None	OxygenTherapy	33	0	NA	NA	NA
753	817891	HealthcareFacility	GeneralWard	Emergency	UrbanResident	GeneralWard	1	Female	36.2	58	17	100	60	73.3333333333333	42	1.53	17.9418172497757	Both	III	II	0	1	0	0	1	0	0	0	0	0	0	0	0	0	0	0	2	NonTypeII	Clear	4	5	6	None	AmbientAir	21	0	NA	NA	NA
754	779965	HealthcareFacility	GeneralWard	Emergency	UrbanResident	GeneralWard	1	Male	36.2	115	22	122	80	94	75	1.58	30.0432622977087	Both	III	II	1	1	0	0	0	0	0	0	0	0	0	0	0	0	0	0	2	NonTypeII	Clear	4	5	6	None	OxygenTherapy	29	0	56	57	1.36
755	789555	Home	Cardiology	Emergency	UrbanResident	Cardiology	1	Male	36.6	32	18	146	70	95.3333333333333	60	1.6	23.4375	Both	III	I	0	1	0	0	0	0	0	0	0	0	0	0	0	0	0	0	1	NonTypeII	Clear	4	5	6	None	OxygenTherapy	33	0	56	63	NA
756	794390	HealthcareFacility	Cardiology	Emergency	UrbanResident	Cardiology	1	Female	36.3	87	18	110	60	76.6666666666667	45	1.45	21.4030915576694	Both	IV	II	0	1	0	0	0	0	0	0	0	0	0	0	0	0	0	0	1	NonTypeII	Clear	4	5	6	None	OxygenTherapy	33	0	40	53	0.89
757	758926	Home	Cardiology	Emergency	UrbanResident	Cardiology	1	Male	37.1	96	18	120	80	93.3333333333333	40	1.6	15.625	Both	IV	II	0	1	0	0	1	0	0	0	0	0	0	0	0	0	0	0	2	NonTypeII	Clear	4	5	6	None	OxygenTherapy	33	0	50	46	1.46
758	843118	HealthcareFacility	Cardiology	Emergency	farmer	Cardiology	1	Male	36.2	85	18	140	90	106.666666666667	55	1.6	21.484375	Both	II	I	0	1	0	0	1	0	0	0	0	0	0	0	0	0	0	0	2	NonTypeII	Clear	4	5	6	None	OxygenTherapy	33	0	NA	NA	NA
759	861990	HealthcareFacility	Cardiology	NonEmergency	UrbanResident	Cardiology	1	Female	36.4	69	18	170	104	126	50	1.55	20.8116545265349	Both	III	II	0	1	0	0	0	0	0	0	0	0	0	0	0	0	0	0	1	NonTypeII	Clear	4	5	6	None	OxygenTherapy	33	0	64	43	0.7
760	830537	Home	GeneralWard	Emergency	UrbanResident	GeneralWard	1	Female	36	135	32	200	96	130.666666666667	50	1.56	20.5456936226167	Both	IV	II	0	1	0	0	0	0	0	0	1	1	0	0	0	0	0	0	3	NonTypeII	ResponsiveToSound	3	3	5	IMV	OxygenTherapy	54	0	59	62	1.1
761	726940	Home	Cardiology	NonEmergency	farmer	Cardiology	1	Male	36	80	17	100	60	73.3333333333333	60	1.6	23.4375	Both	IV	III	0	1	0	0	0	0	0	0	0	0	0	0	0	0	0	0	1	NonTypeII	Clear	4	5	6	None	OxygenTherapy	33	0	NA	NA	NA
762	857388	HealthcareFacility	Cardiology	Emergency	UrbanResident	Cardiology	1	Male	36.5	90	18	145	80	101.666666666667	68	1.66	24.6770213383655	Both	III	III	0	1	0	0	0	0	0	0	0	0	0	0	0	0	0	0	1	NonTypeII	Clear	4	5	6	None	OxygenTherapy	33	0	39	67	0.65
763	805177	HealthcareFacility	Cardiology	NonEmergency	UrbanResident	Cardiology	1	Female	36	56	20	122	74	90	34	1.5	15.1111111111111	Both	IV	II	0	1	0	0	0	0	0	0	1	0	0	0	0	0	0	0	2	NonTypeII	Clear	4	5	6	None	OxygenTherapy	33	0	30	58	0.92
764	765275	Unknown	Cardiology	NonEmergency	farmer	Cardiology	1	Male	36	94	20	105	65	78.3333333333333	42.5	1.6	16.6015625	Both	IV	II	0	1	0	0	0	0	0	0	0	0	0	0	0	0	0	0	1	NonTypeII	Clear	4	5	6	None	OxygenTherapy	33	0	58	56	0.38
765	795309	HealthcareFacility	Cardiology	Emergency	UrbanResident	Cardiology	1	Female	36.7	80	19	160	100	120	40	1.55	16.6493236212279	Right	IV	II	0	1	0	0	0	0	0	0	0	1	0	0	0	0	0	0	2	NonTypeII	Clear	4	5	6	None	OxygenTherapy	33	0	60	NA	NA
766	819513	Home	Others	NonEmergency	UrbanResident	Cardiology	2	Female	37.8	106	19	130	80	96.6666666666667	40	1.55	16.6493236212279	Both	III	I	0	1	0	0	0	0	0	0	0	0	0	0	0	0	0	0	1	NonTypeII	Clear	4	5	6	None	AmbientAir	21	0	32	37	1.23
767	803821	Home	Cardiology	NonEmergency	UrbanResident	Cardiology	1	Male	36.6	63	18	130	70	90	80	1.73	26.7299274950717	Both	III	II	0	1	0	0	0	0	0	0	0	0	0	0	0	0	0	0	1	NonTypeII	Clear	4	5	6	None	OxygenTherapy	33	0	66	50	1.04
768	860010	Unknown	Cardiology	NonEmergency	UrbanResident	Cardiology	1	Female	37	133	20	146	108	120.666666666667	60	1.55	24.9739854318418	Both	III	I	0	1	0	0	0	0	0	0	0	0	0	0	0	0	0	0	1	NonTypeII	Clear	4	5	6	None	OxygenTherapy	33	0	52	46	0.94
769	814906	Home	Cardiology	Emergency	UrbanResident	Cardiology	1	Male	36.2	96	20	142	70	94	56	1.62	21.3382106386222	Both	IV	II	0	1	0	0	0	0	0	0	0	0	0	0	0	0	0	0	1	NonTypeII	Clear	4	5	6	None	OxygenTherapy	33	0	69	61	NA
770	748865	Home	Cardiology	Emergency	UrbanResident	Cardiology	1	Male	36.8	100	19	184	86	118.666666666667	42	1.5	18.6666666666667	Both	IV	II	0	1	0	0	0	0	0	0	1	0	0	0	0	0	0	0	2	TypeII	Clear	4	5	6	None	OxygenTherapy	33	0	73	NA	NA
771	820242	HealthcareFacility	Cardiology	Emergency	UrbanResident	Cardiology	2	Female	36.6	110	21	140	76	97.3333333333333	47	1.56	19.3129520052597	Both	IV	II	0	1	0	1	0	0	0	0	1	1	0	0	0	0	0	0	4	NonTypeII	Clear	4	5	6	NIMV	OxygenTherapy	41	0	48	48	1
772	773800	Home	Cardiology	NonEmergency	UrbanResident	Cardiology	1	Male	36.3	93	19	124	86	98.6666666666667	60	1.71	20.5191340925413	Both	IV	II	0	1	0	0	0	0	0	0	0	1	0	0	0	0	0	0	2	NonTypeII	Clear	4	5	6	None	OxygenTherapy	33	0	31	74	1.35
773	736983	Home	Cardiology	NonEmergency	UrbanResident	Cardiology	1	Female	36.3	78	18	182	98	126	50	1.57	20.2847985719502	Both	II	I	0	1	0	0	0	0	0	0	0	0	0	0	0	0	0	0	1	NonTypeII	Clear	4	5	6	None	AmbientAir	21	0	74	43	0.72
774	864182	Home	Cardiology	Emergency	UrbanResident	Cardiology	1	Male	36.3	118	19	151	68	95.6666666666667	48	1.55	19.9791883454735	Both	III	III	0	1	0	0	1	0	0	0	0	0	0	0	0	0	0	0	2	TypeII	Clear	4	5	6	None	OxygenTherapy	33	0	48	40	1.07
775	746882	Home	Cardiology	NonEmergency	UrbanResident	Cardiology	1	Female	36.8	78	18	165	110	128.333333333333	45	1.45	21.4030915576694	Both	IV	I	0	1	0	0	1	0	0	0	0	0	0	0	0	0	0	0	2	NonTypeII	Clear	4	5	6	None	OxygenTherapy	33	0	71	42	1.06
776	821941	Home	Cardiology	Emergency	UrbanResident	Cardiology	1	Female	36.8	86	19	98	60	72.6666666666667	34	1.56	13.9710716633794	Both	IV	II	0	1	0	0	0	0	0	0	0	1	0	0	0	0	0	0	2	NonTypeII	Clear	4	5	6	None	OxygenTherapy	33	0	47	NA	NA
777	733879	Unknown	Others	NonEmergency	UrbanResident	Cardiology	1	Female	36.5	80	22	120	70	86.6666666666667	60	1.66	21.7738423573813	Both	IV	II	0	1	0	0	0	0	0	0	1	1	0	0	0	0	0	0	3	NonTypeII	Clear	4	5	6	None	OxygenTherapy	29	0	55	52	1.18
778	739659	Unknown	Cardiology	Emergency	UrbanResident	Cardiology	1	Male	36.7	38	19	148	48	81.3333333333333	50	1.6	19.53125	Both	IV	II	0	1	0	0	1	0	0	0	0	0	0	0	0	0	0	0	2	NonTypeII	Clear	4	5	6	None	OxygenTherapy	33	0	50	56	NA
779	736762	Home	Cardiology	NonEmergency	UrbanResident	Cardiology	1	Male	36.2	98	19	110	70	83.3333333333333	60	1.6	23.4375	Both	III	I	0	1	0	0	0	0	0	0	0	0	0	0	0	0	0	0	1	NonTypeII	Clear	4	5	6	None	OxygenTherapy	33	0	43	62	0.93
780	785225	HealthcareFacility	Cardiology	NonEmergency	UrbanResident	Cardiology	1	Male	36.5	129	18	104	67	79.3333333333333	70	1.67	25.0995015956112	Both	IV	IV	1	1	0	0	1	0	0	0	0	0	0	0	0	0	0	0	3	NonTypeII	Clear	4	5	6	None	OxygenTherapy	33	0	49	68	NA
781	836163	Home	Others	NonEmergency	UrbanResident	Cardiology	2	Male	36.2	83	18	140	80	100	60	1.7	20.7612456747405	Both	III	II	0	1	0	0	1	0	0	0	0	0	0	0	0	0	0	0	2	NonTypeII	Clear	4	5	6	None	OxygenTherapy	33	0	59	54	1.22
782	795014	Home	Cardiology	Emergency	UrbanResident	Cardiology	1	Male	36.5	93	18	146	84	104.666666666667	60	1.68	21.2585034013605	Both	III	II	0	1	0	0	0	0	0	0	0	0	0	0	0	0	0	0	1	NonTypeII	Clear	4	5	6	None	OxygenTherapy	33	0	25	70	NA
783	804847	HealthcareFacility	Others	NonEmergency	UrbanResident	Cardiology	1	Male	36	90	18	130	68	88.6666666666667	58	1.55	24.1415192507804	Both	III	II	0	1	0	0	0	0	0	0	0	0	0	0	0	0	0	0	1	NonTypeII	Clear	4	5	6	None	AmbientAir	21	0	NA	54	1.5
784	734118	Home	Cardiology	Emergency	UrbanResident	Cardiology	1	Male	36.3	78	19	110	70	83.3333333333333	70	1.65	25.7116620752984	Both	III	II	0	1	0	0	0	0	0	0	0	0	0	0	0	0	0	0	1	NonTypeII	Clear	4	5	6	None	OxygenTherapy	33	0	58	49	NA
785	753274	Home	GeneralWard	Emergency	UrbanResident	GeneralWard	1	Female	36	83	20	185	107	133	40	1.52	17.3130193905817	Both	IV	III	0	1	0	0	0	0	0	0	1	1	0	0	0	0	0	0	3	TypeII	ResponsiveToSound	3	3	5	IMV	OxygenTherapy	40	0	NA	NA	NA
786	818073	Unknown	Cardiology	Emergency	UrbanResident	Cardiology	1	Female	36.5	80	20	159	98	118.333333333333	50	1.53	21.359306249733	Both	IV	II	0	1	0	1	1	0	0	0	0	0	0	0	0	0	0	0	3	NonTypeII	Clear	4	5	6	None	OxygenTherapy	33	0	55	NA	NA
787	831320	HealthcareFacility	GeneralWard	Emergency	UrbanResident	GeneralWard	1	Female	36.5	102	21	180	100	126.666666666667	70	1.64	26.0261748958953	Both	III	II	0	1	0	0	0	0	0	0	0	0	0	0	0	0	0	0	1	NonTypeII	Clear	4	5	6	None	AmbientAir	21	0	34	54	NA
788	830900	HealthcareFacility	Cardiology	NonEmergency	UrbanResident	Cardiology	1	Female	36.5	75	18	154	84	107.333333333333	90	1.6	35.15625	Both	IV	I	0	1	0	0	0	0	0	0	0	0	0	0	0	0	0	0	1	NonTypeII	Clear	4	5	6	None	OxygenTherapy	33	0	68	58	0.94
789	754764	Home	Cardiology	NonEmergency	UrbanResident	Cardiology	1	Female	36.4	92	18	170	90	116.666666666667	53	1.42	26.2844673675858	Both	II	I	0	1	0	0	1	0	0	0	0	0	0	0	0	0	0	0	2	NonTypeII	Clear	4	5	6	None	OxygenTherapy	33	0	56	50	NA
790	790083	HealthcareFacility	Cardiology	NonEmergency	UrbanResident	Cardiology	1	Female	36.5	73	18	120	80	93.3333333333333	55	1.5	24.4444444444444	Both	IV	II	0	1	0	0	0	0	0	0	0	0	0	0	0	0	0	0	1	NonTypeII	Clear	4	5	5	None	OxygenTherapy	33	0	63	51	1.3
791	789523	HealthcareFacility	Cardiology	Emergency	UrbanResident	Cardiology	1	Female	36.8	81	18	120	70	86.6666666666667	40	1.5	17.7777777777778	Both	III	I	0	1	0	0	0	0	0	0	0	0	0	0	0	0	0	0	1	NonTypeII	Clear	4	5	6	None	AmbientAir	21	0	64	46	0.43
792	826826	HealthcareFacility	Cardiology	Emergency	UrbanResident	Cardiology	1	Female	36.3	100	18	122	61	81.3333333333333	40	1.45	19.0249702734839	Both	III	II	0	1	0	0	0	0	0	0	0	0	0	0	0	0	0	0	1	NonTypeII	Clear	4	5	6	None	OxygenTherapy	33	0	50	50	NA
793	809120	Unknown	Cardiology	Emergency	UrbanResident	Cardiology	1	Female	37	127	18	160	110	126.666666666667	58	1.55	24.1415192507804	Both	III	I	0	1	0	0	0	0	0	0	0	0	0	0	0	0	0	0	1	NonTypeII	Clear	4	5	6	None	OxygenTherapy	33	0	62	41	0.88
794	798922	HealthcareFacility	Others	NonEmergency	UrbanResident	Others	1	Male	35	77	18	180	70	106.666666666667	48	1.6	18.75	Both	III	II	0	1	0	0	0	0	0	0	0	0	0	0	0	0	0	0	1	NonTypeII	Clear	4	5	6	None	OxygenTherapy	33	0	57	56	0.5
795	809814	Home	Cardiology	NonEmergency	UrbanResident	Cardiology	1	Male	36	98	19	118	72	87.3333333333333	67	1.72	22.6473769605192	Both	II	II	0	1	0	0	0	0	0	0	0	0	0	0	0	0	0	0	1	NonTypeII	Clear	4	5	6	None	AmbientAir	21	0	69	60	1.43
796	810318	Unknown	Cardiology	NonEmergency	UrbanResident	Cardiology	1	Female	36.2	67	19	126	66	86	55	1.3	32.5443786982248	Both	IV	II	0	1	0	0	0	0	0	0	0	0	0	0	0	0	0	0	1	NonTypeII	Clear	4	5	6	None	OxygenTherapy	33	0	NA	NA	NA
797	832156	Home	Cardiology	Emergency	UrbanResident	Cardiology	1	Male	36.1	83	19	142	86	104.666666666667	55	1.7	19.0311418685121	Both	III	II	0	1	0	0	0	0	0	0	0	0	0	0	0	0	0	0	1	NonTypeII	Clear	4	5	6	None	OxygenTherapy	33	0	NA	NA	NA
798	732466	Home	Cardiology	Emergency	UrbanResident	ICU	1	Female	36.8	145	21	130	85	100	60	1.63	22.5827091723437	Both	IV	III	0	1	0	0	0	0	0	0	0	0	0	0	0	0	0	0	1	TypeII	Clear	4	5	6	None	OxygenTherapy	33	0	37	NA	NA
799	800740	Home	Cardiology	Emergency	UrbanResident	Cardiology	1	Female	36.2	122	19	124	70	88	42	1.6	16.40625	Both	IV	II	0	1	0	0	0	0	0	0	0	0	0	0	0	0	0	0	1	NonTypeII	Clear	4	5	6	None	OxygenTherapy	33	0	61	32	NA
800	846751	Home	Cardiology	NonEmergency	UrbanResident	Cardiology	1	Female	36.5	79	18	180	100	126.666666666667	55	1.5	24.4444444444444	Both	III	II	0	1	0	0	0	0	0	0	0	0	0	0	0	0	0	0	1	NonTypeII	Clear	4	5	6	None	OxygenTherapy	33	0	70	35	0.63
801	750752	Home	Cardiology	NonEmergency	farmer	Cardiology	1	Male	36.4	83	18	146	80	102	45	1.6	17.578125	Both	III	II	0	1	0	0	0	0	0	0	0	0	0	0	0	0	0	0	1	NonTypeII	Clear	4	5	6	None	OxygenTherapy	33	0	NA	NA	NA
802	723327	Unknown	Others	Emergency	UrbanResident	Cardiology	1	Female	36	72	21	150	80	103.333333333333	52	1.55	21.6441207075963	Both	IV	I	0	1	0	0	0	0	0	0	0	0	0	0	0	0	0	0	1	NonTypeII	Clear	4	5	6	None	AmbientAir	21	0	NA	NA	NA
803	812292	HealthcareFacility	Cardiology	Emergency	UrbanResident	Cardiology	2	Male	36.2	112	19	178	120	139.333333333333	60	1.6	23.4375	Both	IV	II	0	1	0	0	0	0	0	0	0	0	0	0	0	0	0	0	1	NonTypeII	Clear	4	5	6	None	OxygenTherapy	33	0	NA	NA	NA
804	741449	Home	Cardiology	Emergency	UrbanResident	Cardiology	1	Male	36.2	60	18	150	80	103.333333333333	70	1.56	28.7639710716634	Both	IV	II	0	1	0	0	0	0	0	0	0	0	0	0	0	0	0	0	1	NonTypeII	Clear	4	5	6	None	OxygenTherapy	33	0	48	NA	NA
805	739119	Home	Cardiology	NonEmergency	UrbanResident	Cardiology	1	Female	36.1	63	18	150	70	96.6666666666667	40	1.45	19.0249702734839	Both	IV	I	0	1	0	0	0	0	0	0	0	0	0	0	0	0	0	0	1	NonTypeII	Clear	4	5	6	None	OxygenTherapy	33	0	54	46	NA
806	750467	Unknown	Cardiology	NonEmergency	UrbanResident	Cardiology	1	Female	37	110	19	120	70	86.6666666666667	73	1.48	33.327246165084	Both	II	I	0	1	0	0	0	0	0	0	1	0	0	0	0	0	0	0	2	NonTypeII	Clear	4	5	6	None	OxygenTherapy	33	0	78	52	1.81
807	749874	Home	Cardiology	NonEmergency	farmer	Cardiology	1	Male	36.1	77	19	130	80	96.6666666666667	55	1.62	20.9571711629325	Both	III	I	0	1	0	0	0	0	0	0	0	0	0	0	0	0	0	0	1	NonTypeII	Clear	4	5	6	None	OxygenTherapy	33	0	49	50	NA
808	752701	HealthcareFacility	GeneralWard	Emergency	UrbanResident	GeneralWard	1	Male	36.2	89	20	140	80	100	65	1.64	24.1671624033314	Both	IV	I	0	1	0	0	0	0	0	0	0	0	0	0	0	0	0	0	1	NonTypeII	Clear	4	5	6	None	OxygenTherapy	29	0	45	62	2.16
809	764451	Home	Cardiology	NonEmergency	UrbanResident	Cardiology	1	Female	36.1	84	20	120	60	80	48	1.5	21.3333333333333	Both	IV	II	0	1	0	0	0	0	0	0	1	0	0	0	0	0	0	0	2	NonTypeII	Clear	4	5	6	None	OxygenTherapy	33	0	NA	NA	NA
810	848894	Home	Cardiology	NonEmergency	UrbanResident	Cardiology	1	Female	36.3	86	19	152	74	100	53	1.58	21.2305720237141	Both	III	I	0	1	0	0	0	0	0	0	0	0	0	0	0	0	0	0	1	NonTypeII	Clear	4	5	6	None	OxygenTherapy	33	0	44	65	1
811	754754	Home	Cardiology	NonEmergency	UrbanResident	Cardiology	1	Female	36.2	112	18	143	100	114.333333333333	55	1.45	26.1593341260404	Both	III	II	0	1	0	0	0	0	0	0	0	0	0	0	0	0	0	0	1	NonTypeII	Clear	4	5	6	None	OxygenTherapy	33	0	43	55	NA
812	737251	Home	Cardiology	NonEmergency	Others	Cardiology	1	Female	35	91	18	108	50	69.3333333333333	46	1.72	15.5489453758789	Both	IV	II	0	1	0	0	0	0	0	1	0	0	0	0	0	0	1	0	3	NonTypeII	Clear	4	5	6	None	OxygenTherapy	33	0	NA	NA	NA
813	773684	Home	Cardiology	Emergency	UrbanResident	Cardiology	1	Female	36.2	85	19	109	56	73.6666666666667	48	1.54	20.2395007589813	Both	III	II	0	1	0	0	0	0	0	0	1	0	0	0	0	0	0	0	2	NonTypeII	Clear	4	5	6	None	OxygenTherapy	33	0	NA	NA	NA
814	817061	Home	Cardiology	NonEmergency	Others	Cardiology	1	Male	36.5	86	19	115	65	81.6666666666667	47.5	1.58	19.0273994552155	Both	III	II	0	1	0	0	1	0	0	0	0	0	0	0	0	0	0	0	2	NonTypeII	Clear	4	5	6	None	OxygenTherapy	33	0	45	57	0.64
815	727373	Home	Cardiology	NonEmergency	farmer	Cardiology	1	Female	36.6	68	18	105	60	75	44	1.55	18.3142559833507	Both	III	II	0	1	0	0	0	0	0	0	0	0	0	0	0	0	0	0	1	NonTypeII	Clear	4	5	6	None	OxygenTherapy	33	0	49	46	2.8
816	750702	Home	GeneralWard	Emergency	UrbanResident	GeneralWard	1	Male	36.4	74	18	180	100	126.666666666667	96	1.68	34.0136054421769	Both	IV	II	0	1	0	0	0	0	0	0	0	0	0	0	0	0	1	0	2	NonTypeII	Clear	4	5	6	None	OxygenTherapy	29	0	51	54	2.13
817	755244	Home	Cardiology	NonEmergency	UrbanResident	Cardiology	1	Female	36.3	58	18	130	70	90	45	1.56	18.491124260355	Both	III	II	0	1	0	0	0	0	0	0	1	0	0	0	0	0	0	0	2	NonTypeII	Clear	4	5	6	None	OxygenTherapy	33	0	NA	41	1.1
818	794590	Unknown	GeneralWard	Emergency	UrbanResident	GeneralWard	1	Male	36.5	90	21	150	80	103.333333333333	83	1.66	30.1204819277108	Both	IV	II	0	1	0	0	0	0	0	NA	1	1	0	0	0	0	0	0	NA	NonTypeII	Clear	4	5	6	None	OxygenTherapy	29	0	59	62	1.11
819	763781	Home	Cardiology	NonEmergency	UrbanResident	Cardiology	1	Male	36	68	18	140	90	106.666666666667	60	1.6	23.4375	Both	III	II	0	1	0	0	0	0	0	0	0	0	0	0	0	0	0	0	1	NonTypeII	Clear	4	5	6	None	OxygenTherapy	33	0	NA	NA	NA
820	868046	Home	Cardiology	NonEmergency	UrbanResident	Cardiology	1	Male	36	74	17	110	64	79.3333333333333	52	1.56	21.3675213675214	Both	IV	I	0	1	0	0	0	0	0	0	0	0	0	0	0	0	0	0	1	NonTypeII	Clear	4	5	6	None	OxygenTherapy	33	0	31	57	1.8
821	796242	Home	Cardiology	NonEmergency	UrbanResident	Cardiology	1	Male	36.2	102	19	130	82	98	52	1.68	18.4240362811791	Both	III	II	0	1	0	0	0	0	0	0	1	0	0	0	0	0	0	0	2	NonTypeII	Clear	4	5	6	None	OxygenTherapy	33	0	NA	NA	NA
822	770134	Home	Cardiology	NonEmergency	farmer	Cardiology	1	Female	36.4	190	19	100	64	76	41	1.54	17.2879068982965	Both	IV	IV	0	1	0	0	0	0	0	0	0	0	0	0	0	0	0	0	1	NonTypeII	Clear	4	5	6	None	AmbientAir	21	0	NA	NA	NA
823	802768	Home	Cardiology	Emergency	UrbanResident	Cardiology	1	Male	36.4	77	18	120	70	86.6666666666667	60	1.7	20.7612456747405	Both	III	II	0	1	0	0	0	0	0	0	0	0	0	0	0	0	0	0	1	NonTypeII	Clear	4	5	6	None	AmbientAir	21	0	60	59	1.61
824	797537	Home	Cardiology	NonEmergency	UrbanResident	Cardiology	1	Female	36.3	60	18	90	70	76.6666666666667	62	1.53	26.4855397496689	Both	III	I	0	1	0	0	0	0	0	0	0	0	0	0	0	0	0	0	1	NonTypeII	Clear	4	5	6	None	AmbientAir	21	0	42	61	0.93
825	755028	HealthcareFacility	Cardiology	NonEmergency	UrbanResident	Cardiology	1	Female	36.3	98	19	120	71	87.3333333333333	55	1.55	22.8928199791883	Both	III	I	0	1	0	0	0	0	0	0	0	0	0	0	0	0	0	0	1	NonTypeII	Clear	4	5	6	None	OxygenTherapy	33	0	50	65	1.47
826	865969	Home	Others	NonEmergency	UrbanResident	Others	1	Female	36	116	19	128	86	100	55	1.57	22.3132784291452	Both	III	II	0	1	0	0	0	0	0	0	0	0	0	0	0	0	0	0	1	NonTypeII	Clear	4	5	6	None	OxygenTherapy	33	0	NA	NA	NA
827	798835	Home	Cardiology	Emergency	UrbanResident	Cardiology	1	Male	38	130	20	150	90	110	70	1.54	29.5159386068477	Both	III	II	0	1	0	0	0	0	0	0	0	0	0	0	0	0	0	0	1	NonTypeII	Clear	4	5	6	None	OxygenTherapy	33	0	NA	NA	NA
828	823864	HealthcareFacility	Cardiology	NonEmergency	UrbanResident	Cardiology	1	Female	36	83	18	130	84	99.3333333333333	60	1.5	26.6666666666667	Both	IV	I	0	1	0	0	0	0	0	0	1	0	0	0	0	0	0	0	2	NonTypeII	Clear	4	5	6	None	OxygenTherapy	33	0	NA	NA	NA
829	819993	Unknown	Cardiology	Emergency	farmer	Cardiology	1	Female	37.7	140	21	98	63	74.6666666666667	52	1.58	20.829995193078	Both	III	II	0	1	0	0	0	0	0	0	0	0	0	0	0	0	0	0	1	NonTypeII	Clear	4	5	6	None	OxygenTherapy	33	0	NA	NA	NA
830	845977	HealthcareFacility	Cardiology	NonEmergency	UrbanResident	Cardiology	2	Male	36.3	104	19	124	82	96	70	1.7	24.2214532871972	Both	III	II	0	1	0	0	0	0	0	0	0	0	0	0	0	0	0	0	1	NonTypeII	Clear	4	5	5	None	OxygenTherapy	33	0	19	48	NA
831	730136	Home	Cardiology	Emergency	UrbanResident	Cardiology	1	Female	36.6	88	19	140	70	93.3333333333333	40	1.5	17.7777777777778	Both	IV	II	0	1	0	0	0	0	0	0	1	0	0	0	0	0	0	0	2	NonTypeII	Clear	4	5	6	None	OxygenTherapy	33	0	NA	NA	NA
832	770180	Home	Cardiology	NonEmergency	UrbanResident	Cardiology	1	Male	36.4	57	19	120	70	86.6666666666667	45	1.6	17.578125	Both	IV	II	0	1	0	0	0	0	0	0	1	0	0	0	0	0	0	0	2	NonTypeII	Clear	4	5	6	None	OxygenTherapy	33	0	NA	NA	NA
833	778118	Home	Cardiology	NonEmergency	UrbanResident	Cardiology	1	Female	36.3	85	18	164	100	121.333333333333	53	1.48	24.1964937910884	Both	III	II	0	1	0	0	0	0	0	0	0	0	0	0	0	0	0	0	1	NonTypeII	Clear	4	5	6	None	OxygenTherapy	33	0	NA	NA	NA
834	754833	Home	Cardiology	NonEmergency	UrbanResident	Cardiology	1	Male	36.7	60	19	100	60	73.3333333333333	82	1.7	28.3737024221453	Both	III	II	0	1	0	0	0	0	0	0	0	0	0	0	0	0	0	0	1	NonTypeII	Clear	4	5	6	None	OxygenTherapy	33	0	37	75	0.77
835	814085	Unknown	ICU	Emergency	UrbanResident	ICU	1	Male	36.2	77	25	101	64	76.3333333333333	60	1.6	23.4375	Both	III	II	0	1	0	1	0	0	0	0	0	0	0	0	0	0	0	0	2	NonTypeII	ResponsiveToSound	3	3	5	IMV	OxygenTherapy	80	0	48	75	NA
836	744824	Unknown	GeneralWard	Emergency	UrbanResident	GeneralWard	1	Female	36.1	172	32	117	70	85.6666666666667	40	1.5	17.7777777777778	Left	IV	III	0	1	0	0	0	0	0	0	0	0	0	0	0	0	0	0	1	NonTypeII	Clear	4	5	6	None	OxygenTherapy	33	0	NA	NA	NA
837	798198	HealthcareFacility	Cardiology	NonEmergency	UrbanResident	Cardiology	1	Male	38.5	59	19	114	62	79.3333333333333	50	1.7	17.3010380622837	Both	IV	II	0	1	0	0	0	0	0	0	0	0	0	0	0	0	0	0	1	NonTypeII	Clear	4	5	6	None	OxygenTherapy	33	0	NA	NA	NA
838	832842	HealthcareFacility	Cardiology	NonEmergency	UrbanResident	Cardiology	1	Male	36.5	117	18	140	80	100	70	1.72	23.6614386154678	Both	III	I	0	1	0	0	1	0	0	0	0	0	0	0	0	0	0	0	2	NonTypeII	Clear	4	5	6	None	OxygenTherapy	33	0	54	53	0.78
839	798382	HealthcareFacility	GeneralWard	NonEmergency	UrbanResident	GeneralWard	1	Female	36	80	19	120	70	86.6666666666667	41	1.45	19.500594530321	Both	III	I	0	1	0	0	0	0	0	0	0	0	0	0	0	0	0	0	1	NonTypeII	Clear	4	5	6	None	AmbientAir	21	0	NA	NA	NA
840	788618	Home	Cardiology	NonEmergency	UrbanResident	Cardiology	1	Male	36.2	100	18	120	80	93.3333333333333	70	1.75	22.8571428571429	Both	III	I	0	1	0	0	0	0	0	0	0	0	0	0	0	0	0	0	1	NonTypeII	Clear	4	5	6	None	AmbientAir	21	0	24	80	1.06
841	761601	Home	Cardiology	Emergency	UrbanResident	Cardiology	1	Male	36.3	76	19	125	92	103	50	1.65	18.3654729109275	Both	IV	II	0	1	0	0	0	0	0	0	0	0	0	0	0	0	0	0	1	NonTypeII	Clear	4	5	6	None	OxygenTherapy	33	0	NA	NA	NA
842	816710	Home	Cardiology	Emergency	UrbanResident	Cardiology	1	Female	36.5	116	18	130	76	94	40	1.5	17.7777777777778	Both	IV	I	0	1	0	0	0	0	0	0	0	0	0	0	0	0	0	0	1	NonTypeII	Clear	4	5	6	None	OxygenTherapy	33	0	60	NA	NA
843	804385	Home	Cardiology	NonEmergency	UrbanResident	Cardiology	1	Male	36.3	80	18	132	98	109.333333333333	53	1.6	20.703125	Both	IV	II	0	1	0	0	1	0	0	0	1	0	0	0	0	0	0	0	3	NonTypeII	Clear	4	5	6	None	OxygenTherapy	33	0	NA	NA	NA
844	818210	Home	Cardiology	Emergency	UrbanResident	Cardiology	1	Male	36	98	19	138	104	115.333333333333	85	1.7	29.4117647058824	Both	III	II	0	1	0	1	0	0	0	0	1	0	0	0	0	0	0	0	3	NonTypeII	Clear	4	5	6	None	OxygenTherapy	33	0	49	NA	NA
845	741267	Unknown	Cardiology	NonEmergency	UrbanResident	Cardiology	1	Male	36.6	66	18	124	70	88	65	1.67	23.3066800530675	Both	IV	II	0	1	0	0	1	0	0	0	0	0	0	0	0	0	0	0	2	NonTypeII	Clear	4	5	6	None	OxygenTherapy	33	0	NA	NA	NA
846	763040	Home	GeneralWard	NonEmergency	UrbanResident	GeneralWard	1	Male	35	110	19	140	100	113.333333333333	40	1.55	16.6493236212279	Both	IV	II	0	1	0	0	1	0	0	0	0	1	0	0	0	0	0	0	3	NonTypeII	Clear	4	5	6	None	OxygenTherapy	29	0	NA	NA	NA
847	849128	HealthcareFacility	Others	NonEmergency	UrbanResident	Cardiology	1	Male	36.5	102	20	114	80	91.3333333333333	55	1.65	20.2020202020202	Both	III	I	0	1	0	0	1	0	0	0	0	0	0	0	0	0	0	0	2	NonTypeII	Clear	4	5	6	None	OxygenTherapy	33	0	21	71	0.87
848	792139	Home	Cardiology	Emergency	UrbanResident	Cardiology	1	Female	36.3	140	19	138	62	87.3333333333333	48	1.52	20.7756232686981	Both	III	I	0	1	0	1	0	0	0	0	0	1	0	0	0	0	0	0	3	NonTypeII	Clear	4	5	6	None	OxygenTherapy	33	0	63	40	0.71
849	787336	HealthcareFacility	Cardiology	NonEmergency	UrbanResident	Cardiology	1	Male	36.5	90	19	138	60	86	60	1.7	20.7612456747405	Both	III	II	0	1	0	1	1	0	0	0	0	0	0	0	0	0	0	0	3	NonTypeII	Clear	4	5	6	None	OxygenTherapy	33	0	NA	NA	NA
850	807084	Home	Cardiology	Emergency	UrbanResident	Cardiology	1	Male	36.5	75	19	130	100	110	45	1.75	14.6938775510204	Both	IV	II	0	1	0	0	0	0	0	0	0	0	0	0	0	0	0	0	1	NonTypeII	Clear	4	5	6	None	OxygenTherapy	33	0	NA	NA	NA
851	865182	Unknown	Cardiology	Emergency	UrbanResident	Cardiology	1	Male	36.9	114	19	122	93	102.666666666667	70	1.58	28.0403781445281	Both	III	I	0	1	0	0	0	0	0	0	0	0	0	0	0	0	0	0	1	NonTypeII	Clear	4	5	6	None	OxygenTherapy	33	0	16	67	1
852	739385	Home	Cardiology	NonEmergency	farmer	Cardiology	1	Male	36.6	79	19	98	60	72.6666666666667	56	1.58	22.4323025156225	Both	III	I	0	1	0	0	1	0	0	0	0	0	0	0	0	0	0	0	2	NonTypeII	Clear	4	5	6	None	OxygenTherapy	33	0	NA	NA	NA
853	812598	Home	Cardiology	NonEmergency	UrbanResident	Cardiology	2	Male	36.2	79	18	130	40	70	91	1.83	27.1731016154558	Both	III	II	0	1	0	0	1	0	0	0	0	0	0	0	0	0	0	0	2	NonTypeII	Clear	4	5	6	None	OxygenTherapy	33	0	NA	NA	NA
854	814161	Home	Cardiology	Emergency	UrbanResident	Cardiology	1	Female	36.2	63	21	98	70	79.3333333333333	45	1.52	19.4771468144044	Both	IV	II	0	1	0	0	0	0	0	0	1	1	0	0	0	0	0	0	3	NonTypeII	Clear	4	5	6	None	OxygenTherapy	33	0	39	73	NA
855	815140	Home	ICU	Emergency	farmer	ICU	2	Female	36	106	36	117	66	83	45	1.5	20	Both	IV	II	0	1	0	0	0	0	1	0	0	0	0	0	0	0	0	0	2	TypeII	ResponsiveToSound	1	1	1	IMV	OxygenTherapy	60	0	NA	NA	NA
856	798655	Home	Cardiology	NonEmergency	farmer	Cardiology	1	Female	37	67	18	150	76	100.666666666667	50	1.6	19.53125	Both	III	III	0	1	0	0	0	0	0	0	1	0	0	0	0	0	0	0	2	NonTypeII	Clear	4	5	6	None	OxygenTherapy	33	0	75	45	1.1
857	727453	Home	Cardiology	Emergency	farmer	Cardiology	1	Female	36.5	101	20	106	70	82	40	1.48	18.2615047479912	Both	IV	II	0	1	0	0	0	0	0	0	0	0	0	0	0	0	0	0	1	NonTypeII	Clear	4	5	6	None	OxygenTherapy	33	0	29	78	NA
858	761860	Home	GeneralWard	Emergency	UrbanResident	GeneralWard	1	Male	36.3	62	19	140	88	105.333333333333	59	1.58	23.6340330075308	Both	III	I	0	1	0	0	0	0	0	0	1	1	0	0	0	0	0	0	3	NonTypeII	Clear	4	5	6	None	AmbientAir	21	0	68	46	0.07
859	862873	Home	Cardiology	NonEmergency	UrbanResident	Cardiology	1	Female	36.2	63	18	182	86	118	55	1.6	21.484375	Both	IV	I	0	1	0	0	0	0	0	0	1	1	0	0	0	0	0	0	3	NonTypeII	Clear	4	5	6	None	OxygenTherapy	33	0	NA	NA	NA
860	831325	Unknown	Others	NonEmergency	UrbanResident	Cardiology	1	Female	36.4	60	18	118	62	80.6666666666667	42	1.52	18.1786703601108	Both	II	I	0	1	0	0	0	0	0	0	1	0	0	0	0	0	0	0	2	NonTypeII	Clear	4	5	6	None	OxygenTherapy	33	0	56.7	40	NA
861	737608	Home	Cardiology	NonEmergency	farmer	Cardiology	1	Female	36	88	18	120	70	86.6666666666667	44	1.55	18.3142559833507	Both	III	II	0	1	0	0	0	0	0	0	0	0	0	0	0	0	0	0	1	NonTypeII	Clear	4	5	6	None	OxygenTherapy	33	0	41	54	1.3
862	775196	HealthcareFacility	GeneralWard	Emergency	UrbanResident	GeneralWard	1	Female	36	93	20	174	112	132.666666666667	40	1.53	17.0874449997864	Both	III	II	0	1	0	1	0	0	0	0	0	0	0	0	0	0	0	0	2	NonTypeII	Clear	4	5	6	None	OxygenTherapy	29	0	57	45	1.15
863	731808	Unknown	Cardiology	NonEmergency	UrbanResident	Cardiology	1	Male	36.5	88	18	210	120	150	60	1.63	22.5827091723437	Both	III	I	0	1	0	0	1	0	0	0	0	0	0	0	0	0	0	0	2	NonTypeII	Clear	4	5	6	None	AmbientAir	21	0	NA	46	0.49
864	814532	HealthcareFacility	Cardiology	NonEmergency	UrbanResident	Cardiology	2	Female	36.3	117	18	170	100	123.333333333333	65	1.55	27.0551508844953	Both	III	II	0	1	0	0	0	0	0	0	0	0	0	0	0	0	0	0	1	NonTypeII	Clear	4	5	6	None	OxygenTherapy	33	0	53	40	NA
865	816910	Unknown	ICU	NonEmergency	UrbanResident	Cardiology	1	Male	36.1	51	17	124	68	86.6666666666667	55	1.73	18.3768251528618	Left	IV	II	0	1	0	0	0	0	0	0	0	0	0	0	0	0	0	0	1	TypeII	ResponsiveToSound	3	3	5	IMV	OxygenTherapy	40	0	57	43	NA
866	746068	Home	Cardiology	Emergency	UrbanResident	Cardiology	1	Female	37.1	71	20	130	88	102	45	1.5	20	Both	III	I	0	1	0	0	0	0	0	0	0	0	0	0	0	0	0	0	1	NonTypeII	Clear	4	5	6	None	AmbientAir	21	0	NA	NA	NA
867	809259	Unknown	Cardiology	NonEmergency	farmer	Cardiology	1	Male	36.2	66	19	146	82	103.333333333333	52	1.62	19.8140527358634	Both	III	II	0	1	0	0	0	0	0	1	1	0	0	0	0	0	0	0	3	NonTypeII	Clear	4	5	6	None	OxygenTherapy	33	0	NA	NA	NA
868	815164	Home	Cardiology	Emergency	NA	Cardiology	1	Female	36.5	131	18	120	71	87.3333333333333	45	1.45	21.4030915576694	Both	III	II	0	1	0	0	0	0	0	0	0	0	0	0	0	0	0	0	1	NonTypeII	Clear	4	5	6	None	OxygenTherapy	33	0	NA	NA	NA
869	860468	Home	GeneralWard	Emergency	farmer	GeneralWard	2	Male	36.3	70	18	146	78	100.666666666667	65	1.6	25.390625	Both	IV	II	0	1	0	1	0	0	0	0	0	1	0	0	0	0	0	0	3	NonTypeII	Clear	4	5	6	None	OxygenTherapy	33	0	60	50	0.74
870	850447	Home	Cardiology	NonEmergency	UrbanResident	Cardiology	1	Female	36.6	114	19	120	80	93.3333333333333	65	1.55	27.0551508844953	Both	IV	II	0	1	0	0	0	0	0	0	1	0	0	0	0	0	0	0	2	NonTypeII	Clear	4	5	6	None	OxygenTherapy	33	0	NA	NA	NA
871	754127	Home	Cardiology	Emergency	UrbanResident	Cardiology	1	Male	36.3	61	18	110	70	83.3333333333333	51	1.65	18.732782369146	Both	III	I	0	1	0	0	0	0	0	0	0	0	0	0	0	0	0	0	1	NonTypeII	Clear	4	5	6	None	OxygenTherapy	33	0	40	55	1.32
872	832185	Home	Cardiology	NonEmergency	UrbanResident	Cardiology	1	Female	36.4	74	18	118	60	79.3333333333333	40	1.52	17.3130193905817	Both	II	I	0	1	0	0	0	0	0	0	0	0	0	0	0	0	0	0	1	NonTypeII	Clear	4	5	6	None	AmbientAir	21	0	29	60	1.31
873	738938	Home	Cardiology	NonEmergency	UrbanResident	Cardiology	1	Female	36.5	75	18	170	102	124.666666666667	65	1.55	27.0551508844953	Both	IV	II	0	1	0	0	0	0	0	0	0	1	0	0	0	0	0	0	2	TypeII	Clear	4	5	6	None	OxygenTherapy	33	0	38	70	NA
874	825074	Home	Cardiology	NonEmergency	UrbanResident	Cardiology	1	Female	36.3	70	19	182	100	127.333333333333	65	1.5	28.8888888888889	Both	III	II	0	1	0	0	0	0	0	0	0	1	0	0	0	0	0	0	2	NonTypeII	Clear	4	5	6	None	OxygenTherapy	33	0	38	68	1.04
875	768355	Home	Cardiology	NonEmergency	UrbanResident	Cardiology	1	Female	36.7	100	19	112	68	82.6666666666667	45	1.55	18.7304890738814	Both	IV	II	0	1	0	0	0	0	0	0	0	0	0	0	0	0	0	0	1	NonTypeII	Clear	4	5	6	None	OxygenTherapy	33	0	50	65	NA
876	823317	Home	Others	NonEmergency	UrbanResident	Cardiology	1	Male	37	56	18	120	80	93.3333333333333	60	1.72	20.2812330989724	Both	III	I	0	1	0	0	0	0	0	1	0	0	0	0	0	0	0	0	2	NonTypeII	Clear	4	5	6	None	AmbientAir	21	0	70	51	NA
877	860793	Unknown	Cardiology	NonEmergency	Others	Cardiology	2	Male	36.6	104	20	170	70	103.333333333333	64	1.6	25	Both	III	II	0	1	0	0	0	0	0	0	1	1	0	0	0	0	0	0	3	NonTypeII	Clear	4	5	6	None	OxygenTherapy	33	0	64	52	0.74
878	825484	Home	Cardiology	NonEmergency	UrbanResident	Cardiology	1	Female	36.5	93	18	126	90	102	52	1.56	21.3675213675214	Both	III	I	0	1	0	0	0	0	0	0	0	0	0	0	0	0	0	0	1	NonTypeII	Clear	4	5	6	None	AmbientAir	21	0	36	57	0.55
879	735749	Unknown	Cardiology	NonEmergency	UrbanResident	Cardiology	1	Female	37.1	84	19	138	76	96.6666666666667	45	1.6	17.578125	Both	IV	II	0	1	0	0	0	0	0	0	0	0	0	0	0	0	0	0	1	NonTypeII	Clear	4	5	6	None	OxygenTherapy	33	0	43	54	0.94
880	787622	Unknown	Cardiology	NonEmergency	UrbanResident	Cardiology	1	Female	37	96	18	144	80	101.333333333333	55	1.6	21.484375	Both	III	II	0	1	0	0	0	0	0	0	0	1	1	0	0	0	0	0	3	NonTypeII	Clear	4	5	6	None	OxygenTherapy	33	0	NA	NA	NA
881	795983	Home	Cardiology	Emergency	UrbanResident	Cardiology	1	Male	36.5	88	20	178	70	106	50	1.7	17.3010380622837	Both	III	I	0	1	0	0	0	0	0	0	0	1	0	0	0	0	0	0	2	NonTypeII	Clear	4	5	6	None	OxygenTherapy	33	0	NA	NA	NA
882	737554	Home	Cardiology	NonEmergency	UrbanResident	Cardiology	1	Female	36.3	100	19	150	100	116.666666666667	45	1.5	20	Both	IV	II	0	1	0	0	1	0	0	0	1	0	0	0	0	0	0	0	3	NonTypeII	Clear	4	5	6	None	OxygenTherapy	33	0	41	51	NA
883	828126	HealthcareFacility	GeneralWard	Emergency	UrbanResident	GeneralWard	1	Male	36	66	22	112	64	80	47	1.55	19.5629552549428	Both	IV	II	0	1	0	0	1	0	0	0	1	0	0	0	0	0	0	0	3	NonTypeII	Clear	4	5	6	None	OxygenTherapy	29	0	48	53	0.87
884	828794	HealthcareFacility	Cardiology	NonEmergency	UrbanResident	Cardiology	1	Male	36.2	98	18	150	68	95.3333333333333	72	1.7	24.9134948096886	Both	IV	II	0	1	0	0	0	0	0	0	0	0	0	0	0	0	0	0	1	NonTypeII	Clear	4	5	6	None	OxygenTherapy	33	0	36	78	NA
885	794077	Home	GeneralWard	Emergency	NA	GeneralWard	1	Female	36.6	89	18	140	80	100	62	1.6	24.21875	Both	III	II	0	1	0	0	0	0	0	0	0	0	0	0	0	0	0	0	1	NonTypeII	Clear	4	5	6	None	OxygenTherapy	33	0	NA	NA	NA
886	800763	Home	Cardiology	NonEmergency	UrbanResident	Cardiology	1	Female	36.5	60	18	140	90	106.666666666667	60	1.54	25.2993759487266	Both	III	II	0	1	0	0	0	0	0	0	1	1	0	0	0	0	0	0	3	NonTypeII	Clear	4	5	6	None	OxygenTherapy	33	0	NA	NA	NA
887	857373	HealthcareFacility	Cardiology	Emergency	UrbanResident	Cardiology	1	Female	36.3	81	19	150	90	110	55	1.5	24.4444444444444	Both	II	I	0	1	0	0	0	0	0	0	0	0	0	0	0	0	0	0	1	NonTypeII	Clear	4	5	6	None	OxygenTherapy	33	0	64	48	0.71
888	765698	Home	Others	NonEmergency	UrbanResident	Cardiology	1	Male	36.5	86	19	132	90	104	60	1.62	22.8623685413809	Both	IV	II	0	1	0	0	1	0	0	0	1	0	0	0	0	0	0	0	3	NonTypeII	Clear	4	5	6	None	OxygenTherapy	33	0	44	58	NA
889	799225	Home	Cardiology	Emergency	UrbanResident	Cardiology	1	Male	36.7	52	18	158	60	92.6666666666667	68	1.6	26.5625	Both	III	II	0	1	0	0	0	0	0	0	0	0	0	0	0	0	0	0	1	NonTypeII	Clear	4	5	6	None	OxygenTherapy	33	0	62	69	0.57
890	753702	HealthcareFacility	GeneralWard	Emergency	UrbanResident	GeneralWard	1	Female	36.2	92	17	120	80	93.3333333333333	40	1.56	16.4365548980934	Both	IV	I	0	1	0	0	0	0	0	0	0	0	0	0	0	0	0	0	1	NonTypeII	Clear	4	5	6	None	OxygenTherapy	29	0	42	49	NA
891	865993	Home	Cardiology	NonEmergency	UrbanResident	Cardiology	1	Female	36	78	18	131	64	86.3333333333333	50	1.58	20.0288415318058	Both	IV	III	0	1	0	0	0	0	0	0	1	1	0	0	0	0	0	0	3	NonTypeII	Clear	4	5	6	None	OxygenTherapy	33	0	41	61	NA
892	862675	Home	Cardiology	NonEmergency	UrbanResident	Cardiology	1	Male	36	72	19	146	71	96	60	1.58	24.034609838167	Both	III	I	0	1	0	0	0	0	0	0	1	0	0	0	0	0	0	0	2	NonTypeII	Clear	4	5	6	None	OxygenTherapy	33	0	NA	NA	NA
893	751832	Home	Cardiology	Emergency	UrbanResident	Cardiology	1	Female	36.5	60	18	130	80	96.6666666666667	50	1.5	22.2222222222222	Both	IV	I	0	1	0	0	0	0	0	0	0	0	0	0	0	0	0	0	1	NonTypeII	Clear	4	5	6	None	OxygenTherapy	33	0	38	61	0.55
894	793492	Home	Cardiology	NonEmergency	UrbanResident	Cardiology	1	Male	36.5	60	19	120	60	80	65	1.65	23.8751147842057	Both	IV	II	0	1	0	0	1	0	0	0	1	1	0	0	0	0	0	0	4	NonTypeII	Clear	4	5	6	None	OxygenTherapy	33	0	NA	NA	NA
895	862248	Home	Others	Emergency	farmer	Cardiology	1	Male	36.6	120	22	151	98	115.666666666667	45	1.7	15.5709342560554	Both	IV	II	0	1	0	0	0	0	0	0	1	0	0	0	0	0	0	0	2	NonTypeII	Clear	4	5	6	None	OxygenTherapy	33	0	NA	NA	NA
896	729449	Home	Cardiology	Emergency	UrbanResident	Cardiology	1	Female	36.1	140	20	118	66	83.3333333333333	50	1.5	22.2222222222222	Both	IV	III	0	1	0	0	0	0	0	0	0	0	0	0	0	0	0	0	1	NonTypeII	Clear	4	5	6	None	OxygenTherapy	41	0	NA	NA	NA
897	830539	Home	Cardiology	Emergency	UrbanResident	Cardiology	1	Male	36.2	116	18	100	70	80	68	1.72	22.9853975121687	Both	IV	II	0	1	0	0	1	0	0	0	0	0	0	0	0	0	0	0	2	NonTypeII	Clear	4	5	6	None	AmbientAir	21	0	NA	NA	NA
898	905720	Home	Cardiology	NonEmergency	NA	Cardiology	1	Female	36.5	113	18	145	113	123.666666666667	50	1.55	20.8116545265349	Both	IV	II	0	1	0	0	0	0	0	0	0	0	0	0	0	0	0	0	1	NonTypeII	Clear	4	5	6	None	OxygenTherapy	33	0	NA	NA	NA
899	752180	Home	Cardiology	Emergency	farmer	Cardiology	1	Female	36.5	90	20	130	60	83.3333333333333	40	1.5	17.7777777777778	Both	IV	II	0	1	0	0	0	0	0	0	0	0	0	0	0	0	0	0	1	NonTypeII	Clear	4	5	6	None	OxygenTherapy	33	0	64	35	NA
900	752083	Unknown	Cardiology	Emergency	UrbanResident	Cardiology	1	Male	36.5	64	18	130	80	96.6666666666667	50	1.6	19.53125	Both	IV	II	0	1	0	0	0	0	0	0	0	0	0	0	0	0	0	0	1	NonTypeII	Clear	4	5	6	None	OxygenTherapy	33	0	NA	NA	NA
901	817444	Home	Cardiology	NonEmergency	NA	Cardiology	2	Female	36.5	62	18	160	82	108	60	1.52	25.9695290858726	Both	IV	II	0	1	0	0	0	0	0	0	0	0	0	0	0	0	0	0	1	NonTypeII	Clear	4	5	6	None	OxygenTherapy	33	0	NA	NA	NA
902	807425	HealthcareFacility	GeneralWard	Emergency	UrbanResident	GeneralWard	1	Male	36.9	90	20	150	64	92.6666666666667	62	1.62	23.6244474927602	Both	II	II	1	1	0	0	0	0	0	0	1	1	0	0	0	0	0	0	4	NonTypeII	Clear	4	5	6	None	OxygenTherapy	29	0	63	NA	NA
903	843701	Home	GeneralWard	NonEmergency	UrbanResident	GeneralWard	2	Male	36	110	21	151	99	116.333333333333	46	1.6	17.96875	Both	IV	II	0	1	0	0	0	0	0	0	0	1	0	0	0	0	0	0	2	NonTypeII	Clear	4	5	6	None	OxygenTherapy	33	0	63	48	1.1
904	757820	Home	Cardiology	Emergency	UrbanResident	Cardiology	1	Female	36.5	90	18	100	60	73.3333333333333	45	1.58	18.0259573786252	Both	IV	II	0	1	0	0	0	0	0	0	1	0	0	0	0	0	1	0	3	NonTypeII	Clear	4	5	6	None	OxygenTherapy	33	0	NA	NA	NA
905	823992	Home	Others	Emergency	UrbanResident	Cardiology	1	Male	36.2	82	19	100	64	76	50	1.6	19.53125	Left	III	II	0	1	0	0	1	0	0	0	0	0	0	0	0	0	0	0	2	NonTypeII	Clear	4	5	6	None	OxygenTherapy	33	0	58	56	1.12
906	761179	Home	Cardiology	Emergency	UrbanResident	Cardiology	1	Female	36.3	130	20	136	84	101.333333333333	60	1.48	27.3922571219869	Both	IV	II	0	1	0	0	0	0	0	0	0	0	0	0	0	0	0	0	1	NonTypeII	Clear	4	5	6	None	OxygenTherapy	33	0	56	51	NA
907	733275	Home	Cardiology	NonEmergency	UrbanResident	Cardiology	1	Male	36	66	22	100	60	73.3333333333333	62	1.6	24.21875	Both	IV	III	0	1	0	0	0	0	0	0	0	0	0	0	0	0	0	0	1	NonTypeII	Clear	4	5	6	None	OxygenTherapy	33	0	NA	NA	NA
908	786506	Home	GeneralWard	Emergency	Others	GeneralWard	1	Female	36.9	84	18	114	72	86	43	1.35	23.5939643347051	Both	III	II	0	1	0	0	0	0	0	0	0	0	0	0	0	0	0	0	1	NonTypeII	Clear	4	5	6	None	OxygenTherapy	29	0	NA	NA	NA
909	865932	Home	GeneralWard	Emergency	UrbanResident	GeneralWard	1	Female	36.3	86	19	122	80	94	55	1.55	22.8928199791883	Left	IV	II	0	1	0	0	0	0	0	0	0	0	0	0	0	0	0	0	1	NonTypeII	Clear	4	5	6	None	OxygenTherapy	33	0	59	47	1.43
910	804696	Home	Cardiology	NonEmergency	UrbanResident	Cardiology	1	Female	36.2	81	18	118	62	80.6666666666667	35	1.48	15.9788166544923	Both	III	II	0	1	0	0	0	0	0	0	0	0	0	0	0	0	0	0	1	NonTypeII	Clear	4	5	6	None	OxygenTherapy	33	0	NA	NA	NA
911	860163	HealthcareFacility	Cardiology	Emergency	UrbanResident	Cardiology	1	Male	37.7	70	24	162	74	103.333333333333	72	1.67	25.8166302126286	Left	IV	IV	1	1	0	0	0	0	0	0	0	0	0	0	0	0	0	0	2	TypeII	ResponsiveToSound	3	3	5	IMV	OxygenTherapy	33	0	63	60	NA
912	803054	Unknown	Others	NonEmergency	UrbanResident	Others	1	Male	36	80	18	160	74	102.666666666667	60	1.7	20.7612456747405	Both	III	II	0	1	0	0	0	0	0	0	1	0	0	0	0	0	0	0	2	NonTypeII	Clear	4	5	6	None	OxygenTherapy	29	0	46	53	1.11
913	822937	HealthcareFacility	Cardiology	NonEmergency	UrbanResident	Cardiology	2	Male	36.3	51	18	106	70	82	54	1.65	19.8347107438017	Both	IV	II	0	0	0	1	1	0	0	0	0	0	0	0	0	0	0	0	2	NonTypeII	Clear	4	5	6	None	OxygenTherapy	33	0	22	85	1.43
914	851158	Home	Cardiology	Emergency	UrbanResident	Cardiology	1	Female	36.5	90	20	178	96	123.333333333333	75	1.45	35.6718192627824	Both	III	II	0	1	0	0	0	0	0	0	0	0	0	0	0	0	0	0	1	NonTypeII	Clear	4	5	6	None	OxygenTherapy	33	0	60	44	0.84
915	905163	Home	Cardiology	Emergency	NA	Cardiology	1	Male	36.6	108	18	140	68	92	42.5	1.7	14.7058823529412	Both	III	II	0	1	0	0	0	0	0	0	0	0	0	0	0	0	0	0	1	NonTypeII	Clear	4	5	6	None	OxygenTherapy	33	0	NA	NA	NA
916	798002	HealthcareFacility	GeneralWard	Emergency	UrbanResident	Cardiology	1	Male	36.3	102	18	146	77	100	60	1.6	23.4375	Both	IV	IV	1	1	0	0	0	0	0	0	0	0	0	0	0	0	0	0	2	NonTypeII	ResponsiveToSound	3	3	5	IMV	OxygenTherapy	40	0	NA	63	NA
917	865283	HealthcareFacility	Cardiology	Emergency	UrbanResident	Cardiology	1	Female	36.5	81	19	123	74	90.3333333333333	40	1.55	16.6493236212279	Both	III	II	0	1	0	0	0	0	0	0	0	0	0	0	0	0	0	0	1	NonTypeII	Clear	4	5	6	None	OxygenTherapy	33	0	NA	53	NA
918	799499	Home	Cardiology	NonEmergency	UrbanResident	Cardiology	1	Female	36	85	20	180	100	126.666666666667	52	1.5	23.1111111111111	Both	IV	II	0	1	0	0	0	0	0	0	1	0	0	0	0	0	0	0	2	NonTypeII	Clear	4	5	6	None	OxygenTherapy	33	0	NA	NA	NA
919	802911	Home	Cardiology	Emergency	UrbanResident	Cardiology	1	Female	36	73	20	158	90	112.666666666667	58	1.55	24.1415192507804	Both	II	II	0	1	0	0	0	0	0	0	1	0	0	0	0	0	0	0	2	NonTypeII	Clear	4	5	6	None	OxygenTherapy	33	0	NA	NA	NA
920	807659	Home	Cardiology	NonEmergency	UrbanResident	Cardiology	1	Male	36.5	97	19	118	84	95.3333333333333	60	1.6	23.4375	Both	III	II	0	1	0	0	0	0	0	0	1	0	0	0	0	0	0	0	2	NonTypeII	Clear	4	5	6	None	OxygenTherapy	33	0	32	72	0.98
921	730668	Home	Cardiology	NonEmergency	farmer	Cardiology	1	Female	36	68	20	110	60	76.6666666666667	35	1.5	15.5555555555556	Both	III	II	0	1	0	0	0	0	0	0	0	0	0	0	0	0	0	0	1	NonTypeII	Clear	4	5	6	None	AmbientAir	21	0	48	45	1.02
922	779958	Unknown	Cardiology	NonEmergency	UrbanResident	Cardiology	1	Female	36.2	50	18	150	80	103.333333333333	40	1.45	19.0249702734839	Both	II	II	0	1	0	1	0	0	0	0	0	0	0	0	0	0	0	0	2	NonTypeII	Clear	4	5	6	None	OxygenTherapy	33	0	NA	NA	NA
923	760152	Unknown	GeneralWard	Emergency	UrbanResident	GeneralWard	1	Male	36	81	20	120	90	100	48	1.59	18.9865907203038	Both	III	II	0	1	0	0	1	0	0	0	0	0	0	0	0	0	0	0	2	NonTypeII	Clear	4	5	6	None	OxygenTherapy	29	0	52	43	1.6
924	822193	Unknown	GeneralWard	Emergency	UrbanResident	GeneralWard	1	Male	36.1	49	18	150	90	110	51	1.7	17.6470588235294	Both	III	II	0	1	0	0	0	0	0	0	0	0	0	0	0	0	0	0	1	NonTypeII	Clear	4	5	6	None	OxygenTherapy	29	0	46	48	1
925	815148	Home	Cardiology	NonEmergency	UrbanResident	Cardiology	1	Female	36.5	68	18	130	88	102	42	1.56	17.258382642998	Both	III	II	0	1	0	0	0	0	0	0	0	0	0	0	0	0	0	0	1	NonTypeII	Clear	4	5	6	None	OxygenTherapy	33	0	65	38	1.33
926	795789	Home	Cardiology	Emergency	UrbanResident	Cardiology	1	Male	36.5	92	19	142	74	96.6666666666667	68	1.63	25.5937370619895	Both	IV	II	0	1	0	0	0	0	0	0	0	0	0	0	0	0	0	0	1	NonTypeII	Clear	4	5	6	None	OxygenTherapy	33	0	68	67	1.92
927	794001	HealthcareFacility	Cardiology	Emergency	UrbanResident	Cardiology	1	Female	36.1	76	19	200	100	133.333333333333	62	1.56	25.4766600920447	Both	II	II	0	1	0	0	0	0	0	0	0	1	0	0	0	0	0	0	2	NonTypeII	Clear	4	5	6	None	OxygenTherapy	33	0	NA	55	0.48
928	806036	HealthcareFacility	Others	Emergency	UrbanResident	Others	1	Female	36.4	76	21	112	68	82.6666666666667	44	1.58	17.6253805479891	Both	IV	II	0	1	0	0	1	0	0	0	0	1	0	0	0	0	0	0	3	NonTypeII	Clear	4	5	6	None	OxygenTherapy	29	0	36	62	0.84
929	758191	Home	Others	NonEmergency	UrbanResident	Cardiology	1	Female	36	109	18	168	86	113.333333333333	70	1.6	27.34375	Right	III	I	0	1	1	0	0	0	0	0	1	0	0	0	0	0	0	0	3	NonTypeII	Clear	4	5	6	None	AmbientAir	21	0	75	52	1.38
930	750400	Home	Cardiology	NonEmergency	UrbanResident	Cardiology	1	Female	36.3	78	21	160	100	120	42	1.49	18.9180667537498	Both	IV	II	0	1	0	1	0	0	0	0	1	0	0	0	0	0	0	0	3	NonTypeII	Clear	4	5	6	None	OxygenTherapy	33	0	57	54	0.99
931	839456	Home	Cardiology	NonEmergency	UrbanResident	Cardiology	1	Female	36	58	18	100	60	73.3333333333333	60	1.58	24.034609838167	Both	II	II	0	1	0	0	0	0	0	0	1	0	0	0	0	0	0	0	2	NonTypeII	Clear	4	5	6	None	OxygenTherapy	33	0	72	48	0.61
932	796341	Home	Cardiology	Emergency	Others	Cardiology	1	Male	36.2	57	18	120	66	84	58	1.73	19.379197433927	Both	IV	I	0	1	0	0	0	0	0	0	0	1	0	0	0	0	0	0	2	NonTypeII	Clear	4	5	6	None	OxygenTherapy	33	0	NA	NA	NA
933	857495	HealthcareFacility	GeneralWard	NonEmergency	Officer	GeneralWard	1	Male	36.2	76	18	122	70	87.3333333333333	50	1.68	17.7154195011338	Right	III	II	0	1	0	1	1	0	0	0	0	1	0	0	0	0	0	0	4	NonTypeII	Clear	4	5	6	None	OxygenTherapy	29	0	52	45	1
934	842638	Home	GeneralWard	NonEmergency	UrbanResident	GeneralWard	1	Male	36	96	20	140	96	110.666666666667	45	1.65	16.5289256198347	Both	IV	III	0	1	0	0	0	0	0	0	0	0	0	0	0	0	0	0	1	NonTypeII	Clear	4	5	6	None	OxygenTherapy	33	0	46	63	NA
935	834294	Home	Cardiology	NonEmergency	UrbanResident	Cardiology	1	Female	36.5	86	18	120	92	101.333333333333	40	1.52	17.3130193905817	Both	IV	II	0	1	0	0	0	0	0	0	0	0	0	0	0	0	0	0	1	NonTypeII	Clear	4	5	6	None	OxygenTherapy	33	0	54	67	0.56
936	816429	Home	Others	Emergency	UrbanResident	Cardiology	1	Female	36	95	21	140	95	110	56	1.4	28.5714285714286	Right	III	II	0	1	0	0	0	0	0	0	0	0	0	0	0	0	0	0	1	NonTypeII	Clear	4	5	6	None	OxygenTherapy	33	0	40	62	1.3
937	862637	Home	Cardiology	Emergency	UrbanResident	Cardiology	2	Female	36.3	80	19	112	68	82.6666666666667	42	1.56	17.258382642998	Both	III	I	0	1	0	0	0	0	0	0	0	1	0	0	0	0	0	0	2	NonTypeII	Clear	4	5	6	None	OxygenTherapy	33	0	42	71	NA
938	826544	HealthcareFacility	GeneralWard	Emergency	UrbanResident	GeneralWard	1	Male	36.6	60	19	120	70	86.6666666666667	62	1.68	21.9671201814059	Right	IV	II	0	1	0	0	0	0	0	0	0	0	0	0	0	0	0	0	1	NonTypeII	Clear	4	5	6	None	OxygenTherapy	33	0	70	55	0.23
939	753406	Unknown	Cardiology	NonEmergency	UrbanResident	Cardiology	1	Female	36.5	94	19	160	70	100	55	1.62	20.9571711629325	Right	III	II	0	1	0	0	0	0	0	0	0	0	0	0	0	0	1	0	2	NonTypeII	Clear	4	5	6	None	OxygenTherapy	33	0	43	32	0.85
940	771456	Home	Cardiology	Emergency	UrbanResident	Cardiology	1	Male	36.6	92	20	164	100	121.333333333333	55	1.7	19.0311418685121	Both	IV	II	0	1	0	0	0	0	0	0	0	0	0	0	0	0	0	0	1	NonTypeII	Clear	4	5	6	None	OxygenTherapy	33	0	NA	NA	NA
941	865139	Home	Cardiology	NonEmergency	UrbanResident	Cardiology	2	Female	36.3	64	19	145	80	101.666666666667	47	1.48	21.4572680788897	Both	IV	II	0	1	0	0	0	0	0	0	0	1	0	0	0	0	0	0	2	NonTypeII	ResponsiveToSound	3	3	5	None	OxygenTherapy	33	0	NA	50	NA
942	845261	Unknown	Cardiology	Emergency	UrbanResident	Cardiology	3	Female	36.3	59	19	100	60	73.3333333333333	40	1.55	16.6493236212279	Both	IV	II	0	1	0	0	0	0	0	0	1	1	0	0	0	0	0	0	3	NonTypeII	Clear	4	5	6	None	OxygenTherapy	33	0	NA	NA	NA
943	853905	Home	GeneralWard	NonEmergency	UrbanResident	GeneralWard	1	Male	36.6	71	19	110	60	76.6666666666667	60	1.55	24.9739854318418	Both	IV	II	0	1	0	0	1	0	0	0	1	0	0	0	0	0	0	0	3	NonTypeII	Clear	4	5	6	None	OxygenTherapy	29	0	45	54	1.45
944	779438	Unknown	GeneralWard	NonEmergency	Others	GeneralWard	1	Female	36.5	106	18	150	90	110	58	1.48	26.4791818845873	Right	III	II	0	1	0	0	0	0	0	0	0	1	0	0	0	0	0	0	2	NonTypeII	Clear	4	5	6	None	OxygenTherapy	29	0	50	53	1.74
945	863163	Home	Cardiology	NonEmergency	UrbanResident	Cardiology	1	Female	36.6	98	20	133	67	89	55	1.53	23.4952368747063	Both	III	II	0	1	0	0	0	0	0	0	1	0	0	0	0	0	0	0	2	NonTypeII	Clear	4	5	6	None	AmbientAir	21	0	28	71	1.25
946	788087	Unknown	GeneralWard	NonEmergency	UrbanResident	GeneralWard	1	Male	36.5	100	22	141	33	69	60	1.6	23.4375	Both	IV	III	0	1	0	1	0	0	0	0	0	1	0	0	0	0	0	0	3	NonTypeII	ResponsiveToSound	3	3	5	None	OxygenTherapy	33	0	NA	NA	NA
947	769093	Unknown	Cardiology	NonEmergency	UrbanResident	Cardiology	1	Female	36	69	19	190	90	123.333333333333	40	1.4	20.4081632653061	Both	III	II	0	1	0	0	1	0	0	0	0	1	0	0	0	0	0	0	3	NonTypeII	Clear	4	5	6	None	OxygenTherapy	33	0	66	40	0.46
948	808787	Home	Cardiology	Emergency	UrbanResident	Cardiology	1	Female	36.5	73	21	130	90	103.333333333333	40	1.52	17.3130193905817	Both	IV	II	0	1	0	0	0	0	0	0	0	1	0	0	0	0	0	0	2	NonTypeII	Clear	4	5	6	None	OxygenTherapy	33	0	40	58	NA
949	736639	Home	Cardiology	Emergency	farmer	Cardiology	1	Male	37.3	108	19	113	64	80.3333333333333	55	1.72	18.5911303407247	Both	III	II	0	1	0	0	0	0	0	0	0	0	0	0	0	0	0	0	1	NonTypeII	Clear	4	5	6	None	OxygenTherapy	33	0	41	56	NA
950	770998	Unknown	Cardiology	Emergency	farmer	Cardiology	1	Male	36	54	18	96	50	65.3333333333333	50	1.56	20.5456936226167	Both	IV	II	0	1	0	0	0	0	0	0	0	0	0	0	0	0	0	0	1	NonTypeII	Clear	4	5	6	None	OxygenTherapy	33	0	40	NA	NA
951	857096	Home	Cardiology	Emergency	UrbanResident	Cardiology	1	Male	36.3	86	19	125	51	75.6666666666667	48	1.7	16.6089965397924	Both	III	II	0	1	0	1	1	0	0	0	0	1	0	0	0	0	0	0	4	NonTypeII	Clear	4	5	6	None	OxygenTherapy	33	0	NA	NA	NA
952	757415	Home	Cardiology	Emergency	Others	Cardiology	1	Male	36	129	22	125	84	97.6666666666667	60	1.6	23.4375	Left	IV	III	0	1	0	0	1	0	0	0	0	0	0	0	0	0	0	0	2	NonTypeII	Clear	4	5	6	None	OxygenTherapy	41	0	41	64	NA
953	757082	HealthcareFacility	GeneralWard	Emergency	UrbanResident	GeneralWard	1	Male	36.5	72	19	130	78	95.3333333333333	52	1.6	20.3125	Left	III	II	0	1	0	0	0	0	0	0	0	0	0	0	0	0	0	0	1	NonTypeII	Clear	4	5	6	None	OxygenTherapy	29	0	40	75	1.4
954	764381	HealthcareFacility	GeneralWard	Emergency	UrbanResident	GeneralWard	1	Male	36.3	106	22	120	80	93.3333333333333	60	1.68	21.2585034013605	Both	IV	II	0	1	0	0	1	0	0	0	0	0	0	0	0	0	0	0	2	NonTypeII	Clear	4	5	6	None	OxygenTherapy	29	0	63	36	NA
955	788271	Home	Cardiology	NonEmergency	UrbanResident	Cardiology	1	Female	36.7	60	18	106	66	79.3333333333333	50	1.5	22.2222222222222	Both	IV	II	0	1	0	0	1	0	0	0	0	0	0	0	0	0	0	0	2	NonTypeII	Clear	4	5	6	None	OxygenTherapy	33	0	NA	NA	NA
956	834611	Home	Cardiology	NonEmergency	UrbanResident	Cardiology	1	Male	36	105	19	100	60	73.3333333333333	53	1.58	21.2305720237141	Both	IV	II	0	1	0	0	0	0	0	0	0	1	0	0	0	0	0	0	2	NonTypeII	Clear	4	5	6	None	OxygenTherapy	33	0	NA	NA	NA
957	785607	HealthcareFacility	Cardiology	NonEmergency	UrbanResident	Cardiology	1	Female	36.8	66	18	148	72	97.3333333333333	51	1.55	21.2278876170656	Both	IV	I	0	1	0	0	0	0	0	0	0	0	0	0	0	0	0	0	1	NonTypeII	Clear	4	5	6	None	OxygenTherapy	33	0	82	48	0.91
958	725509	HealthcareFacility	Cardiology	NonEmergency	UrbanResident	Cardiology	1	Female	36.9	100	20	95	65	75	55	1.58	22.0317256849864	Both	III	I	0	1	0	0	0	0	0	0	0	0	0	0	0	0	0	0	1	NonTypeII	Clear	4	5	6	None	OxygenTherapy	33	0	28	72	1.59
959	786820	Home	Others	NonEmergency	UrbanResident	Cardiology	1	Male	36.2	96	19	152	60	90.6666666666667	43	1.55	17.89802289	Both	III	II	0	1	0	0	1	0	0	0	0	1	0	0	0	0	0	0	3	NonTypeII	Clear	4	5	6	None	OxygenTherapy	33	0	53	52	NA
960	785055	Home	Cardiology	Emergency	UrbanResident	Cardiology	1	Female	36	62	18	98	67	77.3333333333333	45	1.55	18.7304890738814	Both	III	II	0	1	0	0	0	0	0	0	0	0	0	0	0	0	0	0	1	NonTypeII	Clear	4	5	6	None	OxygenTherapy	33	0	64	45	NA
961	868694	Home	GeneralWard	Emergency	UrbanResident	GeneralWard	1	Female	36.6	78	18	118	72	87.3333333333333	49	1.5	21.7777777777778	Both	IV	II	0	1	0	0	0	0	0	0	1	1	0	0	0	0	0	0	3	NonTypeII	Clear	4	5	6	None	OxygenTherapy	29	0	72	42	2.1
962	823447	Home	Cardiology	Emergency	farmer	Cardiology	1	Female	36.3	75	18	138	76	96.6666666666667	40	1.5	17.7777777777778	Both	III	II	0	1	0	0	1	0	0	0	1	0	0	0	0	0	0	0	3	NonTypeII	Clear	4	5	6	None	OxygenTherapy	33	0	NA	NA	NA
963	865983	HealthcareFacility	Others	NonEmergency	UrbanResident	Cardiology	1	Male	36.1	74	18	150	96	114	75	1.75	24.4897959183673	Both	III	I	0	1	0	0	0	0	0	0	0	0	0	0	0	0	0	0	1	NonTypeII	Clear	4	5	6	None	AmbientAir	21	0	38	68	1.06
964	730746	Home	Cardiology	Emergency	UrbanResident	Cardiology	1	Female	36.2	87	19	120	70	86.6666666666667	42.5	1.58	17.0245153020349	Both	IV	II	0	1	0	0	0	0	0	0	0	0	0	0	0	0	0	0	1	NonTypeII	Clear	4	5	6	None	OxygenTherapy	33	0	NA	NA	NA
965	812773	Home	Cardiology	NonEmergency	farmer	Cardiology	1	Female	36.5	65	18	88	58	68	42	1.48	19.1745799853908	Both	IV	IV	0	1	0	1	0	0	0	0	0	0	0	0	0	0	0	0	2	TypeII	Clear	4	5	6	None	OxygenTherapy	33	0	NA	56	NA
966	859681	Home	GeneralWard	NonEmergency	UrbanResident	GeneralWard	1	Female	36.5	120	19	130	80	96.6666666666667	48	1.45	22.8299643281807	Both	IV	II	0	1	0	0	0	0	0	0	0	0	0	0	0	0	0	0	1	NonTypeII	Clear	4	5	6	None	OxygenTherapy	33	0	NA	45	1.2
967	729973	Home	Cardiology	NonEmergency	farmer	Cardiology	1	Female	37.5	92	21	174	80	111.333333333333	47	1.5	20.8888888888889	Both	III	II	0	1	0	0	0	0	0	0	0	0	0	0	0	0	0	0	1	NonTypeII	Clear	4	5	6	None	OxygenTherapy	33	0	NA	46	1.17
968	743100	Home	Cardiology	Emergency	UrbanResident	Cardiology	1	Female	36.4	107	18	146	90	108.666666666667	45	1.55	18.7304890738814	Right	III	I	0	1	0	0	0	0	0	0	0	0	0	0	0	0	0	0	1	NonTypeII	Clear	4	5	6	None	OxygenTherapy	33	0	NA	41	0.91
969	835982	Home	Cardiology	NonEmergency	UrbanResident	Cardiology	1	Male	36	100	19	140	72	94.6666666666667	48	1.56	19.723865877712	Both	III	II	0	1	0	0	1	0	0	0	0	1	0	0	0	0	0	0	3	NonTypeII	Clear	4	5	6	None	AmbientAir	21	0	NA	NA	NA
970	772172	Home	Cardiology	NonEmergency	UrbanResident	Cardiology	1	Male	36.7	102	19	130	100	110	68	1.68	24.092970521542	Both	III	I	0	1	0	0	0	0	0	0	0	0	0	0	0	0	0	0	1	NonTypeII	Clear	4	5	6	None	OxygenTherapy	33	0	NA	65	1.26
971	733759	Home	Cardiology	NonEmergency	Others	Cardiology	1	Male	36.5	115	18	140	100	113.333333333333	55	1.56	22.6002629848784	Both	III	II	0	1	1	0	0	0	0	0	0	0	0	0	0	0	0	0	2	NonTypeII	Clear	4	5	6	None	AmbientAir	21	0	NA	61	NA
972	860681	HealthcareFacility	Cardiology	NonEmergency	UrbanResident	Cardiology	1	Female	36.2	66	17	150	82	104.666666666667	60	1.56	24.65483235	Both	II	I	0	1	0	0	0	0	0	0	0	0	0	0	0	0	0	0	1	NonTypeII	Clear	4	5	6	None	AmbientAir	21	0	NA	41	0.68
973	807894	Home	Cardiology	NonEmergency	UrbanResident	Cardiology	1	Male	36.2	78	19	135	80	98.3333333333333	82	1.7	28.3737024221453	Both	IV	II	0	1	0	0	0	0	0	0	1	1	0	0	0	0	0	0	3	NonTypeII	Clear	4	5	6	None	AmbientAir	21	0	NA	74	0.84
974	862214	Home	GeneralWard	NonEmergency	UrbanResident	GeneralWard	1	Female	36.6	72	19	120	60	80	35	1.45	16.6468489892985	Both	IV	II	0	1	0	0	0	0	0	0	1	1	0	0	0	0	0	0	3	NonTypeII	Clear	4	5	6	None	OxygenTherapy	33	0	NA	NA	NA
975	801095	Home	Cardiology	Emergency	UrbanResident	Cardiology	1	Female	36.7	82	19	94	60	71.3333333333333	42	1.5	18.6666666666667	Both	IV	II	0	1	0	0	0	0	0	0	0	0	0	0	0	0	0	0	1	NonTypeII	Clear	4	5	6	None	OxygenTherapy	33	0	NA	NA	NA
976	750080	Home	Cardiology	NonEmergency	UrbanResident	Cardiology	1	Female	36.2	70	20	132	78	96	60	1.52	25.9695290858726	Both	III	II	0	1	0	0	0	0	0	0	0	0	0	0	0	0	0	0	1	NonTypeII	Clear	4	5	6	None	OxygenTherapy	33	0	NA	72	1.68
977	792547	HealthcareFacility	Cardiology	Emergency	UrbanResident	Cardiology	1	Male	36.2	87	18	138	86	103.333333333333	60	1.6	23.4375	Both	III	II	0	1	0	0	0	0	0	0	0	0	0	0	0	0	0	0	1	NonTypeII	Clear	4	5	6	None	OxygenTherapy	33	0	NA	74	0.93
978	793960	HealthcareFacility	Cardiology	Emergency	UrbanResident	Cardiology	1	Female	36.5	86	18	142	60	87.3333333333333	42.5	1.54	17.9203912970147	Both	III	I	0	1	0	0	0	0	0	0	1	1	0	0	0	0	0	0	3	NonTypeII	Clear	4	5	6	None	OxygenTherapy	33	0	NA	NA	NA
979	745064	Home	Cardiology	NonEmergency	UrbanResident	Cardiology	1	Female	36.7	129	20	134	90	104.666666666667	59	1.58	23.6340330075308	Both	III	II	0	1	0	0	0	0	0	0	0	0	0	0	0	0	0	0	1	NonTypeII	Clear	4	5	6	None	OxygenTherapy	33	0	NA	NA	NA
980	789435	HealthcareFacility	Cardiology	Emergency	UrbanResident	Cardiology	1	Male	36	77	18	120	82	94.6666666666667	50	1.6	19.53125	Both	III	I	0	1	0	0	0	0	0	0	0	1	0	0	0	0	0	0	2	NonTypeII	Clear	4	5	6	None	OxygenTherapy	33	0	NA	46	0.94
981	831433	HealthcareFacility	Others	NonEmergency	UrbanResident	Cardiology	1	Male	36.7	81	20	150	84	106	50	1.7	17.3010380622837	Both	III	II	0	1	0	0	1	0	0	0	0	0	0	0	0	0	0	0	2	NonTypeII	Clear	4	5	6	None	OxygenTherapy	33	0	NA	68	0.48
982	862914	HealthcareFacility	Others	Emergency	UrbanResident	Cardiology	1	Male	36.5	84	20	142	114	123.333333333333	40	1.6	15.625	Both	III	I	0	1	0	0	0	0	0	0	0	0	0	0	0	0	0	0	1	NonTypeII	Clear	4	5	6	None	OxygenTherapy	33	0	NA	NA	NA
983	819994	Unknown	Cardiology	Emergency	UrbanResident	Cardiology	2	Female	36	118	22	140	98	112	62	1.58	24.8357634994392	Both	IV	III	0	1	0	0	1	0	0	0	1	1	0	0	0	0	0	0	4	NonTypeII	Clear	4	5	6	None	OxygenTherapy	33	0	NA	55	NA
984	869467	Died	Cardiology	Emergency	UrbanResident	Cardiology	1	Male	36.5	116	18	129	84	99	47	1.6	18.359375	Both	IV	III	0	1	0	0	0	0	0	0	0	0	0	0	0	0	0	0	1	NonTypeII	Clear	4	5	6	None	OxygenTherapy	33	0	NA	NA	NA
985	831345	Home	Cardiology	NonEmergency	UrbanResident	Cardiology	1	Male	36.6	116	19	122	86	98	74	1.76	23.8894628099174	Both	III	II	0	1	0	0	0	0	0	0	1	0	0	0	0	0	0	0	2	NonTypeII	Clear	4	5	6	None	OxygenTherapy	33	0	NA	NA	NA
986	794457	Home	Cardiology	NonEmergency	UrbanResident	Cardiology	1	Female	36.2	80	20	130	60	83.3333333333333	40	1.5	17.7777777777778	Both	IV	II	0	1	0	0	0	0	0	0	0	0	0	0	0	0	0	0	1	NonTypeII	Clear	4	5	6	None	OxygenTherapy	33	0	NA	41	2.31
987	795099	Home	Cardiology	NonEmergency	UrbanResident	Cardiology	1	Female	36.5	95	19	122	76	91.3333333333333	45	1.5	20	Both	IV	II	0	1	0	0	0	0	0	0	0	0	0	0	0	0	0	0	1	NonTypeII	Clear	4	5	6	None	OxygenTherapy	33	0	NA	60	NA
988	766922	Home	Cardiology	NonEmergency	farmer	Cardiology	1	Male	36.5	82	19	158	85	109.333333333333	55	1.7	19.0311418685121	Both	IV	II	0	1	0	0	1	0	0	0	0	0	0	0	0	0	0	0	2	NonTypeII	Clear	4	5	6	None	AmbientAir	21	0	NA	37	0.92
989	861595	Home	Cardiology	Emergency	UrbanResident	Others	1	Female	36.2	108	18	158	98	118	61	1.51	26.7532125783957	Both	IV	II	0	1	0	0	0	0	0	0	0	0	0	0	0	0	0	0	1	NonTypeII	Clear	4	5	6	None	OxygenTherapy	33	0	NA	49	1.8
990	838763	Home	Others	NonEmergency	UrbanResident	ICU	1	Male	36.1	104	19	126	80	95.3333333333333	65	1.7	22.4913494809689	Left	IV	III	1	1	0	0	0	0	0	0	0	1	0	0	0	0	1	0	4	TypeII	Clear	4	5	6	None	OxygenTherapy	33	1	NA	66	NA
991	797601	Home	Cardiology	NonEmergency	UrbanResident	Cardiology	1	Male	36	78	19	110	60	76.6666666666667	55	1.6	21.484375	Both	IV	I	0	1	0	0	0	0	0	0	0	0	0	0	0	0	0	0	1	NonTypeII	ResponsiveToSound	3	3	5	None	OxygenTherapy	33	0	NA	NA	NA
992	753493	HealthcareFacility	GeneralWard	Emergency	UrbanResident	GeneralWard	1	Male	36	61	18	110	60	76.6666666666667	58	1.65	21.3039485766759	Both	III	I	0	1	0	0	0	0	0	0	0	0	0	0	0	0	0	0	1	NonTypeII	Clear	4	5	6	None	AmbientAir	21	0	NA	74	1.04
993	764425	HealthcareFacility	GeneralWard	Emergency	UrbanResident	GeneralWard	1	Male	36.5	96	20	138	80	99.3333333333333	58	1.65	21.3039485766759	Left	IV	II	0	1	0	0	1	0	0	0	0	0	0	0	0	0	0	0	2	NonTypeII	Clear	4	5	6	None	OxygenTherapy	33	0	NA	61	1.08
994	825044	Home	Cardiology	Emergency	UrbanResident	Cardiology	1	Male	36.5	52	18	140	80	100	55	1.6	21.484375	Both	IV	II	0	1	0	0	1	0	0	0	0	0	0	0	0	0	0	0	2	NonTypeII	Clear	4	5	6	None	OxygenTherapy	33	0	NA	54	NA
995	780797	Home	Cardiology	Emergency	UrbanResident	Cardiology	1	Female	36.1	92	18	125	80	95	45	1.55	18.7304890738814	Both	III	I	0	1	0	0	0	0	0	0	0	0	0	0	0	0	0	0	1	NonTypeII	Clear	4	5	6	None	OxygenTherapy	33	0	NA	46	1.06
996	805352	Home	Others	Emergency	UrbanResident	Cardiology	1	Female	36.2	86	18	140	90	106.666666666667	70	1.62	26.6727632982777	Both	II	I	0	1	0	0	0	0	0	0	0	0	0	0	0	0	0	0	1	NonTypeII	Clear	4	5	6	None	AmbientAir	21	0	NA	58	0.9
997	767726	Home	Cardiology	NonEmergency	UrbanResident	Cardiology	1	Female	36	80	18	142	90	107.333333333333	44	1.55	18.3142559833507	Both	III	II	0	1	0	1	0	0	0	0	0	1	0	0	0	0	0	0	3	NonTypeII	Clear	4	5	6	None	OxygenTherapy	33	0	NA	NA	NA
998	733771	Home	Cardiology	Emergency	farmer	Cardiology	1	Female	36.5	79	18	130	80	96.6666666666667	42	1.45	19.9762187871581	Both	IV	II	0	1	0	0	0	0	0	0	1	0	0	0	0	0	0	0	2	NonTypeII	Clear	4	5	6	None	OxygenTherapy	33	0	NA	72	NA
999	753373	Home	Cardiology	NonEmergency	UrbanResident	Cardiology	1	Female	36.2	82	18	150	78	102	59	1.5	26.2222222222222	Both	IV	II	0	1	0	0	0	0	0	0	0	0	0	0	0	0	0	0	1	NonTypeII	Clear	4	5	6	None	OxygenTherapy	33	0	NA	62	0.72
1000	765197	Home	Cardiology	Emergency	Others	Cardiology	1	Female	36.8	82	19	138	74	95.3333333333333	47	1.5	20.8888888888889	Both	IV	I	0	1	0	0	0	0	0	0	0	1	0	0	0	0	0	0	2	NonTypeII	Clear	4	5	6	None	OxygenTherapy	33	0	NA	NA	NA
1001	738058	Home	Cardiology	Emergency	UrbanResident	Cardiology	1	Female	36.1	73	18	96	58	70.6666666666667	50	1.5	22.2222222222222	Both	III	II	0	1	0	0	1	0	0	0	1	0	0	0	0	0	0	0	3	NonTypeII	Clear	4	5	6	None	OxygenTherapy	33	0	NA	NA	NA
1002	801117	HealthcareFacility	Cardiology	NonEmergency	UrbanResident	Cardiology	1	Female	36.5	83	18	120	68	85.3333333333333	54	1.5	24	Both	IV	II	0	1	0	0	1	0	0	0	0	0	0	0	0	0	0	0	2	NonTypeII	Clear	4	5	6	None	OxygenTherapy	33	0	NA	NA	NA
1003	765300	Unknown	Cardiology	Emergency	UrbanResident	Cardiology	1	Female	36.6	67	18	130	68	88.6666666666667	45	1.56	18.491124260355	Both	IV	II	0	1	0	0	1	0	0	0	0	1	0	0	0	0	0	0	3	TypeII	Clear	4	5	6	None	OxygenTherapy	33	0	NA	NA	NA
1004	818307	Home	Cardiology	NonEmergency	UrbanResident	Cardiology	1	Female	37.3	100	19	140	77	98	65	1.58	26.0374939913475	Both	III	II	0	1	0	0	0	0	0	NA	1	0	0	0	0	0	0	0	NA	NonTypeII	Clear	4	5	6	None	OxygenTherapy	33	0	NA	47	0.69
1005	817935	Home	Cardiology	Emergency	UrbanResident	Cardiology	1	Male	36.3	116	21	119	87	97.6666666666667	45	1.55	18.7304890738814	Both	IV	II	0	1	0	0	0	1	0	0	0	1	0	0	0	0	1	0	4	NonTypeII	Clear	4	5	6	None	OxygenTherapy	33	0	28	75	0.78
1006	812110	Home	Cardiology	NonEmergency	UrbanResident	Cardiology	1	Female	36.2	57	21	126	80	95.3333333333333	57	1.5	25.3333333333333	Left	II	I	0	1	0	0	0	0	0	0	0	0	0	0	0	0	0	0	1	NonTypeII	Clear	4	5	6	None	OxygenTherapy	33	0	41	56	0.43
1007	743855	HealthcareFacility	GeneralWard	Emergency	UrbanResident	GeneralWard	1	Female	36.3	72	18	150	70	96.6666666666667	65	1.6	25.390625	Both	IV	I	0	1	0	0	0	0	0	0	1	0	0	0	0	0	0	0	2	NonTypeII	Clear	4	5	6	None	OxygenTherapy	33	0	68	36	1.23
1008	815223	HealthcareFacility	GeneralWard	Emergency	UrbanResident	GeneralWard	1	Female	36.3	80	19	100	60	73.3333333333333	40	1.5	17.7777777777778	Both	III	I	0	1	0	0	0	0	0	0	0	0	0	0	0	0	1	0	2	NonTypeII	Clear	4	5	6	None	OxygenTherapy	33	0	75	40	1.26
1009	777164	Unknown	Cardiology	NonEmergency	UrbanResident	Cardiology	1	Male	36.4	86	18	138	102	114	47	1.55	19.5629552549428	Left	IV	I	0	1	0	0	0	0	0	0	0	0	0	0	0	0	0	0	1	NonTypeII	Clear	4	5	6	None	OxygenTherapy	33	0	37	72	0.66
1010	849604	Home	GeneralWard	NonEmergency	UrbanResident	GeneralWard	1	Male	36.7	68	19	130	84	99.3333333333333	49	1.53	20.9321201247383	Left	III	I	0	1	0	0	0	0	0	0	0	1	0	0	0	0	0	0	2	NonTypeII	Clear	4	5	6	None	OxygenTherapy	33	0	29	69	1.27
1011	869423	Unknown	Others	NonEmergency	UrbanResident	Others	1	Male	37.6	72	23	100	68	78.6666666666667	50	1.7	17.3010380622837	Left	IV	II	0	1	0	0	0	1	0	1	0	0	0	0	0	0	1	0	4	NonTypeII	Clear	4	5	6	None	OxygenTherapy	61	0	NA	NA	NA
1012	788889	Home	Cardiology	NonEmergency	UrbanResident	Cardiology	1	Female	36.3	71	19	142	90	107.333333333333	45	1.5	20	Both	III	II	0	1	0	0	0	0	0	0	0	0	0	0	0	0	0	0	1	NonTypeII	Clear	4	5	6	None	OxygenTherapy	33	0	64	41	1.21
1013	819882	Home	Cardiology	NonEmergency	UrbanResident	Cardiology	1	Male	36.2	81	18	130	70	90	84	1.7	29.0657439446367	Both	IV	II	0	1	0	0	0	0	0	0	1	1	0	0	0	0	0	0	3	NonTypeII	Clear	4	5	6	None	OxygenTherapy	33	0	31	69	1
1014	802219	HealthcareFacility	Cardiology	NonEmergency	UrbanResident	Cardiology	1	Female	38	100	20	134	66	88.6666666666667	61	1.6	23.828125	Both	III	III	0	1	0	0	0	0	0	0	0	1	0	0	0	0	0	0	2	NonTypeII	Clear	4	5	6	None	OxygenTherapy	33	0	NA	NA	NA
1015	859306	Home	Cardiology	Emergency	UrbanResident	Cardiology	1	Female	36.3	80	19	132	79	96.6666666666667	48	1.58	19.2276878705336	Both	III	II	0	1	0	0	0	0	0	0	0	0	0	0	0	0	0	0	1	NonTypeII	Clear	4	5	6	None	OxygenTherapy	33	0	NA	NA	NA
1016	832696	HealthcareFacility	Cardiology	NonEmergency	UrbanResident	Cardiology	2	Male	36	74	18	90	55	66.6666666666667	45	1.68	15.9438775510204	Both	IV	II	0	1	0	0	0	0	0	0	0	0	0	0	0	0	0	0	1	NonTypeII	Clear	4	5	6	None	OxygenTherapy	41	0	NA	NA	NA
1017	825736	Unknown	Cardiology	Emergency	NA	Cardiology	1	Male	36.3	100	21	100	74	82.6666666666667	44	1.62	16.765736930346	Both	IV	I	0	1	0	0	0	0	0	0	0	0	0	0	0	0	0	0	1	NonTypeII	Clear	4	5	6	None	OxygenTherapy	33	0	NA	78	1.21
1018	833345	Home	Cardiology	NonEmergency	Officer	Cardiology	1	Female	36.2	103	18	102	64	76.6666666666667	50	1.55	20.8116545265349	Both	IV	I	0	1	0	0	0	0	0	0	0	0	0	0	0	0	0	0	1	NonTypeII	Clear	4	5	6	None	OxygenTherapy	33	0	NA	NA	NA
1019	726710	Home	Cardiology	NonEmergency	UrbanResident	Cardiology	1	Male	36.5	69	18	98	64	75.3333333333333	85	1.7	29.4117647058824	Both	II	I	0	1	0	0	0	0	0	0	0	0	0	0	0	0	0	0	1	NonTypeII	Clear	4	5	6	None	OxygenTherapy	33	0	68	47	0.68
1020	849269	Home	Cardiology	Emergency	UrbanResident	Cardiology	1	Male	36	85	19	110	70	83.3333333333333	90	1.6	35.15625	Both	IV	III	0	1	0	0	0	1	0	0	0	0	0	0	0	0	0	0	2	TypeII	Clear	4	5	6	NIMV	OxygenTherapy	40	0	NA	NA	NA
1021	827673	HealthcareFacility	Cardiology	NonEmergency	UrbanResident	Cardiology	1	Female	36	120	17	92	58	69.3333333333333	40	1.5	17.7777777777778	Both	III	III	0	1	0	0	0	0	0	0	0	0	0	0	0	0	0	0	1	NonTypeII	Clear	4	5	6	None	OxygenTherapy	33	0	57	39	NA
1022	735177	Home	Cardiology	Emergency	farmer	Cardiology	1	Male	36.4	78	21	180	64	102.666666666667	52	1.6	20.3125	Both	III	II	0	1	0	0	0	0	0	0	0	0	0	0	0	0	0	0	1	NonTypeII	Clear	4	5	6	None	AmbientAir	21	0	64	61	0.37
1023	743489	Home	Cardiology	NonEmergency	UrbanResident	Cardiology	1	Male	36.1	60	21	119	76	90.3333333333333	74	1.67	26.5337588296461	Both	III	III	0	1	0	0	0	0	0	0	0	0	0	0	0	0	1	0	2	NonTypeII	Clear	4	5	6	None	OxygenTherapy	33	0	NA	NA	NA
1024	794461	Home	Cardiology	NonEmergency	UrbanResident	Cardiology	1	Male	38.1	102	19	170	78	108.666666666667	50	1.7	17.3010380622837	Both	IV	III	0	1	0	0	0	0	0	0	0	0	0	0	0	0	0	0	1	NonTypeII	Clear	4	5	6	None	OxygenTherapy	33	0	68	45	0.53
1025	802073	Home	Others	NonEmergency	UrbanResident	Cardiology	1	Female	36.5	72	18	116	72	86.6666666666667	45	1.5	20	Left	III	I	0	1	0	0	0	0	0	0	0	0	0	0	0	0	0	0	1	NonTypeII	Clear	4	5	6	None	OxygenTherapy	33	0	46	48	1.01
1026	784806	HealthcareFacility	Cardiology	NonEmergency	UrbanResident	Cardiology	1	Male	36.4	103	20	142	64	90	60	1.56	24.65483235	Both	IV	III	0	1	0	0	0	0	0	0	0	1	0	0	0	0	0	0	2	NonTypeII	Clear	4	5	6	None	OxygenTherapy	33	0	NA	NA	NA
1027	787584	Home	GeneralWard	Emergency	UrbanResident	Cardiology	1	Female	36.5	81	19	120	70	86.6666666666667	50	1.55	20.8116545265349	Left	III	II	0	1	0	1	0	0	0	0	0	0	0	0	0	0	0	0	2	NonTypeII	Clear	4	5	6	None	OxygenTherapy	33	0	60	34	NA
1028	779822	Home	Cardiology	NonEmergency	UrbanResident	Cardiology	1	Male	36.3	100	19	94	60	71.3333333333333	45	1.6	17.578125	Both	IV	III	0	1	0	0	0	1	0	0	0	0	0	0	0	0	1	0	3	NonTypeII	Clear	4	5	6	None	AmbientAir	21	0	31	64	0.8
1029	790433	Unknown	GeneralWard	NonEmergency	UrbanResident	GeneralWard	1	Male	36.5	91	18	142	86	104.666666666667	72.5	1.6	28.3203125	Both	IV	III	0	1	0	1	0	0	0	0	1	1	0	0	0	0	1	0	5	NonTypeII	Nonresponsive	1	1	1	IMV	OxygenTherapy	60	0	53	67	0.99
1030	741379	Home	Cardiology	Emergency	UrbanResident	Cardiology	1	Female	36	108	25	190	120	143.333333333333	40	1.6	15.625	Both	III	II	0	1	0	0	0	0	0	0	0	0	0	0	0	0	0	0	1	NonTypeII	Clear	4	5	6	None	OxygenTherapy	33	0	40	51	NA
1031	758262	Home	Cardiology	NonEmergency	Others	Cardiology	1	Female	36.5	105	18	132	80	97.3333333333333	55	1.5	24.4444444444444	Both	III	I	0	1	0	0	0	1	0	0	0	0	0	0	0	0	0	0	2	NonTypeII	Clear	4	5	6	None	OxygenTherapy	33	0	51	37	2.3
1032	782504	HealthcareFacility	Cardiology	Emergency	UrbanResident	Cardiology	1	Male	36.3	106	21	138	100	112.666666666667	70	1.65	25.7116620752984	Left	III	I	0	1	0	0	0	0	0	0	0	0	0	0	0	0	0	0	1	NonTypeII	Clear	4	5	6	None	OxygenTherapy	33	0	NA	NA	NA
1033	780087	Home	Cardiology	Emergency	UrbanResident	Cardiology	1	Male	36.3	76	18	150	95	113.333333333333	71	1.58	28.4409549751642	Left	II	I	0	1	0	0	0	0	0	0	1	0	0	0	0	0	0	0	2	NonTypeII	Clear	4	5	6	None	AmbientAir	21	0	64	42	0.54
1034	820789	Unknown	Cardiology	Emergency	UrbanResident	Cardiology	1	Male	36.3	85	18	196	96	129.333333333333	50	1.6	19.53125	Both	III	III	0	1	0	0	0	1	0	0	0	0	0	0	0	0	0	0	2	NonTypeII	Clear	4	5	6	None	OxygenTherapy	33	0	66	49	1.21
1035	742203	Home	Cardiology	Emergency	UrbanResident	Cardiology	1	Male	36.6	67	18	130	82	98	65	1.7	22.4913494809689	Both	III	I	0	1	0	0	0	0	0	0	0	0	0	0	0	0	1	0	2	NonTypeII	Clear	4	5	6	None	AmbientAir	21	0	34	56	1.24
1036	741607	Home	Cardiology	Emergency	UrbanResident	Cardiology	1	Male	36	76	19	130	80	96.6666666666667	70	1.72	23.6614386154678	Both	IV	I	0	1	0	0	0	0	0	0	1	0	0	0	0	0	0	0	2	NonTypeII	Clear	4	5	6	None	AmbientAir	21	0	NA	NA	NA
1037	862470	HealthcareFacility	Cardiology	NonEmergency	UrbanResident	Cardiology	1	Male	36.3	72	19	79	52	61	49	1.6	19.140625	Both	IV	II	0	1	0	0	0	0	0	0	0	1	0	0	0	0	1	0	3	NonTypeII	Clear	4	5	6	None	OxygenTherapy	33	0	33	82	NA
1038	855875	HealthcareFacility	Cardiology	Emergency	UrbanResident	Cardiology	1	Male	36.6	74	19	150	65	93.3333333333333	50	1.6	19.53125	Left	IV	I	0	1	0	0	0	0	0	0	0	0	0	0	0	0	0	0	1	NonTypeII	Clear	4	5	6	None	OxygenTherapy	33	0	NA	NA	NA
1039	868291	Home	Cardiology	Emergency	UrbanResident	Cardiology	1	Female	36.6	76	18	114	68	83.3333333333333	49	1.55	20.3954214360042	Both	IV	II	0	1	0	0	0	0	0	0	0	0	0	0	0	0	0	0	1	NonTypeII	Clear	4	5	6	None	OxygenTherapy	33	0	61	47	NA
1040	835819	Home	Others	NonEmergency	UrbanResident	Cardiology	1	Female	36.5	104	21	148	92	110.666666666667	49	1.52	21.2084487534626	Both	III	II	0	1	0	0	0	0	0	0	0	0	0	0	0	0	0	0	1	NonTypeII	Clear	4	5	6	None	OxygenTherapy	33	0	41	51	1.51
1041	781992	HealthcareFacility	Others	NonEmergency	UrbanResident	Cardiology	1	Female	36.5	73	19	180	84	116	69	1.46	32.3700506661663	Both	III	III	0	1	0	0	0	0	0	0	1	1	0	0	0	0	0	0	3	NonTypeII	Clear	4	5	6	None	OxygenTherapy	29	0	NA	NA	NA
1042	737392	Unknown	GeneralWard	Emergency	UrbanResident	GeneralWard	1	Female	37.1	69	21	110	68	82	52	1.55	21.6441207075963	Both	IV	II	0	1	0	0	0	0	0	0	0	1	0	0	0	0	0	0	2	NonTypeII	Clear	4	5	6	None	OxygenTherapy	29	0	NA	40	NA
1043	771179	Home	Cardiology	NonEmergency	UrbanResident	Cardiology	1	Female	36.5	64	19	140	90	106.666666666667	70	1.5	31.1111111111111	Both	III	I	0	1	0	0	0	0	0	0	0	0	0	0	0	0	0	0	1	NonTypeII	Clear	4	5	6	None	OxygenTherapy	33	0	NA	NA	NA
1044	869235	Unknown	Cardiology	Emergency	UrbanResident	Cardiology	1	Male	36.6	112	19	173	93	119.666666666667	48	1.6	18.75	Left	III	II	0	1	0	0	0	1	0	0	0	1	0	0	0	0	0	0	3	NonTypeII	Clear	4	5	6	None	OxygenTherapy	33	0	54	41	1.09
1045	796846	Home	Cardiology	Emergency	UrbanResident	Cardiology	1	Male	36.5	106	22	155	100	118.333333333333	82	1.62	31.2452370065539	Both	III	III	0	1	0	0	0	0	0	0	0	0	0	0	0	1	0	0	2	NonTypeII	Clear	4	5	6	None	OxygenTherapy	33	0	30	61	0.75
1046	824782	Unknown	Cardiology	Emergency	UrbanResident	Cardiology	1	Female	36.3	116	19	140	65	90	45	1.55	18.7304890738814	Both	III	I	0	1	0	0	0	0	0	0	0	0	0	0	0	0	0	0	1	NonTypeII	Clear	4	5	6	None	OxygenTherapy	33	0	NA	NA	NA
1047	802150	HealthcareFacility	Cardiology	Emergency	UrbanResident	Cardiology	1	Female	36.2	80	18	164	82	109.333333333333	50	1.58	20.0288415318058	Both	III	II	0	1	0	0	0	0	0	0	1	0	0	0	0	0	0	0	2	NonTypeII	Clear	4	5	6	None	OxygenTherapy	33	0	41	63	1.24
1048	854551	HealthcareFacility	Cardiology	Emergency	UrbanResident	Cardiology	1	Male	37.1	85	19	194	102	132.666666666667	49	1.6	19.140625	Left	III	I	0	1	0	0	0	0	0	0	0	0	0	0	0	1	0	0	2	NonTypeII	Clear	4	5	6	None	OxygenTherapy	33	0	58	38	0.55
1049	864210	Home	Cardiology	NonEmergency	UrbanResident	Cardiology	1	Male	36.3	109	20	134	81	98.6666666666667	78	1.6	30.46875	Both	IV	II	0	1	0	0	0	1	0	0	0	0	0	0	0	0	0	0	2	TypeII	Clear	4	5	6	NIMV	OxygenTherapy	55	0	41	71	1.51
1050	805198	Unknown	GeneralWard	Emergency	UrbanResident	GeneralWard	1	Female	36.3	140	18	140	70	93.3333333333333	60	1.48	27.3922571219869	Both	III	I	0	1	1	0	0	0	0	0	0	0	0	0	0	0	0	0	2	NonTypeII	Clear	4	5	6	None	OxygenTherapy	29	0	NA	NA	NA
1051	825433	Home	Others	NonEmergency	UrbanResident	Cardiology	1	Female	36	69	20	120	82	94.6666666666667	56	1.46	26.2713454681929	Both	III	II	0	1	1	1	0	1	0	0	0	0	0	0	0	0	0	0	4	NonTypeII	Clear	4	5	6	None	OxygenTherapy	33	0	NA	45	NA
1052	855452	Unknown	GeneralWard	NonEmergency	UrbanResident	GeneralWard	1	Female	36	65	20	90	60	70	34	1.35	18.6556927297668	Both	III	II	0	1	0	0	0	0	0	0	0	0	0	0	0	0	0	0	1	TypeII	Clear	4	5	6	None	OxygenTherapy	33	0	68	28	NA
1053	808088	Home	Cardiology	Emergency	Others	Cardiology	2	Female	36.7	180	22	124	96	105.333333333333	65	1.58	26.0374939913475	Both	IV	II	0	1	0	0	0	0	0	0	1	0	0	0	0	0	0	0	2	NonTypeII	Clear	4	5	6	None	OxygenTherapy	33	0	50	71	NA
1054	757913	Home	Cardiology	NonEmergency	UrbanResident	Cardiology	1	Female	36.3	83	18	106	64	78	33	1.35	18.1069958847737	Left	III	I	0	1	0	0	0	0	0	0	0	1	0	0	0	0	0	0	2	NonTypeII	Clear	4	5	6	None	OxygenTherapy	33	0	57	48	0.45
1055	813079	Home	Others	NonEmergency	worker	Cardiology	1	Male	36	112	22	150	98	115.333333333333	60	1.6	23.4375	Left	III	II	0	1	0	0	0	1	0	0	1	0	0	0	0	0	0	0	3	NonTypeII	Clear	4	5	6	None	OxygenTherapy	33	0	35	60	1.3
1056	818894	Unknown	Cardiology	NonEmergency	UrbanResident	Cardiology	1	Female	36.3	86	18	130	95	106.666666666667	42	1.45	19.9762187871581	Both	IV	II	0	1	0	0	0	0	0	0	1	0	0	0	0	0	0	0	2	NonTypeII	Clear	4	5	6	None	OxygenTherapy	33	0	55	53	1.87
1057	831589	Home	Cardiology	Emergency	UrbanResident	Cardiology	1	Female	36.6	70	18	142	82	102	45	1.5	20	Left	III	II	0	1	0	0	0	0	0	0	0	0	0	0	0	0	0	0	1	NonTypeII	Clear	4	5	6	None	OxygenTherapy	33	0	60	45	0.72
1058	831937	HealthcareFacility	Cardiology	NonEmergency	UrbanResident	Cardiology	1	Male	36.4	70	18	169	62	97.6666666666667	72	1.72	24.3374797187669	Both	III	III	0	1	1	0	0	0	0	0	1	1	0	0	0	0	0	0	4	NonTypeII	Clear	4	5	6	None	OxygenTherapy	33	0	65	49	0.65
1059	834443	Home	GeneralWard	Emergency	UrbanResident	GeneralWard	3	Male	36.3	68	19	160	60	93.3333333333333	65	1.7	22.4913494809689	Both	IV	IV	0	1	1	1	0	0	0	0	0	1	0	0	0	0	0	0	4	NonTypeII	Nonresponsive	1	1	1	None	OxygenTherapy	41	0	60	54	1.1
1060	725871	Home	Cardiology	Emergency	UrbanResident	Cardiology	1	Female	36.5	106	21	140	90	106.666666666667	47	1.57	19.0677106576332	Left	III	I	0	1	0	0	0	0	0	0	0	0	0	0	0	0	0	0	1	NonTypeII	Clear	4	5	6	None	OxygenTherapy	33	0	58	44	1.1
1061	757161	HealthcareFacility	GeneralWard	Emergency	UrbanResident	GeneralWard	1	Male	36	52	18	126	70	88.6666666666667	50	1.65	18.3654729109275	Both	III	I	0	1	1	0	0	0	0	0	0	0	0	0	0	0	1	0	3	NonTypeII	Clear	4	5	6	None	AmbientAir	21	0	43	54	0.45
1062	768479	Home	Cardiology	NonEmergency	UrbanResident	Cardiology	1	Male	36.5	113	20	110	70	83.3333333333333	44	1.65	16.1616161616162	Both	IV	II	0	1	0	0	0	1	0	0	0	0	0	0	0	0	0	0	2	NonTypeII	Clear	4	5	6	None	OxygenTherapy	33	0	27	77	0.24
1063	774396	Home	Cardiology	Emergency	UrbanResident	Cardiology	1	Female	36	80	18	154	90	111.333333333333	79	1.55	32.8824141519251	Both	III	II	0	1	0	0	0	0	0	0	1	0	0	0	0	0	0	0	2	NonTypeII	Clear	4	5	6	None	OxygenTherapy	33	0	34	66	1.31
1064	722128	Home	Cardiology	NonEmergency	UrbanResident	Cardiology	1	Female	36.9	66	18	121	56	77.6666666666667	50	1.64	18.5901249256395	Both	IV	I	0	1	0	0	0	0	0	1	0	1	0	0	0	0	0	0	3	NonTypeII	Clear	4	5	6	None	OxygenTherapy	33	0	NA	45	NA
1065	825923	HealthcareFacility	Cardiology	Emergency	UrbanResident	Cardiology	1	Male	36.2	112	19	162	104	123.333333333333	50	1.7	17.3010380622837	Left	IV	III	0	1	0	0	0	0	0	0	0	0	0	0	0	0	0	0	1	NonTypeII	Clear	4	5	6	None	OxygenTherapy	41	0	39	69	0.5
1066	779612	Unknown	Others	NonEmergency	UrbanResident	Cardiology	1	Female	36	92	19	108	70	82.6666666666667	70	1.6	27.34375	Both	IV	I	0	1	0	0	0	0	0	0	1	0	0	0	0	0	0	0	2	NonTypeII	Clear	4	5	6	None	OxygenTherapy	29	0	36	63	NA
1067	809447	Home	Cardiology	NonEmergency	UrbanResident	Cardiology	1	Male	36.5	75	18	180	90	120	40	1.75	13.0612244897959	Left	III	I	0	1	1	1	0	1	0	0	0	0	0	0	0	1	0	0	5	NonTypeII	Clear	4	5	6	None	OxygenTherapy	33	0	NA	NA	NA
1068	757977	Home	Cardiology	NonEmergency	farmer	Others	1	Male	36.2	98	20	130	80	96.6666666666667	50	1.6	19.53125	Both	IV	I	0	1	0	0	0	0	0	0	0	0	0	0	0	0	0	0	1	NonTypeII	Clear	4	5	6	None	OxygenTherapy	29	0	52	47	NA
1069	799594	Home	Cardiology	NonEmergency	UrbanResident	Cardiology	1	Male	36.6	127	22	166	90	115.333333333333	45	1.56	18.491124260355	Both	IV	III	0	1	0	0	0	0	0	0	1	1	0	0	0	0	0	0	3	TypeII	Clear	4	5	6	NIMV	OxygenTherapy	35	0	NA	NA	NA
1070	757421	Home	Cardiology	NonEmergency	UrbanResident	Cardiology	1	Female	36.6	99	19	126	70	88.6666666666667	45	1.58	18.0259573786252	Both	III	I	0	1	0	1	0	0	0	0	0	0	1	0	0	0	0	0	3	NonTypeII	Clear	4	5	6	None	AmbientAir	21	0	52	44	NA
1071	738285	Home	Others	NonEmergency	UrbanResident	Others	1	Female	36.7	70	18	110	80	90	40	1.57	16.2278388575601	Left	III	I	0	1	0	0	0	0	0	1	0	0	0	0	0	0	0	0	2	NonTypeII	Clear	4	5	6	None	OxygenTherapy	29	0	33	54	0.92
1072	742111	Home	Cardiology	Emergency	UrbanResident	Cardiology	1	Male	36.3	80	19	120	90	100	70	1.68	24.8015873015873	Left	III	I	0	1	0	0	0	1	0	0	0	0	0	0	0	0	0	0	2	NonTypeII	Clear	4	5	6	None	OxygenTherapy	33	0	66	42	0.98
1073	802240	Home	Cardiology	NonEmergency	UrbanResident	Cardiology	1	Male	36.3	84	19	150	64	92.6666666666667	75	1.72	25.3515413737155	Both	III	II	0	1	0	0	0	1	0	0	1	0	0	0	0	0	0	0	3	NonTypeII	Clear	4	5	6	None	OxygenTherapy	33	0	63	NA	NA
1074	747230	Home	Cardiology	Emergency	UrbanResident	Cardiology	1	Male	36.5	62	19	105	76	85.6666666666667	55	1.7	19.0311418685121	Both	IV	II	0	1	0	0	0	0	0	0	0	0	0	0	0	0	0	0	1	NonTypeII	Clear	4	5	6	None	OxygenTherapy	33	0	NA	NA	NA
1075	779068	HealthcareFacility	Cardiology	NonEmergency	UrbanResident	Cardiology	1	Female	36.6	74	18	100	65	76.6666666666667	45	1.5	20	Left	IV	I	0	1	0	0	0	0	0	0	0	0	0	0	0	0	0	0	1	NonTypeII	Clear	4	5	6	None	OxygenTherapy	33	0	NA	NA	NA
1076	857427	HealthcareFacility	Cardiology	Emergency	UrbanResident	Cardiology	1	Male	36.3	83	18	155	104	121	47.5	1.72	16.0559762033532	Both	IV	III	1	1	0	0	0	1	0	0	0	0	0	0	0	0	0	0	3	NonTypeII	Clear	4	5	6	None	OxygenTherapy	33	0	50	59	0.44
1077	756500	Home	Cardiology	NonEmergency	farmer	Cardiology	1	Female	36.6	96	19	166	80	108.666666666667	54	1.55	22.4765868886576	Both	III	I	0	1	0	1	0	0	0	0	0	0	0	0	0	0	0	0	2	NonTypeII	Clear	4	5	6	None	OxygenTherapy	33	0	53	52	0.94
1078	798725	Home	Cardiology	Emergency	UrbanResident	Cardiology	1	Male	36.5	55	18	141	92	108.333333333333	50	1.62	19.0519737844841	Both	III	II	0	1	0	0	0	0	0	0	1	0	0	0	0	0	0	0	2	NonTypeII	Clear	4	5	6	None	OxygenTherapy	33	0	56	56	1.47
1079	751793	Unknown	Cardiology	Emergency	farmer	Cardiology	1	Male	36.6	73	19	146	92	110	50	1.68	17.7154195011338	Both	III	I	0	1	0	0	0	0	0	0	0	0	0	0	0	0	0	0	1	NonTypeII	Clear	4	5	6	None	OxygenTherapy	33	0	43	46	NA
1080	758102	Home	Cardiology	NonEmergency	Others	Cardiology	1	Female	36.5	103	19	125	65	85	50	1.5	22.2222222222222	Both	IV	III	0	1	0	0	0	0	0	0	0	0	0	0	0	0	0	0	1	NonTypeII	Clear	4	5	6	None	OxygenTherapy	33	0	38	80	1.31
1081	830368	Unknown	ICU	Emergency	farmer	Cardiology	1	Female	36.7	93	22	101	63	75.6666666666667	55	1.5	24.4444444444444	Left	IV	IV	0	1	0	0	0	0	0	0	0	0	0	0	0	0	0	0	1	TypeII	ResponsiveToPain	2	2	3	IMV	OxygenTherapy	100	0	45	50	NA
1082	860169	HealthcareFacility	Cardiology	Emergency	UrbanResident	Cardiology	1	Female	36.4	88	19	110	76	87.3333333333333	49	1.55	20.3954214360042	Both	III	II	0	1	0	0	0	0	0	0	1	0	0	0	0	0	0	0	2	NonTypeII	Clear	4	5	6	None	OxygenTherapy	33	0	38	53	NA
1083	820333	Home	Cardiology	Emergency	UrbanResident	Cardiology	2	Female	36.2	50	18	180	100	126.666666666667	60	1.55	24.9739854318418	Both	III	III	0	1	1	0	0	1	0	0	0	0	0	0	0	0	0	0	3	NonTypeII	Clear	4	5	6	None	OxygenTherapy	33	0	55	48	1.14
1084	740775	Home	Cardiology	Emergency	UrbanResident	Cardiology	1	Male	35	98	19	147	60	89	64	1.75	20.8979591836735	Both	III	II	1	1	0	0	0	0	0	0	0	0	0	0	0	0	0	0	2	NonTypeII	Clear	4	5	6	None	OxygenTherapy	33	0	NA	NA	NA
1085	864249	Home	Cardiology	NonEmergency	UrbanResident	Cardiology	1	Female	36	80	18	121	60	80.3333333333333	88	1.5	39.1111111111111	Both	IV	III	0	1	0	0	0	1	0	0	1	1	0	0	0	0	0	0	4	NonTypeII	Clear	4	5	6	None	OxygenTherapy	33	0	NA	NA	NA
1086	782683	HealthcareFacility	Cardiology	Emergency	UrbanResident	Cardiology	1	Male	36.3	96	19	96	66	76	65	1.65	23.8751147842057	Both	III	II	0	1	0	0	0	0	0	0	0	1	0	0	0	0	0	0	2	NonTypeII	Clear	4	5	6	None	OxygenTherapy	33	0	36	77	NA
1087	744183	Home	Cardiology	NonEmergency	UrbanResident	Cardiology	1	Male	36.3	64	18	105	65	78.3333333333333	55	1.7	19.0311418685121	Both	III	I	0	1	0	0	0	1	0	1	0	0	0	0	0	1	0	0	4	NonTypeII	Clear	4	5	6	None	OxygenTherapy	33	0	68	49	1.17
1088	781696	HealthcareFacility	GeneralWard	NonEmergency	UrbanResident	GeneralWard	1	Female	36.4	56	18	148	94	112	67	1.59	26.5021162137574	Both	III	I	0	1	1	0	0	0	0	0	1	0	0	0	0	0	0	0	3	NonTypeII	Clear	4	5	6	None	AmbientAir	21	0	60	43	1.1
1089	784944	Home	Cardiology	Emergency	Others	Cardiology	1	Female	36.3	46	19	133	80	97.6666666666667	41	1.6	16.015625	Left	III	I	0	1	0	0	0	0	0	0	0	0	0	0	0	0	0	0	1	NonTypeII	Clear	4	5	6	None	OxygenTherapy	33	0	63	34	1.36
1090	781008	Home	Cardiology	NonEmergency	UrbanResident	Others	1	Male	36.2	77	19	115	75	88.3333333333333	82	1.68	29.0532879818594	Left	III	I	0	1	0	0	0	0	0	0	0	0	0	0	0	0	0	0	1	NonTypeII	Clear	4	5	6	None	OxygenTherapy	33	0	64	46	0.77
1091	851178	Home	Cardiology	Emergency	UrbanResident	Cardiology	1	Female	36.2	68	19	142	98	112.666666666667	47.5	1.51	20.832419630718	Both	IV	II	0	1	0	0	0	0	0	0	1	0	0	0	0	0	0	0	2	NonTypeII	Clear	4	5	6	None	OxygenTherapy	33	0	60	45	1.68
1092	824639	Home	Others	NonEmergency	worker	Cardiology	1	Female	36.2	77	24	130	60	83.3333333333333	42	1.6	16.40625	Both	III	I	0	1	0	0	0	0	0	0	0	0	0	0	0	0	0	0	1	NonTypeII	Clear	4	5	6	None	OxygenTherapy	33	0	NA	NA	NA
1093	831184	Home	Cardiology	NonEmergency	UrbanResident	Cardiology	1	Female	36	120	19	95	70	78.3333333333333	82.5	1.62	31.4357567443987	Both	IV	I	0	1	0	0	0	0	0	0	0	0	0	0	0	0	0	0	1	NonTypeII	Clear	4	5	6	None	AmbientAir	21	0	23	72	1.33
1094	817678	Home	Cardiology	Emergency	UrbanResident	Cardiology	1	Female	36.5	69	18	158	88	111.333333333333	42	1.52	18.1786703601108	Both	III	I	0	1	0	0	0	0	0	1	0	0	0	0	0	0	0	0	2	NonTypeII	Clear	4	5	6	None	OxygenTherapy	33	0	NA	NA	NA
1095	746935	Home	Cardiology	NonEmergency	UrbanResident	Cardiology	1	Female	36.2	68	20	124	60	81.3333333333333	42	1.48	19.1745799853908	Both	III	II	0	1	0	0	0	0	0	0	0	0	0	0	0	0	0	0	1	NonTypeII	Clear	4	5	6	None	AmbientAir	21	0	NA	NA	NA
1096	823427	Home	Cardiology	NonEmergency	UrbanResident	Cardiology	1	Female	36.3	108	19	116	72	86.6666666666667	53	1.58	21.2305720237141	Both	III	II	0	1	0	0	0	0	0	0	1	1	0	0	0	0	0	0	3	NonTypeII	Clear	4	5	6	None	OxygenTherapy	33	0	46	50	0.93
1097	808317	Unknown	Others	NonEmergency	UrbanResident	Cardiology	1	Female	36.2	156	22	120	80	93.3333333333333	48	1.58	19.2276878705336	Left	II	I	0	1	0	0	0	0	0	0	0	1	0	0	0	0	0	0	2	NonTypeII	Clear	4	5	6	None	OxygenTherapy	29	0	NA	NA	NA
1098	807249	Unknown	Cardiology	NonEmergency	UrbanResident	Cardiology	1	Female	36.5	158	18	150	80	103.333333333333	60	1.55	24.9739854318418	Both	III	I	0	1	1	0	0	0	0	0	0	0	0	0	0	0	0	0	2	NonTypeII	Clear	4	5	6	None	OxygenTherapy	33	0	56	41	0.95
1099	743043	Home	Cardiology	NonEmergency	UrbanResident	Cardiology	1	Female	36.4	100	19	100	70	80	59	1.62	22.4813290656912	Both	III	I	0	1	0	0	0	0	0	0	1	0	0	0	0	0	0	0	2	NonTypeII	Clear	4	5	6	None	OxygenTherapy	33	0	31	49	NA
1100	739128	Home	Cardiology	NonEmergency	UrbanResident	Cardiology	1	Female	36.3	88	18	128	76	93.3333333333333	55	1.54	23.191094619666	Left	III	II	0	1	0	0	0	0	0	0	0	0	0	0	0	0	0	0	1	NonTypeII	Clear	4	5	6	None	OxygenTherapy	33	0	57	49	0.78
1101	863326	HealthcareFacility	Cardiology	Emergency	UrbanResident	Cardiology	1	Female	36.3	81	19	139	66	90.3333333333333	48.5	1.48	22.1420745069394	Both	III	III	0	1	0	0	0	0	0	0	1	0	0	0	0	0	0	0	2	NonTypeII	Clear	4	5	6	None	OxygenTherapy	33	0	NA	NA	NA
1102	774759	Home	Cardiology	NonEmergency	UrbanResident	Cardiology	1	Female	36.2	79	18	150	92	111.333333333333	53	1.48	24.1964937910884	Both	IV	II	0	1	0	0	0	1	0	1	0	0	0	0	0	0	0	0	3	NonTypeII	Clear	4	5	6	None	OxygenTherapy	33	0	57	NA	NA
1103	732727	Home	Cardiology	Emergency	UrbanResident	Cardiology	1	Female	36.7	93	21	130	90	103.333333333333	55	1.5	24.4444444444444	Both	III	III	0	1	0	0	0	1	0	0	1	0	0	0	0	0	0	0	3	NonTypeII	Clear	4	5	6	None	OxygenTherapy	33	0	NA	NA	NA
1104	755423	Home	Cardiology	Emergency	UrbanResident	Cardiology	1	Female	36	70	18	118	84	95.3333333333333	42	1.4	21.4285714285714	Both	III	II	0	1	0	0	0	1	0	0	0	0	0	0	0	0	0	0	2	NonTypeII	Clear	4	5	6	None	OxygenTherapy	33	0	56	46	0.88
1105	765190	Home	Cardiology	NonEmergency	UrbanResident	Cardiology	1	Female	36.5	138	22	200	100	133.333333333333	62	1.5	27.5555555555556	Left	IV	II	0	1	0	0	0	0	0	0	0	0	0	0	0	0	0	0	1	NonTypeII	Clear	4	5	6	None	OxygenTherapy	33	0	68	45	1.22
1106	765445	Home	Cardiology	NonEmergency	UrbanResident	Cardiology	1	Female	36.7	57	17	136	78	97.3333333333333	38	1.5	16.8888888888889	Both	III	I	0	1	0	0	0	0	0	1	0	0	0	0	0	0	0	0	2	NonTypeII	Clear	4	5	6	None	OxygenTherapy	33	0	NA	NA	NA
1107	789677	HealthcareFacility	Cardiology	Emergency	UrbanResident	Cardiology	1	Female	36.5	88	19	100	60	73.3333333333333	40	1.55	16.6493236212279	Both	IV	III	0	1	0	0	0	0	0	0	1	0	0	0	0	0	0	0	2	NonTypeII	Clear	4	5	6	None	OxygenTherapy	33	0	NA	NA	NA
1108	860948	Home	Cardiology	NonEmergency	UrbanResident	Cardiology	1	Male	36.3	75	19	117	84	95	49	1.66	17.7819712585281	Left	III	I	0	1	0	0	0	0	0	0	0	0	0	0	0	0	0	0	1	NonTypeII	Clear	4	5	6	None	AmbientAir	21	0	42	55	0.74
1109	867392	Home	Cardiology	NonEmergency	UrbanResident	Cardiology	1	Male	36.6	68	18	151	75	100.333333333333	49	1.62	18.6709343087944	Both	III	II	1	1	0	0	0	0	0	0	0	1	0	0	0	0	0	0	3	NonTypeII	Clear	4	5	6	None	OxygenTherapy	33	0	62	58	NA
1110	747768	Home	Cardiology	NonEmergency	UrbanResident	Cardiology	1	Female	36	69	17	105	82	89.6666666666667	45	1.55	18.7304890738814	Left	III	I	0	1	0	0	0	0	0	0	0	1	0	0	0	0	0	0	2	NonTypeII	Clear	4	5	6	None	OxygenTherapy	33	0	46	74	1.28
1111	781712	Home	Cardiology	NonEmergency	UrbanResident	Cardiology	1	Male	36	58	18	118	96	103.333333333333	51	1.68	18.0697278911565	Both	III	I	0	1	0	0	0	0	0	0	0	0	0	0	0	0	0	0	1	NonTypeII	Clear	4	5	6	None	OxygenTherapy	33	0	66	52	0.89
1112	730841	Unknown	Cardiology	Emergency	UrbanResident	Cardiology	1	Female	36	82	19	140	65	90	50	1.53	21.359306249733	Left	IV	IV	0	1	0	1	0	0	0	0	1	1	0	0	0	0	0	0	4	NonTypeII	Nonresponsive	1	1	1	None	OxygenTherapy	33	0	NA	NA	NA
1113	849307	Home	Cardiology	NonEmergency	UrbanResident	Cardiology	1	Female	36	80	18	140	90	106.666666666667	55	1.55	22.8928199791883	Left	III	I	0	1	0	0	0	0	0	0	0	0	0	0	0	1	0	0	2	NonTypeII	Clear	4	5	6	None	OxygenTherapy	33	0	NA	NA	NA
1114	829117	Home	Cardiology	NonEmergency	UrbanResident	Cardiology	2	Female	36.4	94	21	106	64	78	48	1.57	19.4734066290722	Both	IV	I	0	1	0	0	0	0	0	0	1	1	0	0	0	0	0	0	3	NonTypeII	Clear	4	5	6	None	AmbientAir	21	0	NA	NA	NA
1115	764976	Home	Cardiology	NonEmergency	Others	Cardiology	1	Male	37	35	18	150	80	103.333333333333	60	1.6	23.4375	Left	III	I	0	1	0	0	0	1	0	0	1	0	0	0	0	0	0	0	3	NonTypeII	Clear	4	5	6	None	OxygenTherapy	33	0	53	61	0.76
1116	821768	Home	Others	NonEmergency	UrbanResident	Others	1	Male	36	96	18	148	100	116	115	1.75	37.5510204081633	Both	III	I	0	1	1	0	0	0	0	0	0	0	0	0	0	0	0	0	2	NonTypeII	Clear	4	5	6	None	OxygenTherapy	29	0	NA	53	0.61
1117	790988	HealthcareFacility	Cardiology	NonEmergency	UrbanResident	Cardiology	1	Female	37	88	18	108	54	72	42	1.5	18.6666666666667	Both	III	I	0	1	0	0	0	0	0	0	0	1	0	0	0	0	0	0	2	NonTypeII	Clear	4	5	6	None	OxygenTherapy	33	0	NA	NA	NA
1118	866871	Home	GeneralWard	NonEmergency	UrbanResident	GeneralWard	3	Male	36.2	56	18	174	60	98	49	1.64	18.2183224271267	Both	IV	II	0	1	1	0	0	0	0	0	1	0	0	0	0	0	0	0	3	NonTypeII	Clear	4	5	6	None	AmbientAir	21	0	NA	NA	NA
1119	866135	Home	GeneralWard	Emergency	worker	GeneralWard	1	Female	37	100	21	122	76	91.3333333333333	49	1.5	21.7777777777778	Both	IV	I	0	1	0	0	0	0	0	0	0	0	0	0	0	0	0	0	1	NonTypeII	Clear	4	5	6	None	OxygenTherapy	29	0	54	42	1.05
1120	789715	Home	Cardiology	Emergency	UrbanResident	Cardiology	1	Female	38.3	81	20	180	100	126.666666666667	75	1.6	29.296875	Both	IV	II	0	1	0	0	0	0	0	0	1	0	0	0	0	0	0	0	2	NonTypeII	Clear	4	5	6	None	OxygenTherapy	33	0	NA	NA	NA
1121	846474	Home	Cardiology	Emergency	UrbanResident	Cardiology	1	Female	36	99	20	188	90	122.666666666667	49	1.5	21.7777777777778	Both	IV	III	0	1	1	0	0	1	0	0	0	0	0	0	0	0	0	0	3	TypeII	Clear	4	5	6	NIMV	OxygenTherapy	45	0	68	39	0.43
1122	785559	HealthcareFacility	Cardiology	Emergency	UrbanResident	Cardiology	1	Female	36.7	72	18	135	88	103.666666666667	52	1.54	21.9261258222297	Left	II	I	0	1	0	0	0	0	0	0	0	0	0	0	0	0	0	0	1	NonTypeII	Clear	4	5	6	None	OxygenTherapy	33	0	64	46	0.78
1123	807673	Home	Cardiology	Emergency	UrbanResident	Cardiology	1	Female	36.4	86	19	170	80	110	55	1.5	24.4444444444444	Both	III	III	0	1	0	0	0	0	0	0	1	0	0	0	0	0	0	0	2	NonTypeII	Clear	4	5	6	None	OxygenTherapy	33	0	63	43	0.97
1124	807955	Home	Cardiology	Emergency	farmer	Cardiology	1	Male	36.3	106	19	116	84	94.6666666666667	50	1.55	20.8116545265349	Both	IV	IV	0	1	0	0	0	0	0	0	0	0	0	0	0	0	0	0	1	NonTypeII	Clear	4	5	6	None	OxygenTherapy	41	0	NA	NA	NA
1125	736141	Home	Cardiology	NonEmergency	Others	Cardiology	1	Female	36.5	45	18	142	82	102	30	1.42	14.8780003967467	Both	IV	II	0	1	0	0	0	0	0	0	0	0	0	0	0	0	0	0	1	NonTypeII	Clear	4	5	6	None	OxygenTherapy	33	0	48	54	0.9
1126	749668	Home	Others	NonEmergency	UrbanResident	Cardiology	1	Female	36.2	78	22	120	80	93.3333333333333	45.5	1.5	20.2222222222222	Both	III	I	0	1	0	0	0	1	0	0	1	0	0	0	0	0	0	0	3	NonTypeII	Clear	4	5	6	None	OxygenTherapy	33	0	41	52	1.02
1127	792583	HealthcareFacility	Cardiology	Emergency	UrbanResident	Cardiology	1	Male	36.5	81	20	140	80	100	55	1.63	20.7008167413151	Both	IV	II	0	1	0	0	0	0	0	0	1	0	0	0	0	0	0	0	2	NonTypeII	Clear	4	5	6	None	OxygenTherapy	33	0	57	55	0.84
1128	777970	Home	Cardiology	Emergency	farmer	Cardiology	1	Female	36.2	88	17	105	60	75	52	1.6	20.3125	Both	IV	II	0	1	0	0	0	0	0	0	1	0	0	0	0	0	0	0	2	NonTypeII	Clear	4	5	6	None	OxygenTherapy	33	0	27	74	1.64
1129	803592	Home	Cardiology	NonEmergency	farmer	Cardiology	1	Male	36	89	19	128	76	93.3333333333333	65	1.64	24.1671624033314	Both	IV	II	1	1	0	0	0	1	0	0	0	0	0	0	0	0	0	0	3	NonTypeII	Clear	4	5	6	None	OxygenTherapy	33	0	44	57	0.99
1130	730900	Home	Cardiology	Emergency	UrbanResident	Cardiology	1	Female	36.5	62	19	106	64	78	50	1.54	21.0828132906055	Both	III	III	0	1	0	0	0	0	0	0	0	1	0	0	0	0	1	0	3	NonTypeII	Clear	4	5	6	None	OxygenTherapy	33	0	NA	NA	NA
1131	810161	Unknown	Cardiology	NonEmergency	UrbanResident	Cardiology	1	Female	36.2	78	18	132	78	96	63	1.55	26.2226847034339	Both	IV	III	0	1	0	0	0	1	0	0	1	0	0	0	0	0	0	0	3	NonTypeII	Clear	4	5	6	None	OxygenTherapy	33	0	41	NA	NA
1132	783629	Home	Others	NonEmergency	UrbanResident	Cardiology	1	Female	36.4	62	19	142	82	102	58.5	1.49	26.3501644070087	Both	II	I	0	1	0	0	0	0	0	0	0	0	0	0	0	0	0	0	1	NonTypeII	Clear	4	5	6	None	AmbientAir	21	0	79	46	0.85
1133	801945	Home	Cardiology	Emergency	UrbanResident	Cardiology	1	Male	36.8	98	19	130	64	86	60	1.68	21.2585034013605	Both	III	III	0	1	0	0	0	0	0	0	0	0	0	0	0	0	0	0	1	NonTypeII	Clear	4	5	6	None	OxygenTherapy	33	0	NA	NA	NA
1134	844423	HealthcareFacility	Others	NonEmergency	UrbanResident	Cardiology	1	Male	36.5	82	17	154	80	104.666666666667	47.5	1.53	20.2913409372464	Left	III	I	0	1	0	0	0	0	0	0	0	0	0	0	0	0	0	0	1	NonTypeII	Clear	4	5	6	None	OxygenTherapy	33	0	53	64	0.49
1135	732424	Home	Cardiology	Emergency	UrbanResident	Cardiology	1	Male	36.1	67	18	190	80	116.666666666667	80	1.7	27.681660899654	Both	III	I	0	1	0	0	0	0	0	0	0	0	0	0	0	0	0	0	1	NonTypeII	Clear	4	5	6	None	OxygenTherapy	33	0	56	66	NA
1136	803906	Home	Cardiology	Emergency	UrbanResident	Cardiology	1	Male	36	108	20	130	90	103.333333333333	95	1.72	32.1119524067063	Left	III	II	0	1	0	0	0	0	0	0	0	0	0	0	0	0	0	0	1	NonTypeII	Clear	4	5	6	None	OxygenTherapy	33	0	34	74	1.37
1137	744706	Home	Cardiology	Emergency	Others	Cardiology	1	Male	36.5	83	18	138	80	99.3333333333333	60	1.6	23.4375	Both	III	II	0	1	1	0	0	0	0	0	0	0	0	0	0	0	0	0	2	NonTypeII	Clear	4	5	6	None	OxygenTherapy	33	0	81	40	1.11
1138	736288	Unknown	Cardiology	NonEmergency	farmer	Cardiology	1	Female	36.4	67	19	92	64	73.3333333333333	42	1.48	19.1745799853908	Both	III	I	0	1	0	0	0	0	0	0	1	0	0	0	0	0	0	0	2	NonTypeII	Clear	4	5	6	None	OxygenTherapy	33	0	62	43	1.02
1139	777858	Home	Others	NonEmergency	UrbanResident	Cardiology	1	Female	36.5	105	18	159	53	88.3333333333333	48	1.58	19.2276878705336	Left	IV	III	0	1	0	0	0	0	0	0	0	0	0	0	0	0	0	0	1	TypeII	ResponsiveToSound	3	3	4	NIMV	OxygenTherapy	100	0	64	50	0.41
1140	826079	Home	Others	NonEmergency	UrbanResident	Cardiology	1	Male	36.1	56	18	102	62	75.3333333333333	55	1.6	21.484375	Both	III	II	0	1	0	0	0	1	0	0	0	0	0	0	0	0	0	0	2	NonTypeII	Clear	4	5	6	None	OxygenTherapy	33	0	25	72	1.05
1141	829569	HealthcareFacility	GeneralWard	Emergency	UrbanResident	GeneralWard	1	Male	36.3	82	25	106	70	82	50	1.6	19.53125	Left	III	III	0	1	0	0	0	1	0	0	0	1	0	0	0	1	0	0	4	NonTypeII	Clear	4	5	6	None	OxygenTherapy	29	0	70	37	0.49
1142	760408	Home	Cardiology	Emergency	Others	Cardiology	1	Female	36.3	80	18	130	66	87.3333333333333	55	1.6	21.484375	Both	III	II	0	1	0	0	0	0	0	0	1	0	0	0	0	0	0	0	2	NonTypeII	Clear	4	5	6	None	AmbientAir	21	0	63	55	1.11
1143	770270	Unknown	Cardiology	Emergency	UrbanResident	Cardiology	1	Female	36.3	116	21	92	56	68	45	1.5	20	Both	IV	IV	0	1	0	0	0	0	0	0	0	0	0	0	0	0	0	0	1	NonTypeII	Clear	4	5	6	None	OxygenTherapy	33	0	36	63	NA
1144	732792	Home	Cardiology	Emergency	farmer	Cardiology	1	Female	36.5	74	20	120	65	83.3333333333333	40	1.48	18.2615047479912	Left	IV	III	1	1	0	0	0	0	0	0	0	1	0	0	0	0	0	0	3	NonTypeII	Clear	4	5	6	None	OxygenTherapy	33	0	66	42	0.53
1145	769922	Unknown	Others	Emergency	UrbanResident	Cardiology	1	Male	36.5	70	19	200	120	146.666666666667	52	1.58	20.829995193078	Left	IV	III	0	1	0	0	0	0	0	0	1	1	0	0	0	0	0	0	3	NonTypeII	Clear	4	5	6	None	OxygenTherapy	33	0	69	50	0.81
1146	780166	HealthcareFacility	Cardiology	NonEmergency	UrbanResident	Cardiology	1	Female	36.2	115	19	142	87	105.333333333333	61	1.53	26.0583536246743	Left	III	I	0	1	1	0	0	0	0	0	1	1	0	0	0	1	0	0	5	NonTypeII	Clear	4	5	6	None	OxygenTherapy	33	0	53	46	NA
1147	868892	HealthcareFacility	Cardiology	NonEmergency	UrbanResident	Cardiology	1	Female	37	58	18	171	63	99	49	1.62	18.6709343087944	Left	III	I	0	1	0	0	0	0	0	0	1	1	0	0	0	0	0	0	3	NonTypeII	Clear	4	5	6	None	OxygenTherapy	33	0	67	49	1.03
1148	789038	HealthcareFacility	Cardiology	NonEmergency	UrbanResident	Cardiology	1	Female	36	82	21	132	90	104	50	1.55	20.8116545265349	Both	III	II	0	1	0	0	0	0	0	0	0	0	0	0	0	0	0	0	1	NonTypeII	Clear	4	5	6	None	OxygenTherapy	33	0	51	50	NA
1149	807688	Home	Cardiology	NonEmergency	UrbanResident	Cardiology	1	Female	36.4	85	19	124	64	84	55	1.6	21.484375	Both	III	III	0	1	0	0	0	0	1	0	0	0	0	0	0	0	0	0	2	NonTypeII	Clear	4	5	6	None	OxygenTherapy	33	0	46	62	NA
1150	830727	Home	Cardiology	NonEmergency	UrbanResident	Cardiology	1	Female	36.2	53	18	112	68	82.6666666666667	50	1.55	20.8116545265349	Both	IV	III	0	1	0	0	0	0	0	0	0	1	0	0	0	0	0	0	2	NonTypeII	Clear	4	5	6	None	OxygenTherapy	33	0	55	NA	NA
1151	757677	Unknown	Cardiology	Emergency	UrbanResident	Cardiology	1	Female	36	60	18	128	70	89.3333333333333	40	1.5	17.7777777777778	Both	IV	I	0	1	0	0	0	0	0	0	1	0	0	0	0	0	1	0	3	NonTypeII	Clear	4	5	6	None	OxygenTherapy	33	0	62	55	2.24
1152	849063	Home	Others	NonEmergency	UrbanResident	Others	1	Female	36.3	78	19	187	104	131.666666666667	53	1.2	36.8055555555556	Both	IV	II	0	1	0	0	0	0	0	0	1	0	0	0	0	0	0	0	2	NonTypeII	Clear	4	5	6	None	OxygenTherapy	33	0	52	52	NA
1153	755796	Home	Others	Emergency	UrbanResident	Cardiology	1	Female	36.3	98	18	124	90	101.333333333333	68	1.51	29.8232533660804	Both	III	I	0	1	0	0	0	0	0	0	0	0	0	0	0	0	0	0	1	NonTypeII	Clear	4	5	6	None	OxygenTherapy	33	0	31	60	1.11
1154	813847	Home	Cardiology	NonEmergency	UrbanResident	Cardiology	1	Female	38.2	97	19	120	86	97.3333333333333	38	1.56	15.6147271531887	Both	IV	III	0	1	0	0	0	0	0	0	0	0	0	0	0	0	0	0	1	NonTypeII	Clear	4	5	6	None	OxygenTherapy	33	0	NA	NA	NA
1155	827471	Home	Others	NonEmergency	UrbanResident	Others	1	Female	37.5	93	19	140	90	106.666666666667	40	1.42	19.8373338623289	Both	IV	IV	1	1	0	0	0	0	0	0	0	0	0	0	0	0	1	0	3	TypeII	ResponsiveToSound	3	5	6	None	OxygenTherapy	33	0	NA	NA	NA
1156	799515	Home	Cardiology	NonEmergency	UrbanResident	Cardiology	1	Female	36.5	100	20	128	90	102.666666666667	35	1.55	14.5681581685744	Left	II	III	0	1	0	0	0	0	0	0	0	0	0	0	0	0	0	0	1	NonTypeII	Clear	4	5	6	None	OxygenTherapy	33	0	46	53	NA
1157	730098	Home	Cardiology	Emergency	UrbanResident	Cardiology	1	Male	36.4	108	19	105	60	75	65	1.6	25.390625	Left	III	II	0	1	0	0	0	0	0	0	0	1	0	0	0	1	1	0	4	NonTypeII	Clear	4	5	6	None	OxygenTherapy	33	0	68	38	0.49
1158	856734	HealthcareFacility	Cardiology	Emergency	UrbanResident	Cardiology	1	Female	36.2	68	18	110	70	83.3333333333333	49.5	1.58	19.8285531164877	Both	III	I	0	1	0	0	0	0	0	0	0	0	0	0	0	0	0	0	1	NonTypeII	Clear	4	5	6	None	OxygenTherapy	33	0	NA	NA	NA
1159	829501	Home	Cardiology	NonEmergency	UrbanResident	Cardiology	1	Female	36	78	18	122	80	94	50	1.46	23.4565584537437	Both	III	I	0	1	0	0	0	0	0	0	1	1	0	0	0	0	0	0	3	NonTypeII	Clear	4	5	6	None	AmbientAir	21	0	60	NA	NA
1160	854012	HealthcareFacility	Cardiology	NonEmergency	UrbanResident	Cardiology	1	Female	36.3	63	19	92	54	66.6666666666667	48.5	1.55	20.1873048907388	Both	IV	II	0	1	0	0	0	0	0	0	1	1	0	0	0	0	0	0	3	NonTypeII	Clear	4	5	6	None	OxygenTherapy	33	0	32	77	NA
1161	848740	Unknown	GeneralWard	NonEmergency	UrbanResident	GeneralWard	1	Female	36	108	19	130	96	107.333333333333	49	1.5	21.7777777777778	Both	III	I	0	1	0	0	0	0	0	0	0	0	0	0	0	0	0	0	1	NonTypeII	Clear	4	5	6	None	OxygenTherapy	29	0	54	49	1.7
1162	800659	Home	Others	Emergency	UrbanResident	Cardiology	1	Male	36.2	95	18	132	86	101.333333333333	48	1.56	19.723865877712	Left	IV	II	0	1	0	0	0	1	0	0	0	1	0	0	0	0	0	0	3	NonTypeII	Clear	4	5	6	None	OxygenTherapy	33	0	NA	NA	NA
1163	850250	Home	Cardiology	NonEmergency	UrbanResident	Cardiology	1	Female	36.8	58	18	160	80	106.666666666667	48	1.55	19.9791883454735	Both	III	I	0	1	0	0	0	0	0	0	1	0	0	0	0	0	0	0	2	NonTypeII	Clear	4	5	6	None	OxygenTherapy	33	0	61	44	1.11
1164	735835	HealthcareFacility	GeneralWard	Emergency	UrbanResident	GeneralWard	1	Female	36.5	127	19	120	70	86.6666666666667	43	1.5	19.1111111111111	Both	IV	II	0	1	1	1	0	0	0	0	0	0	0	0	0	0	0	0	3	NonTypeII	Clear	4	5	6	None	OxygenTherapy	29	0	35	49	NA
1165	743698	Home	Cardiology	NonEmergency	UrbanResident	Cardiology	1	Female	36.1	60	18	100	60	73.3333333333333	54	1.5	24	Both	III	I	0	1	0	0	0	0	0	0	0	0	0	0	0	0	0	0	1	NonTypeII	Clear	4	5	6	None	OxygenTherapy	33	0	71	0.3	0.54
1166	793593	HealthcareFacility	Cardiology	NonEmergency	farmer	Cardiology	1	Male	36.5	108	19	150	80	103.333333333333	60	1.65	22.038567493113	Both	IV	III	0	1	0	0	0	0	0	0	0	1	0	0	0	0	0	0	2	NonTypeII	Clear	4	5	6	None	OxygenTherapy	33	0	54	54	NA
1167	795921	Home	Others	NonEmergency	UrbanResident	Cardiology	1	Female	36.5	80	18	130	80	96.6666666666667	49.5	1.56	20.3402366863905	Left	IV	I	0	1	0	0	0	0	0	0	0	0	0	0	0	0	0	0	1	NonTypeII	Clear	4	5	6	None	OxygenTherapy	33	0	17	64	1.22
1168	788539	HealthcareFacility	Cardiology	NonEmergency	UrbanResident	Cardiology	1	Female	36.4	81	18	149	81	103.666666666667	55	1.55	22.8928199791883	Left	III	II	1	1	0	0	0	0	0	0	1	0	0	0	0	0	0	0	3	NonTypeII	Clear	4	5	6	None	OxygenTherapy	33	0	43	56	1.13
1169	731442	Home	Cardiology	Emergency	UrbanResident	Cardiology	1	Female	36.7	70	18	130	70	90	38	1.5	16.8888888888889	Both	IV	III	0	1	0	0	0	0	0	0	0	1	0	0	0	0	0	0	2	NonTypeII	Clear	4	5	6	None	OxygenTherapy	33	0	NA	NA	NA
1170	821560	HealthcareFacility	Cardiology	Emergency	UrbanResident	Cardiology	2	Male	36	88	24	97	63	74.3333333333333	75	1.66	27.2173029467267	Left	IV	III	1	1	0	0	0	1	0	0	0	0	0	0	0	0	0	0	3	TypeII	Clear	4	5	6	NIMV	OxygenTherapy	40	0	45	60	NA
1171	745451	Home	Cardiology	NonEmergency	UrbanResident	Cardiology	1	Male	36.2	52	18	152	72	98.6666666666667	68	1.6	26.5625	Both	III	II	0	1	0	0	0	0	0	0	1	1	0	0	0	0	0	0	3	NonTypeII	Clear	4	5	6	None	OxygenTherapy	33	0	NA	NA	NA
1172	802322	HealthcareFacility	Others	Emergency	UrbanResident	Others	1	Male	38.3	120	22	168	108	128	55	1.68	19.4869614512472	Left	III	II	0	1	0	0	0	0	0	0	0	0	0	0	0	0	0	0	1	NonTypeII	Clear	4	5	6	None	OxygenTherapy	33	0	NA	NA	NA
1173	785960	HealthcareFacility	Cardiology	NonEmergency	UrbanResident	Cardiology	1	Female	36.5	55	20	168	90	116	35	1.4	17.8571428571429	Both	III	I	0	1	0	0	0	0	0	1	0	1	0	0	0	0	0	0	3	NonTypeII	Clear	4	5	6	None	OxygenTherapy	33	0	38	53	1.26
1174	785196	Home	Cardiology	NonEmergency	UrbanResident	Cardiology	1	Female	36.2	65	18	145	80	101.666666666667	45	1.48	20.5441928414901	Both	III	II	0	1	0	0	0	0	0	0	0	1	0	0	0	0	0	0	2	NonTypeII	Clear	4	5	6	None	OxygenTherapy	33	0	35	54	0.58
1175	860367	Home	Cardiology	Emergency	UrbanResident	Cardiology	1	Female	36.6	60	18	100	60	73.3333333333333	47	1.54	19.8178444931692	Left	III	II	0	1	0	0	0	0	0	0	1	0	0	0	0	0	0	0	2	NonTypeII	Clear	4	5	6	None	OxygenTherapy	33	0	62	44	0.55
1176	779485	Home	GeneralWard	NonEmergency	UrbanResident	GeneralWard	1	Male	36.1	78	18	110	70	83.3333333333333	84	1.66	30.4833793003339	Both	IV	I	0	1	0	0	0	0	0	0	0	0	0	0	0	0	0	0	1	NonTypeII	Clear	4	5	6	None	AmbientAir	21	0	46	58	1.12
1177	738528	Home	Cardiology	NonEmergency	UrbanResident	Cardiology	1	Male	36	60	18	95	66	75.6666666666667	40	1.55	16.6493236212279	Both	III	II	0	1	0	0	0	0	0	0	0	1	0	0	0	0	0	0	2	NonTypeII	Clear	4	5	6	None	OxygenTherapy	33	0	NA	NA	NA
1178	807242	Unknown	GeneralWard	Emergency	UrbanResident	GeneralWard	1	Female	36.3	72	19	110	70	83.3333333333333	51	1.4	26.0204081632653	Both	III	II	0	1	1	0	0	0	0	0	0	0	0	0	0	0	0	0	2	NonTypeII	Clear	4	5	6	None	OxygenTherapy	33	0	48	44	1.3
1179	779971	Home	Others	Emergency	UrbanResident	Cardiology	1	Female	36.9	80	17	140	90	106.666666666667	45	1.53	19.2233756247597	Both	III	II	0	1	0	0	0	0	0	0	0	0	0	0	0	0	0	0	1	NonTypeII	Clear	4	5	6	None	OxygenTherapy	33	0	28	61	0.92
1180	863081	HealthcareFacility	Cardiology	Emergency	UrbanResident	Cardiology	2	Male	36.5	100	20	173	73	106.333333333333	48	1.53	20.5049339997437	Left	IV	III	0	1	0	0	0	0	0	0	1	1	0	0	0	1	0	0	4	NonTypeII	Clear	4	5	6	None	OxygenTherapy	41	0	44	52	NA
1181	792496	Home	Cardiology	Emergency	UrbanResident	Cardiology	1	Male	36	77	18	138	80	99.3333333333333	55	1.7	19.0311418685121	Both	III	II	0	1	0	0	0	0	0	0	1	0	0	0	0	0	0	0	2	NonTypeII	Clear	4	5	6	None	OxygenTherapy	33	0	NA	NA	NA
1182	729795	Home	Cardiology	NonEmergency	UrbanResident	Cardiology	1	Female	36.5	62	19	110	60	76.6666666666667	75	1.55	31.2174817898023	Both	III	III	0	1	0	0	0	0	0	0	0	0	0	0	0	0	0	0	1	NonTypeII	Clear	4	5	6	None	OxygenTherapy	33	0	54	53	NA
1183	727788	Home	Others	Emergency	farmer	Cardiology	1	Female	36.2	89	20	124	64	84	68	1.65	24.9770431588613	Both	IV	III	1	1	0	0	0	0	0	0	1	0	0	0	0	0	0	0	3	NonTypeII	Clear	4	5	6	None	OxygenTherapy	33	0	38	56	0.92
1184	757564	Unknown	GeneralWard	Emergency	UrbanResident	GeneralWard	1	Male	36	104	20	150	84	106	64	1.64	23.7953599048186	Both	IV	II	1	1	1	0	0	0	0	0	0	0	0	0	0	0	0	0	3	NonTypeII	Clear	4	5	6	None	OxygenTherapy	29	0	43	62	NA
1185	797195	Home	Others	NonEmergency	UrbanResident	Others	1	Female	36	80	18	90	60	70	42	1.55	17.4817898022893	Both	IV	IV	0	1	0	0	0	0	0	0	0	0	0	0	0	0	0	0	1	NonTypeII	Nonresponsive	1	1	2	None	OxygenTherapy	53	0	56	NA	NA
1186	737433	Home	Cardiology	Emergency	UrbanResident	Cardiology	1	Female	36.6	84	18	110	70	83.3333333333333	40	1.55	16.6493236212279	Both	III	I	0	1	0	0	0	0	0	0	0	0	0	0	0	0	0	0	1	NonTypeII	Clear	4	5	6	None	OxygenTherapy	33	0	25	59	0.4
1187	799154	HealthcareFacility	Cardiology	Emergency	UrbanResident	Cardiology	1	Female	36.5	87	19	110	70	83.3333333333333	45	1.5	20	Both	III	III	0	1	0	0	0	0	0	0	0	1	0	0	0	0	0	0	2	NonTypeII	Clear	4	5	6	None	OxygenTherapy	33	0	NA	NA	NA
1188	729143	Unknown	Cardiology	Emergency	farmer	Cardiology	1	Male	36	60	19	140	74	96	60	1.62	22.8623685413809	Left	III	III	0	1	0	0	0	1	0	0	0	0	0	0	0	0	0	0	2	NonTypeII	Clear	4	5	6	None	OxygenTherapy	33	0	NA	NA	NA
1189	846200	Home	Cardiology	NonEmergency	Others	Cardiology	1	Female	36.3	74	19	102	70	80.6666666666667	49	1.47	22.6757369614512	Left	III	I	0	1	0	0	0	0	0	0	0	0	0	0	0	0	0	0	1	NonTypeII	Clear	4	5	6	None	OxygenTherapy	33	0	26	70	1.37
1190	804126	Home	Cardiology	Emergency	UrbanResident	Cardiology	1	Female	36.5	65	24	144	80	101.333333333333	60	1.56	24.65483235	Both	IV	III	0	1	0	0	0	0	0	0	0	0	0	0	0	1	0	0	2	NonTypeII	Clear	4	5	6	None	OxygenTherapy	33	0	49	69	NA
1191	742069	Home	Cardiology	NonEmergency	UrbanResident	Cardiology	1	Female	36.4	66	20	143	80	101	45	1.49	20.2693572361605	Both	III	I	0	1	0	0	0	0	0	0	1	1	0	0	0	0	0	0	3	NonTypeII	Clear	4	5	6	None	OxygenTherapy	33	0	NA	NA	NA
1192	784311	Home	Cardiology	NonEmergency	UrbanResident	Cardiology	1	Male	36.3	60	19	156	100	118.666666666667	59	1.58	23.6340330075308	Both	IV	III	0	1	1	0	0	0	0	0	0	1	0	0	0	0	0	0	3	NonTypeII	Clear	4	5	6	None	OxygenTherapy	33	0	45	31	0.85
1193	832900	Home	Others	NonEmergency	UrbanResident	Cardiology	1	Male	37.7	124	21	160	102	121.333333333333	48	1.72	16.2249864791779	Left	III	I	0	1	1	0	0	0	0	0	0	1	0	0	0	0	0	0	3	NonTypeII	Clear	4	5	6	None	AmbientAir	21	0	64	44	1.3
1194	792318	Home	Cardiology	NonEmergency	UrbanResident	Cardiology	1	Male	36	67	18	120	60	80	75	1.7	25.9515570934256	Both	III	II	0	1	0	0	0	0	0	0	1	1	0	0	0	0	0	0	3	NonTypeII	Clear	4	5	6	None	OxygenTherapy	33	0	72	NA	NA
1195	826375	Home	Cardiology	Emergency	UrbanResident	Cardiology	1	Female	36.4	101	20	126	64	84.6666666666667	38	1.46	17.8269844248452	Both	III	I	0	1	0	0	0	0	0	0	0	0	0	0	0	0	0	0	1	NonTypeII	Clear	4	5	6	None	OxygenTherapy	33	0	NA	NA	NA
1196	832535	Home	Cardiology	NonEmergency	UrbanResident	Cardiology	1	Male	36.2	76	18	106	70	82	55	1.65	20.2020202020202	Both	IV	II	1	1	0	0	0	0	0	0	1	1	0	0	0	0	0	0	4	NonTypeII	Clear	4	5	6	None	OxygenTherapy	33	0	NA	NA	NA
1197	812145	Home	GeneralWard	NonEmergency	UrbanResident	GeneralWard	1	Female	36.7	96	20	160	70	100	50	1.55	20.8116545265349	Both	III	II	0	1	1	0	0	0	0	0	1	0	0	0	0	0	0	0	3	NonTypeII	Clear	4	5	6	None	OxygenTherapy	33	0	52	44	0.81
1198	741143	Home	Cardiology	NonEmergency	UrbanResident	Cardiology	1	Male	36.5	56	19	100	60	73.3333333333333	55	1.6	21.484375	Both	III	I	0	1	0	0	0	1	0	0	0	0	0	0	0	0	0	0	2	NonTypeII	Clear	4	5	6	None	OxygenTherapy	33	0	31	69	NA
1199	757738	Home	Cardiology	NonEmergency	UrbanResident	Cardiology	1	Female	36.7	74	18	112	74	86.6666666666667	40	1.51	17.5430902153414	Both	IV	III	0	1	0	0	0	0	0	0	0	1	0	0	0	0	1	0	3	NonTypeII	Clear	4	5	6	None	OxygenTherapy	33	0	NA	NA	NA
1200	828959	HealthcareFacility	Cardiology	NonEmergency	UrbanResident	Cardiology	1	Male	36.6	89	20	136	84	101.333333333333	65	1.65	23.8751147842057	Both	IV	I	0	1	0	0	0	1	0	0	0	1	0	0	0	0	0	0	3	NonTypeII	Clear	4	5	6	None	OxygenTherapy	33	0	NA	NA	NA
1201	773077	Unknown	Cardiology	NonEmergency	UrbanResident	Cardiology	1	Female	36.5	70	18	110	90	96.6666666666667	50	1.62	19.0519737844841	Both	IV	II	0	1	0	0	0	0	0	0	0	1	0	0	0	0	0	0	2	NonTypeII	Clear	4	5	6	None	OxygenTherapy	33	0	NA	NA	NA
1202	754231	Home	Cardiology	NonEmergency	UrbanResident	Cardiology	1	Female	36	130	21	128	80	96	60	1.56	24.65483235	Both	IV	III	0	1	0	0	0	1	0	0	0	0	0	0	0	0	0	0	2	NonTypeII	Clear	4	5	6	None	OxygenTherapy	33	0	45	48	1.04
1203	729580	Home	Cardiology	NonEmergency	UrbanResident	Cardiology	1	Male	36	93	19	110	66	80.6666666666667	54	1.59	21.3599145603418	Left	III	I	0	1	0	0	0	0	0	0	0	1	0	0	0	0	0	0	2	NonTypeII	Clear	4	5	6	None	OxygenTherapy	33	0	37	74	NA
1204	867235	Home	GeneralWard	Emergency	Others	Cardiology	1	Male	36.6	68	18	116	70	85.3333333333333	49.5	1.68	17.5382653061225	Left	IV	IV	1	1	0	0	0	0	0	0	0	0	0	0	0	0	0	0	2	NonTypeII	Clear	4	5	6	None	OxygenTherapy	33	0	54	51	NA
1205	859666	Unknown	GeneralWard	Emergency	UrbanResident	GeneralWard	2	Female	36.2	104	21	100	70	80	47	1.4	23.9795918367347	Both	IV	III	0	1	1	0	0	1	0	0	0	0	0	0	0	0	0	0	3	TypeII	Clear	4	5	6	NIMV	OxygenTherapy	40	0	NA	37	0.76
1206	831625	Home	Cardiology	Emergency	UrbanResident	Cardiology	1	Female	36.6	99	18	150	78	102	65	1.55	27.0551508844953	Both	III	II	0	1	0	0	0	1	0	0	0	0	0	0	0	0	0	0	2	NonTypeII	Clear	4	5	6	None	OxygenTherapy	33	0	65	42	1.38
1207	787814	Home	Cardiology	NonEmergency	UrbanResident	Cardiology	1	Female	36.3	96	19	102	60	74	40	1.56	16.4365548980934	Both	IV	II	0	1	0	0	0	0	0	0	0	0	0	0	0	0	0	0	1	NonTypeII	Clear	4	5	6	None	OxygenTherapy	33	0	52	51	NA
1208	854580	Died	Cardiology	Emergency	UrbanResident	Cardiology	1	Male	36.3	76	19	138	78	98	47.5	1.58	19.0273994552155	Left	IV	IV	0	1	0	0	0	1	0	0	0	0	0	0	0	0	0	0	2	NonTypeII	Nonresponsive	1	1	1	IMV	OxygenTherapy	100	0	62	45	0.74
1209	802304	Unknown	Cardiology	NonEmergency	farmer	Cardiology	1	Female	36.4	90	20	102	50	67.3333333333333	60	1.56	24.65483235	Left	III	I	1	1	0	0	0	0	0	0	1	0	0	0	0	0	0	0	3	NonTypeII	Clear	4	5	6	None	OxygenTherapy	33	0	NA	NA	NA
1210	803770	Unknown	GeneralWard	Emergency	UrbanResident	Cardiology	1	Female	37	108	18	140	80	100	44	1.55	18.3142559833507	Left	IV	IV	0	1	1	0	0	0	0	0	0	0	0	0	0	0	0	0	2	TypeII	ResponsiveToPain	2	2	3	IMV	OxygenTherapy	50	0	NA	61	NA
1211	739573	Home	Cardiology	Emergency	farmer	Cardiology	1	Female	36	80	22	130	69	89.3333333333333	42	1.5	18.6666666666667	Left	III	III	1	1	0	0	0	0	0	0	0	1	0	0	0	0	0	0	3	NonTypeII	Clear	4	5	6	None	OxygenTherapy	41	0	NA	NA	NA
1212	771080	Home	Cardiology	Emergency	UrbanResident	Cardiology	1	Female	36	82	21	148	87	107.333333333333	50	1.58	20.0288415318058	Left	IV	III	0	1	0	0	0	0	0	0	1	0	0	0	0	0	0	0	2	NonTypeII	Clear	4	5	6	None	OxygenTherapy	33	0	55	47	NA
1213	820734	HealthcareFacility	Cardiology	NonEmergency	NA	Cardiology	2	Male	36.4	106	19	112	86	94.6666666666667	70	1.7	24.2214532871972	Both	III	I	0	1	0	0	0	0	0	0	1	0	0	0	0	0	0	0	2	NonTypeII	Clear	4	5	6	None	OxygenTherapy	33	0	NA	54	NA
1214	865819	Home	Cardiology	NonEmergency	UrbanResident	Cardiology	3	Male	36.8	87	18	127	82	97	49	1.7	16.9550173010381	Both	III	III	0	1	0	0	0	0	0	0	1	0	0	0	0	0	0	0	2	NonTypeII	Clear	4	5	6	None	AmbientAir	21	0	64	53	NA
1215	744693	HealthcareFacility	GeneralWard	Emergency	UrbanResident	GeneralWard	1	Male	36.3	69	20	180	90	120	52	1.69	18.2066454255803	Both	IV	III	0	1	1	0	0	0	0	0	0	0	0	0	0	0	0	0	2	NonTypeII	Clear	4	5	6	None	OxygenTherapy	29	0	59	42	0.61
1216	833791	Home	Cardiology	Emergency	UrbanResident	Cardiology	1	Female	36.3	67	21	111	70	83.6666666666667	35	1.45	16.6468489892985	Both	III	I	0	1	0	0	0	0	0	0	0	0	0	0	0	0	0	0	1	NonTypeII	Clear	4	5	6	None	OxygenTherapy	33	0	46	57	0.89
1217	821499	Unknown	Cardiology	Emergency	UrbanResident	Cardiology	1	Male	36.3	98	18	100	65	76.6666666666667	70	1.7	24.2214532871972	Both	IV	III	0	1	1	0	0	0	0	0	0	0	0	0	0	0	0	0	2	NonTypeII	Clear	4	5	6	None	OxygenTherapy	33	0	NA	NA	NA
1218	851671	HealthcareFacility	Cardiology	Emergency	UrbanResident	Cardiology	1	Female	36	110	19	128	88	101.333333333333	46	1.43	22.4949875299526	Both	II	II	0	1	0	0	0	0	0	0	0	0	0	0	0	0	0	0	1	NonTypeII	Clear	4	5	6	None	AmbientAir	21	0	38	51	1.28
1219	761974	Home	Cardiology	Emergency	UrbanResident	Cardiology	1	Male	36.2	52	19	152	86	108	62	1.65	22.77318641	Both	III	II	0	1	0	0	0	0	0	0	0	0	0	0	0	0	0	0	1	NonTypeII	Clear	4	5	6	None	OxygenTherapy	33	0	37	59	0.86
1220	796945	Home	Cardiology	NonEmergency	UrbanResident	Cardiology	1	Female	36.3	84	19	142	62	88.6666666666667	36	1.4	18.3673469387755	Both	III	I	0	1	0	0	0	0	0	0	0	1	0	0	0	1	0	0	3	NonTypeII	Clear	4	5	6	None	AmbientAir	21	0	62	42	0.48
1221	778912	Home	Cardiology	Emergency	UrbanResident	Cardiology	1	Female	36.3	110	18	132	60	84	55	1.6	21.484375	Both	III	I	0	1	0	1	0	0	0	0	1	1	0	0	0	0	0	0	4	NonTypeII	Clear	4	5	6	None	AmbientAir	21	0	NA	NA	NA
1222	799371	HealthcareFacility	Cardiology	Emergency	UrbanResident	Cardiology	1	Female	36.5	100	21	138	50	79.3333333333333	45	1.55	18.7304890738814	Both	IV	III	0	1	0	0	0	1	0	0	1	1	0	0	0	0	0	0	4	NonTypeII	Clear	4	5	6	None	OxygenTherapy	33	0	64	NA	NA
1223	814558	Home	Cardiology	NonEmergency	NA	Cardiology	2	Male	36.3	99	18	82	50	60.6666666666667	55	1.75	17.9591836734694	Left	IV	IV	0	1	0	0	0	1	0	0	1	0	0	0	0	0	0	0	3	NonTypeII	Clear	4	5	6	None	OxygenTherapy	33	0	40	71	1.38
1224	819165	Home	Cardiology	Emergency	NA	Cardiology	3	Male	36.5	83	18	90	60	70	55	1.75	17.9591836734694	Left	IV	II	0	1	0	0	0	1	0	0	1	0	0	0	0	0	0	0	3	NonTypeII	Clear	4	5	6	None	OxygenTherapy	33	0	NA	NA	NA
1225	827204	Home	Cardiology	NonEmergency	NA	Cardiology	4	Male	36.5	65	18	110	70	83.3333333333333	55	1.75	17.9591836734694	Both	IV	II	0	1	0	0	0	1	0	0	1	0	0	0	0	0	0	0	3	NonTypeII	Clear	4	5	6	None	AmbientAir	21	0	NA	NA	NA
1226	851326	Home	Cardiology	NonEmergency	UrbanResident	Cardiology	5	Male	36	62	21	100	60	73.3333333333333	49	1.75	16	Left	III	II	0	1	0	0	0	1	0	0	1	0	0	0	0	0	0	0	3	NonTypeII	Clear	4	5	6	None	OxygenTherapy	33	0	NA	NA	NA
1227	725910	Home	Cardiology	Emergency	UrbanResident	Cardiology	1	Female	36.6	71	18	110	50	70	50	1.58	20.0288415318058	Left	IV	I	0	1	0	0	0	0	0	0	0	0	0	0	0	0	0	0	1	NonTypeII	Clear	4	5	6	None	OxygenTherapy	33	0	47	54	1.26
1228	748443	Home	Cardiology	Emergency	UrbanResident	Cardiology	1	Female	36.5	146	32	166	115	132	39	1.5	17.3333333333333	Left	IV	III	1	1	0	0	0	0	0	0	0	0	0	0	0	0	0	0	2	NonTypeII	Clear	4	5	6	None	OxygenTherapy	33	0	33	57	NA
1229	795954	Home	Cardiology	Emergency	UrbanResident	Cardiology	1	Female	36.5	81	19	168	80	109.333333333333	59.5	1.53	25.4175744371823	Both	III	I	0	1	0	0	0	0	0	0	0	0	0	0	0	0	0	0	1	NonTypeII	Clear	4	5	6	None	OxygenTherapy	33	0	NA	NA	NA
1230	853683	HealthcareFacility	Cardiology	NonEmergency	UrbanResident	Cardiology	1	Female	36.7	82	20	116	60	78.6666666666667	48.5	1.45	23.0677764565993	Both	III	I	0	1	0	0	0	0	0	0	1	0	0	0	0	0	0	0	2	NonTypeII	Clear	4	5	6	None	AmbientAir	21	0	70	43	1.19
1231	801592	Home	Cardiology	NonEmergency	UrbanResident	Cardiology	1	Female	36.6	93	18	130	91	104	45	1.5	20	Both	III	II	0	1	0	0	0	0	0	0	0	0	0	0	0	0	0	0	1	NonTypeII	Clear	4	5	6	None	OxygenTherapy	33	0	37	63	1.04
1232	853453	HealthcareFacility	Cardiology	Emergency	UrbanResident	Cardiology	1	Female	36.5	76	18	149	77	101	47.5	1.5	21.1111111111111	Left	III	III	0	1	0	0	0	1	0	0	1	1	0	0	0	0	0	0	4	TypeII	Clear	4	5	6	None	OxygenTherapy	33	0	NA	NA	NA
1233	831234	Home	Others	NonEmergency	UrbanResident	Cardiology	2	Male	36.5	88	20	110	62	78	50	1.6	19.53125	Left	III	II	0	1	0	0	0	1	0	0	0	0	0	0	0	0	0	0	2	NonTypeII	Clear	4	5	6	None	OxygenTherapy	33	0	42	57	0.66
1234	856881	Home	Cardiology	NonEmergency	UrbanResident	Cardiology	1	Female	36.4	66	17	124	72	89.3333333333333	49	1.5	21.7777777777778	Left	III	I	0	1	0	0	0	0	0	0	0	0	0	0	0	0	0	0	1	NonTypeII	Clear	4	5	6	None	OxygenTherapy	33	0	59	45	NA
1235	865886	HealthcareFacility	Cardiology	Emergency	UrbanResident	Cardiology	1	Female	36.5	38	18	125	60	81.6666666666667	49	1.48	22.3703433162893	Both	III	I	0	1	0	0	0	0	0	0	0	0	0	0	0	0	0	0	1	NonTypeII	Clear	4	5	6	None	OxygenTherapy	33	0	30	70	NA
1236	809342	Home	Cardiology	Emergency	UrbanResident	Cardiology	1	Male	36.4	77	19	150	74	99.3333333333333	50	1.6	19.53125	Left	IV	II	0	1	0	0	0	0	0	0	0	1	0	0	0	0	0	0	2	NonTypeII	Clear	4	5	6	None	OxygenTherapy	33	0	NA	NA	NA
1237	832341	Home	Cardiology	NonEmergency	UrbanResident	Cardiology	2	Female	37.2	63	18	156	80	105.333333333333	55	1.45	26.1593341260404	Both	III	III	0	1	0	0	0	1	0	0	0	0	0	0	0	0	0	0	2	NonTypeII	Clear	4	5	6	None	OxygenTherapy	33	0	NA	NA	NA
1238	746487	Home	Cardiology	NonEmergency	farmer	Cardiology	1	Female	36.8	63	18	110	80	90	45	1.5	20	Both	III	II	0	1	0	0	0	1	0	0	0	0	0	0	0	0	0	0	2	NonTypeII	Clear	4	5	6	None	OxygenTherapy	33	0	37	54	NA
1239	775628	HealthcareFacility	GeneralWard	Emergency	UrbanResident	GeneralWard	1	Male	36.5	91	21	132	88	102.666666666667	77	1.68	27.281746031746	Both	IV	III	0	1	0	0	0	0	0	0	1	0	0	0	0	0	0	0	2	NonTypeII	Clear	4	5	6	None	OxygenTherapy	29	0	70	39	0.52
1240	784970	Home	GeneralWard	Emergency	UrbanResident	GeneralWard	1	Female	36.4	114	24	184	98	126.666666666667	41	1.5	18.2222222222222	Both	IV	III	0	1	0	0	0	0	0	0	0	0	0	0	0	0	0	0	1	NonTypeII	Clear	4	5	6	None	OxygenTherapy	29	0	48	58	2.3
1241	863059	HealthcareFacility	Others	NonEmergency	farmer	Cardiology	1	Female	36.2	76	18	100	60	73.3333333333333	49.5	1.5	22	Both	IV	II	0	1	0	0	0	0	0	0	0	0	0	0	0	0	0	0	1	NonTypeII	Clear	4	5	6	None	OxygenTherapy	33	0	46	56	1.2
1242	825989	Home	Cardiology	Emergency	UrbanResident	Cardiology	1	Female	36	64	18	140	90	106.666666666667	65	1.6	25.390625	Both	III	II	0	1	0	0	0	0	0	0	1	0	0	0	0	0	0	0	2	NonTypeII	Clear	4	5	6	None	OxygenTherapy	33	0	NA	NA	NA
1243	852273	Home	Cardiology	NonEmergency	UrbanResident	Cardiology	1	Female	36.6	92	18	122	82	95.3333333333333	46	1.55	19.1467221644121	Left	III	II	0	1	0	0	0	0	0	0	0	0	0	0	0	0	0	0	1	NonTypeII	Clear	4	5	6	None	OxygenTherapy	33	0	61	37	2.2
1244	837061	Home	Cardiology	NonEmergency	UrbanResident	Cardiology	1	Female	36.3	72	18	130	65	86.6666666666667	48.5	1.45	23.0677764565993	Left	IV	I	0	1	0	0	0	0	0	0	0	1	0	0	0	0	0	0	2	NonTypeII	Clear	4	5	6	None	AmbientAir	21	0	NA	NA	NA
1245	864183	Unknown	GeneralWard	Emergency	UrbanResident	GeneralWard	1	Female	36.5	78	20	142	86	104.666666666667	47	1.55	19.5629552549428	Both	III	II	0	1	0	0	0	0	0	0	1	1	0	0	0	0	0	0	3	NonTypeII	Clear	4	5	6	None	OxygenTherapy	33	0	45	36	0.43
1246	821846	Home	Cardiology	Emergency	UrbanResident	Cardiology	1	Male	36.2	72	19	88	50	62.6666666666667	53	1.6	20.703125	Left	III	II	1	1	1	0	0	0	0	0	0	0	0	0	0	0	0	0	3	NonTypeII	Clear	4	5	6	None	OxygenTherapy	33	0	43	53	1.24
1247	789866	HealthcareFacility	Cardiology	Emergency	UrbanResident	Cardiology	1	Male	38.5	76	22	105	56	72.3333333333333	50	1.7	17.3010380622837	Left	IV	III	0	1	0	0	0	0	0	0	0	0	0	0	0	0	0	0	1	NonTypeII	Clear	4	5	6	None	OxygenTherapy	33	0	34	56	NA
1248	739187	Home	Cardiology	NonEmergency	UrbanResident	Cardiology	1	Female	36.4	98	19	140	98	112	60	1.48	27.3922571219869	Both	IV	II	0	1	0	0	0	1	0	1	0	0	0	0	0	0	0	0	3	NonTypeII	Clear	4	5	6	None	OxygenTherapy	33	0	67	43	NA
1249	726943	Home	Cardiology	NonEmergency	farmer	Cardiology	1	Female	36	80	18	120	80	93.3333333333333	45	1.55	18.7304890738814	Left	III	II	0	1	0	0	0	1	0	0	0	0	0	0	0	0	0	0	2	NonTypeII	Clear	4	5	6	None	OxygenTherapy	33	0	59	60	0.42
1250	740494	Home	Cardiology	NonEmergency	UrbanResident	Cardiology	1	Male	36.1	109	18	140	95	110	62.5	1.72	21.1262844780963	Both	IV	II	0	1	0	0	0	0	0	0	1	0	0	0	0	0	0	0	2	NonTypeII	Clear	4	5	6	None	OxygenTherapy	33	0	40	53	NA
1251	816440	Unknown	Cardiology	Emergency	UrbanResident	Cardiology	1	Female	36	65	18	150	74	99.3333333333333	50	1.6	19.53125	Both	III	II	0	1	0	1	0	0	0	0	0	0	1	0	0	0	0	0	3	NonTypeII	Clear	4	5	6	None	OxygenTherapy	33	0	51	43	1.13
1252	803641	HealthcareFacility	Others	NonEmergency	UrbanResident	Cardiology	1	Female	36.5	66	19	130	80	96.6666666666667	78	1.6	30.46875	Left	III	II	0	1	0	0	0	0	0	0	1	0	0	0	0	0	0	0	2	TypeII	Clear	4	5	6	None	OxygenTherapy	33	0	49	58	1.12
1253	765343	Died	Cardiology	Emergency	Others	Cardiology	1	Male	36.1	61	25	130	80	96.6666666666667	45	1.65	16.5289256198347	Both	IV	IV	0	1	0	0	0	0	0	0	0	1	0	0	0	0	0	0	2	NonTypeII	Nonresponsive	1	1	1	IMV	OxygenTherapy	100	0	45	55	NA
1254	836826	Home	Cardiology	NonEmergency	farmer	Cardiology	1	Male	36	96	18	100	60	73.3333333333333	55	1.7	19.0311418685121	Both	III	II	0	1	0	0	0	0	0	0	0	0	0	0	0	0	0	0	1	NonTypeII	Clear	4	5	6	None	OxygenTherapy	33	0	42	74	1.31
1255	836569	Home	Cardiology	NonEmergency	UrbanResident	Cardiology	3	Female	36	80	18	120	84	96	35	1.5	15.5555555555556	Both	III	I	0	1	0	0	0	0	0	0	0	0	0	0	0	0	0	0	1	NonTypeII	Clear	4	5	6	None	AmbientAir	21	0	NA	NA	NA
1256	779848	Home	Cardiology	NonEmergency	UrbanResident	Cardiology	1	Female	36.6	68	18	125	85	98.3333333333333	36	1.45	17.1224732461356	Left	III	II	0	1	0	0	0	1	0	0	0	0	0	0	0	0	0	0	2	NonTypeII	Clear	4	5	6	None	OxygenTherapy	33	0	60	54	0.76
1257	761822	Home	Cardiology	Emergency	UrbanResident	Cardiology	1	Male	36.3	86	19	113	83	93	74	1.7	25.6055363321799	Both	II	I	1	1	0	0	0	1	0	0	0	1	0	0	0	0	0	0	4	NonTypeII	Clear	4	5	6	None	OxygenTherapy	33	0	NA	NA	NA
1258	778958	HealthcareFacility	Cardiology	NonEmergency	UrbanResident	Cardiology	1	Male	36.2	121	18	152	78	102.666666666667	50	1.62	19.0519737844841	Both	IV	III	0	1	0	0	0	1	0	0	0	0	0	0	0	0	0	0	2	NonTypeII	Clear	4	5	6	None	OxygenTherapy	33	0	61	60	0.63
1259	833857	HealthcareFacility	Cardiology	NonEmergency	UrbanResident	Cardiology	1	Female	36.5	44	20	128	60	82.6666666666667	42	1.5	18.6666666666667	Left	III	I	0	1	0	0	0	0	0	0	0	1	0	0	0	0	0	0	2	NonTypeII	Clear	4	5	6	None	OxygenTherapy	33	0	NA	NA	NA
1260	824564	Home	Cardiology	NonEmergency	UrbanResident	Cardiology	1	Male	36.4	72	18	112	72	85.3333333333333	70	1.65	25.7116620752984	Left	III	I	0	1	0	0	0	0	0	0	0	0	0	0	0	0	0	0	1	NonTypeII	Clear	4	5	6	None	OxygenTherapy	33	0	36	57	0.64
1261	812653	Home	Cardiology	Emergency	UrbanResident	Cardiology	1	Male	36.5	122	18	106	74	84.6666666666667	55	1.7	19.0311418685121	Left	IV	II	0	1	0	0	0	0	0	0	1	0	0	0	0	0	0	0	2	NonTypeII	Clear	4	5	6	None	OxygenTherapy	33	0	24	63	NA
1262	814415	Home	Others	NonEmergency	UrbanResident	Cardiology	1	Male	36	80	18	144	84	104	48	1.65	17.6308539944904	Left	III	I	0	1	0	0	0	0	0	0	0	0	0	0	0	0	1	0	2	NonTypeII	Clear	4	5	6	None	OxygenTherapy	33	0	46	53	0.56
1263	860246	Unknown	Cardiology	NonEmergency	UrbanResident	Cardiology	1	Female	36.2	84	18	140	88	105.333333333333	47.5	1.5	21.1111111111111	Both	III	III	0	1	0	0	0	0	0	0	0	0	0	0	0	0	0	0	1	NonTypeII	Clear	4	5	6	None	AmbientAir	21	0	41	64	0.46
1264	827193	Home	Cardiology	NonEmergency	UrbanResident	Cardiology	1	Male	36.2	102	19	108	80	89.3333333333333	60	1.5	26.6666666666667	Both	IV	III	0	1	0	0	0	0	0	0	1	0	0	0	0	0	0	0	2	NonTypeII	Clear	4	5	6	None	OxygenTherapy	33	0	26	78	NA
1265	800421	Home	Cardiology	NonEmergency	UrbanResident	Cardiology	1	Male	35	83	18	114	70	84.6666666666667	55	1.6	21.484375	Left	III	II	1	1	0	0	0	1	0	0	0	0	0	0	0	1	0	0	4	NonTypeII	Clear	4	5	6	None	OxygenTherapy	33	0	43	66	0.45
1266	799605	Home	Cardiology	NonEmergency	UrbanResident	Cardiology	1	Female	36.2	106	24	190	130	150	65	1.56	26.7094017094017	Left	III	III	1	1	0	0	0	0	0	0	1	0	0	0	0	0	1	0	4	NonTypeII	Clear	4	5	6	None	OxygenTherapy	41	0	54	54	0.67
1267	786783	HealthcareFacility	Cardiology	Emergency	UrbanResident	Cardiology	1	Female	36.3	89	20	100	64	76	53	1.5	23.5555555555556	Left	III	II	0	1	0	0	0	0	0	0	0	1	0	0	0	0	0	0	2	NonTypeII	Clear	4	5	6	None	OxygenTherapy	33	0	23	53	1.02
1268	770137	HealthcareFacility	GeneralWard	Emergency	farmer	GeneralWard	1	Female	36	57	20	150	78	102	40	1.6	15.625	Both	IV	II	0	1	0	0	0	0	0	0	1	1	0	0	0	0	0	0	3	NonTypeII	Clear	4	5	6	None	AmbientAir	21	0	63	47	0.62
1269	726418	Home	Cardiology	NonEmergency	UrbanResident	Cardiology	1	Male	36.7	82	19	100	65	76.6666666666667	80	1.7	27.681660899654	Left	III	II	0	1	0	0	0	0	0	0	0	1	0	0	0	0	0	0	2	NonTypeII	Clear	4	5	6	None	OxygenTherapy	33	0	36	72	NA
1270	838794	Home	Cardiology	NonEmergency	UrbanResident	Cardiology	1	Female	36.3	121	19	110	70	83.3333333333333	49	1.6	19.140625	Both	IV	I	0	1	0	0	0	0	0	0	0	0	0	0	0	0	0	0	1	NonTypeII	Clear	4	5	6	None	OxygenTherapy	33	0	NA	NA	NA
1271	740278	Home	Cardiology	NonEmergency	UrbanResident	Cardiology	1	Female	36.2	142	18	126	64	84.6666666666667	55	1.56	22.6002629848784	Both	III	I	0	1	0	1	0	0	0	0	0	1	0	0	0	0	0	0	3	NonTypeII	Clear	4	5	6	None	OxygenTherapy	33	0	47	34	NA
1272	760934	Home	Cardiology	NonEmergency	UrbanResident	Cardiology	1	Male	36.8	106	21	120	80	93.3333333333333	59	1.6	23.046875	Both	IV	II	0	1	0	0	0	0	0	0	0	0	0	0	0	0	0	0	1	NonTypeII	Clear	4	5	6	None	OxygenTherapy	33	0	46	59	NA
1273	745986	Home	Cardiology	Emergency	farmer	Cardiology	1	Female	36	84	18	95	65	75	50	1.5	22.2222222222222	Both	III	I	0	1	0	0	0	0	0	0	0	0	0	0	0	0	0	0	1	NonTypeII	Clear	4	5	6	None	OxygenTherapy	33	0	57	42	NA
1274	804262	Unknown	Others	NonEmergency	UrbanResident	Cardiology	1	Male	36.3	82	18	128	80	96	40	1.65	14.692378328742	Left	III	I	0	1	0	0	0	0	0	0	0	1	0	0	0	0	0	0	2	NonTypeII	Clear	4	5	6	None	OxygenTherapy	33	0	68	45	NA
1275	768627	HealthcareFacility	Cardiology	NonEmergency	UrbanResident	Cardiology	1	Male	36.3	46	18	140	76	97.3333333333333	65	1.65	23.8751147842057	Both	III	I	0	1	0	0	0	0	0	0	0	1	0	0	0	0	0	0	2	NonTypeII	Clear	4	5	6	None	OxygenTherapy	33	0	65	47	0.47
1276	806025	Home	Cardiology	Emergency	UrbanResident	Cardiology	1	Male	36.4	46	19	100	60	73.3333333333333	42	1.52	18.1786703601108	Left	III	II	1	1	0	0	0	0	0	0	0	1	0	0	0	0	0	0	3	NonTypeII	Clear	4	5	6	None	OxygenTherapy	33	0	46	67	NA
1277	826708	Home	GeneralWard	Emergency	UrbanResident	GeneralWard	1	Female	36	80	18	145	75	98.3333333333333	45	1.55	18.7304890738814	Left	IV	IV	0	1	1	0	0	0	0	0	0	0	0	0	0	0	0	0	2	NonTypeII	ResponsiveToSound	3	5	6	IMV	OxygenTherapy	50	0	NA	65	NA
1278	831436	Home	Cardiology	Emergency	UrbanResident	Cardiology	1	Male	36.5	105	20	178	90	119.333333333333	50	1.55	20.8116545265349	Both	IV	III	0	1	0	0	0	0	0	0	1	1	0	0	0	0	0	0	3	NonTypeII	Clear	4	5	6	None	OxygenTherapy	33	0	NA	NA	NA
1279	780313	Home	Cardiology	NonEmergency	UrbanResident	Cardiology	1	Female	36.3	57	18	130	80	96.6666666666667	36	1.5	16	Both	III	II	0	1	0	0	0	0	0	0	0	1	0	0	0	0	0	0	2	NonTypeII	Clear	4	5	6	None	OxygenTherapy	33	0	64	46	2.6
1280	734408	Home	Cardiology	Emergency	UrbanResident	Cardiology	1	Female	36.8	57	18	130	70	90	42	1.5	18.6666666666667	Both	III	II	0	1	0	0	0	0	0	0	1	0	0	0	0	0	0	0	2	NonTypeII	Clear	4	5	6	None	OxygenTherapy	33	0	NA	51	NA
1281	745004	Unknown	Cardiology	Emergency	farmer	Cardiology	1	Male	36	72	18	120	84	96	56	1.6	21.875	Left	III	I	0	1	0	0	0	0	0	0	0	0	0	0	0	1	0	0	2	NonTypeII	Clear	4	5	6	None	OxygenTherapy	33	0	72	40	0.77
1282	780212	HealthcareFacility	Cardiology	NonEmergency	UrbanResident	Cardiology	1	Male	36.1	72	18	152	82	105.333333333333	60	1.65	22.038567493113	Both	III	I	0	1	0	0	0	0	0	0	0	0	0	0	0	0	0	0	1	NonTypeII	Clear	4	5	6	None	OxygenTherapy	33	0	60	44	1
1283	731472	Home	Cardiology	NonEmergency	UrbanResident	Cardiology	1	Female	37.5	99	19	144	84	104	45	1.58	18.0259573786252	Both	IV	III	0	1	0	0	0	0	0	0	1	1	0	0	0	0	0	0	3	NonTypeII	Clear	4	5	6	None	OxygenTherapy	33	0	67	46	3
1284	801575	Home	Cardiology	Emergency	UrbanResident	Cardiology	1	Female	36	83	18	190	102	131.333333333333	50	1.56	20.5456936226167	Left	II	I	0	1	0	0	0	0	0	0	0	0	0	0	0	0	0	0	1	NonTypeII	Clear	4	5	6	None	OxygenTherapy	33	0	59	41	0.64
1285	807994	Home	Others	NonEmergency	UrbanResident	Cardiology	2	Male	36.5	69	18	160	80	106.666666666667	65	1.67	23.3066800530675	Left	IV	II	0	1	0	0	0	1	0	0	1	0	0	0	0	0	0	0	3	NonTypeII	Clear	4	5	6	None	OxygenTherapy	33	0	53	52	0.85
1286	857036	Home	Cardiology	Emergency	UrbanResident	Cardiology	1	Female	36.7	50	18	118	70	86	47.5	1.56	19.5184089414859	Both	III	I	0	1	0	0	0	0	0	0	1	0	0	0	0	0	0	0	2	NonTypeII	Clear	4	5	6	None	OxygenTherapy	33	0	NA	NA	NA
1287	817601	Home	Cardiology	NonEmergency	UrbanResident	Cardiology	1	Male	36.5	103	20	100	70	80	70	1.65	25.7116620752984	Both	IV	III	0	1	0	0	0	1	0	0	1	0	0	0	0	0	0	0	3	NonTypeII	Clear	4	5	6	None	AmbientAir	21	0	21	NA	NA
1288	780543	Home	Others	Emergency	UrbanResident	Cardiology	1	Female	37	74	25	116	64	81.3333333333333	42	1.56	17.258382642998	Left	III	II	0	1	0	0	0	1	0	0	1	0	0	0	0	0	0	0	3	NonTypeII	Clear	4	5	6	None	OxygenTherapy	33	0	29	64	1.43
1289	835198	Home	Cardiology	NonEmergency	UrbanResident	Cardiology	1	Male	36.3	98	18	111	73	85.6666666666667	41	1.72	13.8588426176312	Left	IV	III	1	1	0	0	0	1	0	1	0	0	0	0	0	0	0	0	4	NonTypeII	Clear	4	5	6	None	OxygenTherapy	33	0	26	55	NA
1290	857705	HealthcareFacility	Cardiology	Emergency	UrbanResident	Cardiology	1	Male	36.2	92	19	132	78	96	47.5	1.7	16.4359861591696	Left	IV	III	0	1	0	0	0	1	0	0	0	0	0	0	0	0	0	0	2	NonTypeII	Clear	4	5	6	None	OxygenTherapy	33	0	44	71	1.2
1291	833118	HealthcareFacility	Cardiology	Emergency	UrbanResident	Cardiology	1	Female	36.2	82	18	100	60	73.3333333333333	44	1.58	17.6253805479891	Both	II	II	0	1	0	0	0	0	0	0	0	0	0	0	0	0	0	0	1	NonTypeII	Clear	4	5	6	None	OxygenTherapy	33	0	55	52	NA
1292	812256	HealthcareFacility	Cardiology	NonEmergency	UrbanResident	Cardiology	1	Male	36.4	62	19	130	62	84.6666666666667	55	1.65	20.2020202020202	Both	IV	II	0	1	0	1	0	0	0	0	0	1	0	0	0	0	0	0	3	NonTypeII	Clear	4	5	6	None	OxygenTherapy	33	0	36	64	NA
1293	796478	Home	Cardiology	Emergency	UrbanResident	Cardiology	1	Male	36.5	100	21	130	80	96.6666666666667	80	1.6	31.25	Left	III	I	0	1	0	0	0	0	0	0	1	0	0	0	0	0	0	0	2	NonTypeII	Clear	4	5	6	None	AmbientAir	21	0	NA	NA	NA
1294	761934	Home	Others	Emergency	UrbanResident	Cardiology	1	Female	36	102	23	122	96	104.666666666667	40	1.58	16.0230732254446	Both	IV	II	0	1	0	0	0	1	0	0	0	0	0	0	0	0	0	0	2	NonTypeII	Clear	4	5	6	None	OxygenTherapy	33	0	48	67	NA
1295	809338	Home	Others	Emergency	UrbanResident	Cardiology	1	Male	37	77	18	130	80	96.6666666666667	50	1.68	17.7154195011338	Both	III	III	0	1	0	0	0	1	0	0	0	0	0	0	0	0	0	0	2	NonTypeII	Clear	4	5	6	None	OxygenTherapy	33	0	28	57	0.9
1296	835988	Home	Cardiology	NonEmergency	farmer	Others	1	Female	36	43	18	90	54	66	48.5	1.53	20.718527062241	Both	IV	IV	0	1	0	0	0	0	0	0	0	1	0	0	0	0	0	0	2	NonTypeII	Nonresponsive	1	1	1	None	OxygenTherapy	33	0	NA	NA	NA
1297	780982	Unknown	Others	Emergency	UrbanResident	Others	1	Female	36	80	18	124	70	88	48	1.55	19.9791883454735	Left	IV	II	1	1	0	1	0	0	0	0	0	0	0	0	0	0	0	0	3	NonTypeII	Clear	4	5	6	None	OxygenTherapy	33	0	49	62	NA
1298	841896	Home	Cardiology	NonEmergency	UrbanResident	Cardiology	1	Male	36.2	75	18	100	60	73.3333333333333	48.5	1.65	17.8145087235996	Left	III	I	0	1	0	0	0	0	0	0	0	0	0	0	0	0	0	0	1	NonTypeII	Clear	4	5	6	None	OxygenTherapy	33	0	54	53	0.38
1299	800427	Home	Cardiology	NonEmergency	UrbanResident	Cardiology	1	Female	36.5	66	18	124	70	88	42	1.55	17.4817898022893	Left	III	I	0	1	0	0	0	0	0	0	0	0	0	0	0	0	0	0	1	NonTypeII	Clear	4	5	6	None	OxygenTherapy	33	0	NA	NA	NA
1300	773028	Home	Cardiology	NonEmergency	UrbanResident	Cardiology	1	Male	36.6	111	18	90	60	70	71	1.71	24.2809753428405	Both	III	I	0	1	0	0	0	0	0	0	0	1	0	0	0	0	0	0	2	NonTypeII	Clear	4	5	6	None	OxygenTherapy	33	0	38	59	1.74
1301	798882	Unknown	Cardiology	NonEmergency	UrbanResident	Cardiology	1	Female	36.5	101	19	146	96	112.666666666667	45	1.45	21.4030915576694	Left	IV	III	0	1	0	0	0	0	0	0	0	0	0	0	0	0	0	0	1	NonTypeII	Clear	4	5	6	None	OxygenTherapy	33	0	48	55	1.19
1302	801519	Home	Cardiology	NonEmergency	UrbanResident	Cardiology	1	Female	36.5	70	17	112	68	82.6666666666667	41	1.45	19.500594530321	Both	III	I	0	1	0	0	0	0	0	0	0	1	0	0	0	0	0	0	2	NonTypeII	Clear	4	5	6	None	OxygenTherapy	33	0	NA	NA	NA
1303	832681	Home	Cardiology	Emergency	NA	Cardiology	2	Male	36.7	69	20	130	78	95.3333333333333	50	1.55	20.8116545265349	Both	IV	II	0	1	0	0	0	0	0	0	0	0	0	0	0	0	0	0	1	NonTypeII	Clear	4	5	6	None	OxygenTherapy	33	0	NA	NA	NA
1304	817920	Home	Cardiology	Emergency	NA	Cardiology	1	Male	36	122	21	102	70	80.6666666666667	51	1.55	21.2278876170656	Both	IV	II	0	1	0	0	0	0	0	0	0	0	0	0	0	0	0	0	1	NonTypeII	Clear	4	5	6	None	OxygenTherapy	33	0	NA	NA	NA
1305	803405	Home	Cardiology	Emergency	UrbanResident	Cardiology	1	Male	36.5	114	19	120	68	85.3333333333333	50	1.7	17.3010380622837	Left	IV	II	0	1	0	0	0	0	0	0	0	0	0	0	0	0	0	0	1	NonTypeII	Clear	4	5	6	None	OxygenTherapy	33	0	NA	NA	NA
1306	761989	Home	Cardiology	Emergency	UrbanResident	Cardiology	1	Female	36.1	120	19	100	60	73.3333333333333	45	1.52	19.4771468144044	Both	IV	II	0	1	0	0	0	0	0	0	1	1	0	0	0	0	1	0	4	NonTypeII	Clear	4	5	6	None	OxygenTherapy	33	0	NA	NA	NA
1307	785957	Home	GeneralWard	Emergency	UrbanResident	GeneralWard	1	Female	36.5	102	18	150	72	98	50	1.5	22.2222222222222	Both	IV	II	0	1	0	0	0	0	0	0	0	1	0	0	0	0	0	0	2	NonTypeII	Clear	4	5	6	None	OxygenTherapy	29	0	5	NA	NA
1308	789354	HealthcareFacility	Cardiology	NonEmergency	UrbanResident	Cardiology	1	Female	36.3	78	19	92	60	70.6666666666667	42	1.5	18.6666666666667	Left	III	I	0	1	0	0	0	0	0	0	0	0	0	0	0	0	0	0	1	NonTypeII	Clear	4	5	6	None	OxygenTherapy	33	0	NA	NA	NA
1309	805555	HealthcareFacility	Cardiology	Emergency	UrbanResident	Cardiology	1	Female	36.2	95	19	114	68	83.3333333333333	46	1.46	21.5800337774442	Left	IV	III	0	1	0	0	0	0	0	0	0	0	0	0	0	0	0	0	1	NonTypeII	Clear	4	5	6	None	OxygenTherapy	33	0	46	54	1.02
1310	800700	Home	Cardiology	Emergency	UrbanResident	Cardiology	1	Male	36.3	100	20	140	100	113.333333333333	45	1.55	18.7304890738814	Left	IV	II	0	1	0	0	0	1	0	0	1	1	0	0	0	0	0	0	4	NonTypeII	Clear	4	5	6	None	OxygenTherapy	33	0	65	NA	NA
1311	734273	Unknown	Cardiology	NonEmergency	UrbanResident	Cardiology	1	Female	36	90	19	140	80	100	42	1.55	17.4817898022893	Both	III	I	0	1	0	0	0	0	0	0	0	0	0	0	0	0	0	0	1	NonTypeII	Clear	4	5	6	None	OxygenTherapy	33	0	NA	49	NA
1312	834979	Home	Cardiology	Emergency	UrbanResident	Cardiology	1	Female	38	92	20	120	73	88.6666666666667	44	1.55	18.3142559833507	Both	III	III	0	1	0	0	0	0	0	0	0	1	0	0	0	0	0	0	2	NonTypeII	Clear	4	5	6	None	OxygenTherapy	33	0	NA	NA	NA
1313	833694	Home	Cardiology	NonEmergency	UrbanResident	Cardiology	1	Male	36.3	42	18	120	70	86.6666666666667	40	1.55	16.6493236212279	Both	IV	III	0	1	1	0	0	0	0	0	0	0	0	0	0	0	0	0	2	NonTypeII	Clear	4	5	6	None	OxygenTherapy	33	0	60	39	NA
1314	758866	Home	Cardiology	NonEmergency	UrbanResident	Cardiology	1	Female	36.3	54	18	140	70	93.3333333333333	40	1.5	17.7777777777778	Left	III	I	0	1	0	0	0	0	0	0	1	0	0	0	0	0	0	0	2	NonTypeII	Clear	4	5	6	None	OxygenTherapy	33	0	NA	NA	NA
1315	803219	Home	GeneralWard	Emergency	UrbanResident	GeneralWard	1	Male	36.2	59	18	118	64	82	60	1.7	20.7612456747405	Both	IV	II	0	1	0	0	0	1	0	0	0	0	0	0	0	0	0	0	2	NonTypeII	Clear	4	5	6	None	OxygenTherapy	29	0	58	NA	NA
1316	859969	HealthcareFacility	Cardiology	NonEmergency	UrbanResident	Cardiology	1	Female	36.3	115	19	153	93	113	49	1.43	23.9620519340799	Left	II	II	0	1	0	0	0	0	0	0	0	0	0	0	0	1	0	0	2	NonTypeII	Clear	4	5	6	None	AmbientAir	21	0	37	58	0.92
1317	752305	Home	Cardiology	NonEmergency	UrbanResident	Cardiology	1	Male	37	92	19	160	80	106.666666666667	50	1.6	19.53125	Both	IV	III	0	1	1	0	0	0	0	0	0	0	0	0	0	0	0	0	2	NonTypeII	Clear	4	5	6	None	OxygenTherapy	33	0	65	40	0.7
1318	830832	Home	ICU	Emergency	UrbanResident	Cardiology	1	Female	36	100	19	147	83	104.333333333333	47	1.5	20.8888888888889	Both	IV	II	0	1	1	0	0	0	0	0	0	0	0	0	0	0	0	0	2	NonTypeII	ResponsiveToSound	3	5	6	None	OxygenTherapy	41	0	55	55	NA
1319	774448	Unknown	Cardiology	Emergency	UrbanResident	Cardiology	1	Female	36.7	105	18	120	80	93.3333333333333	45	1.6	17.578125	Left	III	II	0	1	0	0	0	0	0	0	0	0	0	0	0	0	0	0	1	NonTypeII	Clear	4	5	6	None	OxygenTherapy	33	0	43	47	0.93
1320	812856	Home	Cardiology	NonEmergency	UrbanResident	Cardiology	1	Female	36.4	50	18	140	90	106.666666666667	60	1.48	27.3922571219869	Left	III	I	0	1	0	0	0	0	0	0	0	0	0	0	0	0	0	0	1	NonTypeII	Clear	4	5	6	None	OxygenTherapy	33	0	41	57	NA
1321	830009	Home	Cardiology	NonEmergency	UrbanResident	Cardiology	1	Male	36.1	65	20	142	73	96	55	1.58	22.0317256849864	Both	IV	II	0	1	0	1	0	0	0	0	0	1	0	0	0	0	0	0	3	NonTypeII	Clear	4	5	6	None	OxygenTherapy	33	0	NA	NA	NA
1322	739403	Unknown	Cardiology	NonEmergency	UrbanResident	Cardiology	1	Female	36.2	87	18	94	60	71.3333333333333	46	1.55	19.1467221644121	Both	IV	I	0	1	0	1	0	0	0	0	1	0	1	0	0	0	1	0	5	NonTypeII	Clear	4	5	6	None	OxygenTherapy	33	0	NA	NA	NA
1323	739415	Home	Cardiology	Emergency	UrbanResident	Cardiology	1	Female	36.3	83	19	104	60	74.6666666666667	50	1.56	20.5456936226167	Both	III	I	0	1	0	0	0	0	0	0	1	0	0	0	0	0	0	0	2	NonTypeII	Clear	4	5	6	None	OxygenTherapy	33	0	NA	NA	NA
1324	777533	Home	Cardiology	NonEmergency	UrbanResident	Cardiology	1	Male	37	109	19	110	70	83.3333333333333	45	1.65	16.5289256198347	Left	III	I	0	1	0	0	0	0	0	0	0	1	0	0	0	0	0	0	2	NonTypeII	Clear	4	5	6	None	OxygenTherapy	33	0	33	64	NA
1325	837966	Home	Cardiology	NonEmergency	UrbanResident	Cardiology	1	Female	36	82	18	110	70	83.3333333333333	49	1.5	21.7777777777778	Both	III	I	0	1	0	0	0	0	0	0	1	0	0	0	0	0	0	0	2	NonTypeII	Clear	4	5	6	None	AmbientAir	21	0	61	48	0.73
1326	825231	Home	Cardiology	Emergency	UrbanResident	Cardiology	1	Female	36.5	60	19	120	80	93.3333333333333	45	1.38	23.6294896030246	Left	IV	I	1	1	0	0	0	1	0	0	0	0	0	0	0	0	0	0	3	NonTypeII	Clear	4	5	6	None	OxygenTherapy	33	0	61	47	0.49
1327	832154	HealthcareFacility	GeneralWard	Emergency	UrbanResident	GeneralWard	1	Male	36.2	99	25	120	80	93.3333333333333	55	1.65	20.2020202020202	Left	IV	II	0	1	0	1	0	0	0	0	0	1	1	0	0	0	0	0	4	NonTypeII	Clear	4	5	6	None	OxygenTherapy	29	0	24	66	1.17
1328	765396	Home	Cardiology	NonEmergency	UrbanResident	Cardiology	1	Female	36.6	93	18	150	95	113.333333333333	60	1.56	24.65483235	Left	IV	I	0	1	0	0	0	0	0	1	0	0	0	0	0	0	0	0	2	NonTypeII	Clear	4	5	6	None	OxygenTherapy	33	0	59	59	0.98
1329	869243	Home	Cardiology	Emergency	UrbanResident	Cardiology	1	Female	36.4	118	19	150	72	98	48.5	1.45	23.0677764565993	Both	III	II	0	1	0	1	0	0	0	0	0	1	0	0	0	0	0	0	3	NonTypeII	Clear	4	5	6	None	OxygenTherapy	33	0	60	NA	NA
1330	773313	Home	Cardiology	NonEmergency	UrbanResident	Cardiology	1	Male	36	74	18	114	80	91.3333333333333	58	1.68	20.5498866213152	Both	III	I	0	1	0	0	0	1	0	0	0	0	0	0	0	0	0	0	2	NonTypeII	Clear	4	5	6	None	OxygenTherapy	33	0	NA	NA	NA
1331	814048	Home	Cardiology	NonEmergency	UrbanResident	Cardiology	1	Male	36	102	19	126	70	88.6666666666667	59	1.6	23.046875	Both	IV	III	0	1	0	1	0	0	0	0	1	0	0	0	0	0	0	0	3	NonTypeII	Clear	4	5	6	None	OxygenTherapy	33	0	NA	NA	NA
1332	827372	Home	Cardiology	Emergency	UrbanResident	Cardiology	1	Female	36.4	91	19	166	96	119.333333333333	50	1.5	22.2222222222222	Left	IV	II	0	1	0	0	0	0	0	0	0	0	0	0	0	0	0	0	1	NonTypeII	Clear	4	5	6	None	OxygenTherapy	33	0	NA	NA	NA
1333	833271	HealthcareFacility	Others	Emergency	UrbanResident	Cardiology	1	Female	36.5	108	18	120	76	90.6666666666667	48	1.55	19.9791883454735	Left	IV	III	0	1	0	1	0	1	0	0	0	0	0	0	0	0	0	0	3	NonTypeII	Clear	4	5	6	None	OxygenTherapy	33	0	43	54	1.07
1334	794476	Home	GeneralWard	Emergency	Others	GeneralWard	1	Female	36.5	107	18	154	86	108.666666666667	45	1.42	22.3170006	Both	II	II	0	1	1	0	0	0	0	0	0	0	0	0	0	0	0	0	2	NonTypeII	Clear	4	5	6	None	OxygenTherapy	29	0	54	51	1.08
1335	764959	Home	Cardiology	Emergency	UrbanResident	Cardiology	1	Male	36	96	18	150	90	110	52	1.64	19.3337299226651	Both	IV	II	0	1	1	0	0	0	0	0	1	0	0	0	0	0	0	0	3	NonTypeII	Clear	4	5	6	None	OxygenTherapy	33	0	31	60	0.82
1336	802586	HealthcareFacility	Others	Emergency	farmer	Others	1	Female	36.7	125	23	200	100	133.333333333333	45	1.52	19.4771468144044	Both	III	II	0	1	0	0	0	0	0	0	0	1	0	0	0	0	0	0	2	NonTypeII	Clear	4	5	6	None	OxygenTherapy	29	0	62	38	0.39
1337	778820	HealthcareFacility	Cardiology	Emergency	UrbanResident	Cardiology	1	Female	36.3	56	19	110	63	78.6666666666667	45	1.64	16.7311124330756	Both	IV	II	0	1	0	0	0	0	0	0	0	0	0	0	0	0	0	0	1	NonTypeII	Clear	4	5	6	None	OxygenTherapy	33	0	NA	46	2.45
1338	772987	Home	Cardiology	Emergency	UrbanResident	Cardiology	1	Female	36	150	19	195	101	132.333333333333	46.5	1.58	18.6268226245794	Left	III	III	0	1	0	0	0	0	0	0	0	0	0	0	0	0	0	0	1	NonTypeII	Clear	4	5	6	None	OxygenTherapy	33	0	45	54	NA
1339	741318	Home	Cardiology	NonEmergency	farmer	Cardiology	1	Male	36.5	60	18	124	70	88	60	1.6	23.4375	Both	III	II	1	1	0	0	0	0	0	0	0	1	0	0	0	0	0	0	3	NonTypeII	Clear	4	5	6	None	OxygenTherapy	33	0	NA	NA	NA
1340	774652	Home	Cardiology	Emergency	UrbanResident	Cardiology	1	Male	36.5	60	19	124	86	98.6666666666667	60	1.6	23.4375	Left	IV	III	0	1	0	0	0	0	0	0	0	0	0	0	0	0	1	0	2	NonTypeII	Clear	4	5	6	None	OxygenTherapy	33	0	24	60	1.13
1341	739173	Home	Cardiology	Emergency	Others	Cardiology	1	Female	36	140	22	190	120	143.333333333333	52	1.52	22.5069252077562	Both	IV	III	0	1	0	0	0	1	0	0	1	0	0	0	0	0	0	0	3	NonTypeII	Clear	4	5	6	None	OxygenTherapy	41	0	NA	NA	NA
1342	828945	HealthcareFacility	Cardiology	Emergency	UrbanResident	Cardiology	1	Male	36	64	18	160	80	106.666666666667	60	1.7	20.7612456747405	Both	III	I	0	1	0	0	0	1	0	0	0	0	0	0	0	0	0	0	2	NonTypeII	Clear	4	5	6	None	OxygenTherapy	33	0	74	45	0.57
1343	861489	Home	Cardiology	NonEmergency	UrbanResident	Cardiology	1	Female	36.6	103	22	198	110	139.333333333333	49	1.5	21.7777777777778	Left	IV	III	0	1	0	0	0	0	0	0	1	0	0	0	0	0	0	0	2	NonTypeII	Clear	4	5	6	None	OxygenTherapy	41	0	50	60	NA
1344	798994	Home	Cardiology	Emergency	UrbanResident	Cardiology	1	Male	37.5	80	18	122	80	94	52	1.56	21.3675213675214	Left	IV	III	0	1	0	0	0	0	0	0	0	1	0	0	0	0	0	0	2	NonTypeII	Clear	4	5	6	None	OxygenTherapy	33	0	NA	NA	NA
1345	776879	Home	Cardiology	NonEmergency	farmer	Cardiology	1	Female	36.6	72	18	128	86	100	32	1.55	13.3194588969823	Both	III	III	0	1	0	0	0	0	0	0	0	0	0	0	0	0	0	0	1	NonTypeII	Clear	4	5	6	None	OxygenTherapy	33	0	64	41	1.17
1346	744531	Home	Cardiology	NonEmergency	UrbanResident	Cardiology	1	Male	36.4	100	19	150	100	116.666666666667	50	1.64	18.5901249256395	Both	IV	I	0	1	0	0	0	1	0	0	0	1	0	0	0	0	1	0	4	NonTypeII	Clear	4	5	6	None	OxygenTherapy	33	0	36	58	0.78
1347	756843	Home	Cardiology	NonEmergency	farmer	Cardiology	1	Female	36	96	22	110	84	92.6666666666667	45	1.53	19.2233756247597	Both	IV	II	0	1	0	0	0	0	0	0	0	0	0	0	0	0	0	0	1	NonTypeII	Clear	4	5	6	None	OxygenTherapy	33	0	30	66	1.07
1348	746519	Home	GeneralWard	Emergency	UrbanResident	Cardiology	1	Female	36.3	79	18	125	65	85	55	1.58	22.0317256849864	Both	II	III	1	1	0	0	0	0	0	0	1	0	0	0	0	0	0	0	3	NonTypeII	Clear	4	5	6	None	OxygenTherapy	33	0	NA	51	0.42
1349	757288	Home	Cardiology	NonEmergency	UrbanResident	Cardiology	1	Male	36.3	38	19	94	58	70	70	1.6	27.34375	Right	II	I	0	1	0	0	0	0	0	0	0	1	0	0	0	0	0	0	2	NonTypeII	Clear	4	5	6	None	OxygenTherapy	33	0	NA	NA	NA
1350	770406	Home	Cardiology	Emergency	UrbanResident	Cardiology	1	Female	36.3	76	18	124	100	108	40	1.53	17.0874449997864	Right	II	I	0	1	0	0	0	0	0	0	0	0	0	0	0	0	0	0	1	NonTypeII	Clear	4	5	6	None	OxygenTherapy	33	0	NA	58	0.05
1351	780247	Home	ICU	Emergency	UrbanResident	Cardiology	1	Female	36.1	60	18	144	60	88	65	1.68	23.0300453514739	Both	IV	III	0	1	0	0	0	0	0	0	1	1	0	0	0	0	0	0	3	NonTypeII	Clear	4	5	6	None	OxygenTherapy	33	0	NA	34	NA
1352	743278	Home	Cardiology	Emergency	UrbanResident	Cardiology	1	Male	36.3	77	18	96	74	81.3333333333333	43	1.5	19.1111111111111	Both	III	II	0	1	0	0	0	1	0	0	0	0	0	0	0	0	0	0	2	NonTypeII	Clear	4	5	6	None	OxygenTherapy	33	0	NA	66	1.27
1353	816228	Home	Cardiology	Emergency	farmer	Cardiology	1	Female	36.5	79	20	209	118	148.333333333333	49.5	1.6	19.3359375	Both	IV	II	0	1	0	0	0	0	0	0	0	0	0	0	0	0	0	0	1	NonTypeII	Clear	4	5	6	None	OxygenTherapy	33	0	NA	52	0.93
1354	844736	HealthcareFacility	Cardiology	Emergency	UrbanResident	Cardiology	1	Male	36.5	96	18	128	64	85.3333333333333	60	1.59	23.7332384003797	Both	III	III	0	1	0	1	0	0	0	0	0	1	1	0	0	0	0	0	4	NonTypeII	Clear	4	5	6	None	OxygenTherapy	33	0	NA	NA	NA
1355	814966	Home	Cardiology	NonEmergency	UrbanResident	Cardiology	1	Male	36.5	70	19	130	80	96.6666666666667	48	1.62	18.2898948331047	Both	II	I	0	1	0	0	0	0	0	0	0	0	0	0	0	0	0	0	1	NonTypeII	Clear	4	5	6	None	OxygenTherapy	33	0	NA	65	NA
1356	863281	Home	Cardiology	Emergency	UrbanResident	Cardiology	1	Male	36.3	81	19	91	73	79	60	1.56	24.65483235	Left	III	II	0	1	0	0	0	0	0	0	1	1	0	0	0	0	0	0	3	NonTypeII	Clear	4	5	6	None	OxygenTherapy	33	0	NA	45	0.69
1357	775639	Home	GeneralWard	Emergency	UrbanResident	Cardiology	1	Female	36.5	64	19	151	69	96.3333333333333	42	1.44	20.2546296296296	Left	II	II	0	1	0	0	0	0	0	0	1	1	0	0	0	0	1	0	4	NonTypeII	Clear	4	5	6	None	OxygenTherapy	33	0	NA	NA	NA
1358	791017	Home	Cardiology	NonEmergency	UrbanResident	Cardiology	1	Female	36	36	18	110	54	72.6666666666667	48.5	1.5	21.5555555555556	Both	III	I	0	1	0	0	0	0	0	0	0	1	0	0	0	0	0	0	2	NonTypeII	Clear	4	5	6	None	OxygenTherapy	33	0	NA	NA	NA
1359	840567	Home	Cardiology	Emergency	farmer	Cardiology	1	Male	36.3	154	19	140	100	113.333333333333	48.5	1.6	18.9453125	Both	IV	II	0	1	0	0	0	0	0	0	1	1	0	0	0	0	0	0	3	NonTypeII	Clear	4	5	6	None	OxygenTherapy	33	0	NA	NA	NA
1360	838987	Home	Cardiology	NonEmergency	UrbanResident	Cardiology	1	Female	36.2	88	19	94	70	78	49	1.58	19.6282647011697	Both	IV	III	0	1	0	0	0	0	0	0	0	0	0	0	0	0	0	0	1	NonTypeII	Clear	4	5	6	None	OxygenTherapy	33	0	NA	38	2.2
1361	851611	HealthcareFacility	Cardiology	NonEmergency	UrbanResident	Cardiology	1	Male	36.5	87	18	120	80	93.3333333333333	57	1.4	29.0816326530612	Both	III	II	1	1	0	0	0	0	0	0	1	1	0	0	0	0	0	0	4	NonTypeII	Clear	4	5	6	None	OxygenTherapy	33	0	NA	55	1.15
1362	810379	Home	Cardiology	NonEmergency	UrbanResident	Cardiology	2	Female	36.8	78	18	124	80	94.6666666666667	46.5	1.55	19.3548387096774	Both	IV	III	0	1	0	0	0	0	0	0	1	0	0	0	0	0	0	0	2	NonTypeII	Clear	4	5	6	None	OxygenTherapy	33	0	NA	66	0.52
1363	756619	Home	Cardiology	NonEmergency	farmer	Cardiology	1	Female	36.5	60	19	151	70	97	65	1.55	27.0551508844953	Left	III	II	1	1	0	0	0	0	0	0	1	0	0	0	0	0	0	0	3	NonTypeII	Clear	4	5	6	None	OxygenTherapy	33	0	NA	34	1.22
1364	793811	Home	Cardiology	NonEmergency	UrbanResident	Cardiology	1	Female	36.3	64	19	150	92	111.333333333333	40	1.4	20.4081632653061	Left	III	II	0	1	0	0	0	0	0	0	1	1	0	0	0	0	0	0	3	NonTypeII	Clear	4	5	6	None	OxygenTherapy	33	0	NA	54	0.69
1365	786568	Home	Cardiology	Emergency	Others	Cardiology	1	Female	36.3	68	18	90	62	71.3333333333333	55	1.5	24.4444444444444	Left	III	II	0	1	0	0	0	0	0	0	0	1	0	0	0	0	0	0	2	NonTypeII	Clear	4	5	6	None	OxygenTherapy	33	0	NA	56	0.74
1366	789255	HealthcareFacility	Cardiology	Emergency	UrbanResident	Cardiology	1	Female	36	97	18	118	96	103.333333333333	51	1.5	22.6666666666667	Left	III	II	0	1	0	0	0	0	0	0	1	1	0	0	0	0	0	0	3	NonTypeII	Clear	4	5	6	None	OxygenTherapy	33	0	NA	44	0.97
1367	801011	Home	Cardiology	Emergency	UrbanResident	Cardiology	1	Female	36.5	74	19	124	70	88	65	1.7	22.4913494809689	Left	III	II	0	1	0	1	0	0	0	0	0	0	0	0	0	0	0	0	2	NonTypeII	Clear	4	5	6	None	OxygenTherapy	33	0	NA	45	1.72
1368	753262	Home	Cardiology	NonEmergency	UrbanResident	Cardiology	1	Male	36	74	18	120	80	93.3333333333333	49	1.66	17.7819712585281	Both	III	II	0	1	0	0	0	0	0	0	0	1	0	0	0	0	0	0	2	NonTypeII	Clear	4	5	6	None	OxygenTherapy	33	0	NA	57	1.07
1369	787809	HealthcareFacility	Cardiology	NonEmergency	UrbanResident	Cardiology	1	Male	36	86	19	136	80	98.6666666666667	48.5	1.5	21.5555555555556	Left	III	I	0	1	0	0	0	0	0	0	0	0	0	0	0	0	0	0	1	NonTypeII	Clear	4	5	6	None	OxygenTherapy	33	0	NA	41	0.5
1370	840550	HealthcareFacility	Cardiology	NonEmergency	UrbanResident	Cardiology	1	Female	36.8	98	18	140	80	100	46	1.55	19.1467221644121	Left	II	I	0	1	0	0	0	0	0	0	0	0	0	0	0	0	0	0	1	NonTypeII	Clear	4	5	6	None	OxygenTherapy	33	0	NA	45	0.72
1371	797666	Home	Cardiology	Emergency	UrbanResident	Cardiology	1	Female	37	88	18	136	90	105.333333333333	40	1.5	17.7777777777778	Left	II	I	0	1	0	0	0	0	0	0	0	0	0	0	0	0	0	0	1	NonTypeII	Clear	4	5	6	None	OxygenTherapy	33	0	NA	57	1.19
1372	736827	Home	GeneralWard	Emergency	UrbanResident	GeneralWard	1	Female	36.5	112	18	134	70	91.3333333333333	60	1.5	26.6666666666667	Right	III	I	0	1	0	0	0	0	0	0	0	0	0	0	0	0	0	0	1	NonTypeII	Clear	4	5	6	None	OxygenTherapy	33	0	NA	NA	NA
1373	732244	Home	Cardiology	Emergency	UrbanResident	Cardiology	1	Female	36.5	105	22	166	80	108.666666666667	48	1.58	19.2276878705336	Both	II	III	0	1	0	0	0	0	0	0	1	0	0	0	0	0	0	0	2	NonTypeII	Clear	4	5	6	None	OxygenTherapy	33	0	NA	37	0.7
1374	746375	HealthcareFacility	GeneralWard	Emergency	UrbanResident	GeneralWard	1	Male	36.5	90	20	160	90	113.333333333333	60	1.5	26.6666666666667	Both	III	II	0	1	0	0	0	0	0	0	0	1	0	0	0	0	0	0	2	NonTypeII	Clear	4	5	6	None	OxygenTherapy	33	0	NA	42	0.78
1375	813275	HealthcareFacility	Cardiology	NonEmergency	UrbanResident	Cardiology	1	Female	36.4	118	19	114	72	86	45	1.5	20	Both	III	II	0	1	0	0	0	0	0	0	1	0	0	0	0	0	0	0	2	NonTypeII	Clear	4	5	6	None	OxygenTherapy	33	0	NA	58	1.37
1376	799530	Unknown	Cardiology	NonEmergency	UrbanResident	Cardiology	1	Female	36.3	120	20	110	86	94	55	1.5	24.4444444444444	Left	II	II	0	1	0	0	0	0	0	0	0	1	0	0	0	1	0	0	3	NonTypeII	Clear	4	5	6	None	OxygenTherapy	33	0	NA	40	1.1
1377	732216	Home	Cardiology	Emergency	UrbanResident	Cardiology	1	Female	36.5	76	19	130	60	83.3333333333333	60	1.6	23.4375	Both	III	I	0	1	0	0	0	1	0	0	0	0	0	0	0	0	0	0	2	NonTypeII	Clear	4	5	6	None	OxygenTherapy	33	0	NA	65	1.6
1378	766536	Home	GeneralWard	Emergency	UrbanResident	GeneralWard	1	Male	36	92	19	110	80	90	34	1.45	16.1712247324614	Right	III	I	0	1	0	0	0	1	0	0	0	0	0	0	0	0	0	0	2	NonTypeII	Clear	4	5	6	None	OxygenTherapy	33	0	NA	53	1.48
1379	817905	Home	Cardiology	Emergency	farmer	Cardiology	2	Female	36	82	18	130	85	100	47.5	1.5	21.1111111111111	Left	II	II	0	1	0	0	0	0	0	0	0	0	0	0	0	0	0	0	1	NonTypeII	Clear	4	5	6	None	OxygenTherapy	33	0	NA	45	1
1380	841263	Home	Cardiology	NonEmergency	UrbanResident	Cardiology	1	Female	36.1	86	18	130	70	90	46	1.6	17.96875	Both	III	II	0	1	0	0	0	1	0	0	0	0	0	0	0	0	0	0	2	NonTypeII	Clear	4	5	6	None	OxygenTherapy	33	0	NA	37	0.58
1381	724385	Home	Cardiology	NonEmergency	UrbanResident	Cardiology	1	Male	36.7	129	22	122	86	98	49	1.56	20.1347797501644	Both	III	III	0	1	0	0	0	1	0	0	0	1	0	0	0	0	0	0	3	NonTypeII	Clear	4	5	6	None	OxygenTherapy	33	0	NA	53	0.92
1382	839952	Home	Cardiology	NonEmergency	UrbanResident	Cardiology	1	Female	36.3	66	18	104	80	88	70	1.7	24.2214532871972	Both	III	I	0	1	0	0	0	0	0	0	0	0	0	0	0	0	0	0	1	NonTypeII	Clear	4	5	6	None	OxygenTherapy	33	0	NA	39	1.73
1383	738153	Home	Cardiology	NonEmergency	Others	Cardiology	1	Male	36.3	124	19	132	84	100	53	1.62	20.1950922115531	Left	III	II	0	1	0	0	0	0	0	0	0	0	0	0	0	0	0	0	1	NonTypeII	Clear	4	5	6	None	OxygenTherapy	33	0	NA	55	1.9
1384	816185	Home	Cardiology	Emergency	UrbanResident	Cardiology	1	Male	36	92	19	110	68	82	45	1.5	20	Both	III	III	0	1	0	0	0	1	0	0	0	0	0	0	0	0	0	0	2	NonTypeII	Clear	4	5	6	None	OxygenTherapy	33	0	NA	45	0.75
1385	751256	Home	Cardiology	NonEmergency	UrbanResident	Cardiology	1	Female	36	99	18	140	90	106.666666666667	40	1.5	17.7777777777778	Left	II	I	0	1	0	1	0	0	0	0	0	0	0	0	0	0	1	0	3	NonTypeII	Clear	4	5	6	None	OxygenTherapy	33	0	NA	51	1.02
1386	823223	HealthcareFacility	GeneralWard	NonEmergency	UrbanResident	GeneralWard	2	Female	36.7	100	18	100	70	80	47.5	1.5	21.1111111111111	Right	III	I	0	1	0	0	0	0	0	0	0	0	0	0	0	0	1	0	2	NonTypeII	Clear	4	5	6	None	OxygenTherapy	33	0	NA	40	1.26
1387	865742	Home	Cardiology	Emergency	UrbanResident	Cardiology	1	Female	36.6	60	18	112	54	73.3333333333333	43	1.48	19.6311176040906	Left	III	I	0	1	0	0	0	0	0	0	1	1	0	0	0	0	0	0	3	NonTypeII	Clear	4	5	6	None	OxygenTherapy	33	0	NA	53	1.13
1388	827576	HealthcareFacility	GeneralWard	Emergency	UrbanResident	GeneralWard	1	Female	35	84	18	108	95	99.3333333333333	48.5	1.68	17.1839569160998	Left	II	II	0	1	0	0	0	0	0	0	1	0	0	0	0	0	0	0	2	NonTypeII	Clear	4	5	6	None	OxygenTherapy	33	0	NA	45	0.68
1389	847584	Home	GeneralWard	NonEmergency	UrbanResident	GeneralWard	1	Male	36.5	117	23	138	70	92.6666666666667	40	1.45	19.0249702734839	Both	III	I	0	1	0	1	0	0	0	0	0	0	0	0	0	0	0	0	2	NonTypeII	Clear	4	5	6	None	OxygenTherapy	33	0	NA	55	1.76
1390	794681	HealthcareFacility	Cardiology	Emergency	UrbanResident	Cardiology	1	Female	36.5	80	19	170	100	123.333333333333	49	1.6	19.140625	Left	II	II	0	1	0	0	0	0	0	0	1	1	0	0	0	0	0	0	3	NonTypeII	Clear	4	5	6	None	OxygenTherapy	33	0	NA	52	1.36
1391	836877	Home	Cardiology	NonEmergency	UrbanResident	Cardiology	1	Female	36.5	83	18	130	86	100.666666666667	50	1.65	18.3654729109275	Left	II	II	0	1	0	0	0	0	0	0	1	0	0	0	0	0	0	0	2	NonTypeII	Clear	4	5	6	None	OxygenTherapy	33	0	NA	44	0.86
1392	828678	Unknown	Others	Emergency	NA	Cardiology	1	Male	36.5	98	22	120	74	89.3333333333333	62	1.6	24.21875	Both	IV	III	1	1	0	0	0	0	0	0	0	1	0	0	0	0	0	0	3	NonTypeII	ResponsiveToPain	2	4	5	IMV	OxygenTherapy	40	0	NA	38	0.78
1393	796480	Unknown	Cardiology	NonEmergency	farmer	Cardiology	1	Male	36.3	95	19	150	76	100.666666666667	60	1.65	22.038567493113	Right	II	II	0	1	0	0	0	0	0	0	0	0	0	0	0	0	0	0	1	NonTypeII	Clear	4	5	6	None	OxygenTherapy	33	0	NA	38	0.61
1394	817591	Home	Cardiology	Emergency	UrbanResident	Cardiology	2	Male	36.2	83	21	140	100	113.333333333333	70	1.68	24.8015873015873	Left	III	I	0	1	0	0	0	0	0	0	0	1	0	0	0	0	0	0	2	NonTypeII	Clear	4	5	6	None	OxygenTherapy	33	0	NA	36	1.02
1395	771460	Home	Cardiology	NonEmergency	UrbanResident	Cardiology	1	Male	35.5	148	28	160	100	120	49	1.54	20.6611570247934	Left	III	II	0	1	0	0	0	0	0	0	0	0	0	0	0	0	0	0	1	NonTypeII	Clear	4	5	6	None	OxygenTherapy	33	0	NA	59	1.03
1396	869267	Unknown	Cardiology	Emergency	Others	Cardiology	1	Female	36.5	77	22	150	80	103.333333333333	43	1.55	17.89802289	Both	III	I	0	1	0	0	0	0	0	0	0	0	0	0	0	0	0	0	1	NonTypeII	Clear	4	5	6	None	OxygenTherapy	33	0	NA	NA	NA
1397	795781	Home	Cardiology	NonEmergency	UrbanResident	Cardiology	1	Female	36.6	92	19	120	78	92	49	1.55	20.3954214360042	Left	II	I	0	1	0	0	0	0	0	0	0	1	0	0	0	0	0	0	2	NonTypeII	Clear	4	5	6	None	OxygenTherapy	33	0	NA	34	1.36
1398	811783	HealthcareFacility	Others	NonEmergency	UrbanResident	Cardiology	1	Female	36.4	62	18	99	52	67.6666666666667	58	1.54	24.4560634171024	Both	III	II	0	1	0	0	0	1	0	0	0	0	0	0	0	0	0	0	2	NonTypeII	Clear	4	5	6	None	OxygenTherapy	33	0	NA	39	1.06
1399	788528	Home	GeneralWard	Emergency	farmer	Cardiology	1	Female	36.2	105	20	160	90	113.333333333333	49	1.7	16.9550173010381	Both	III	II	0	1	0	0	0	0	0	0	1	1	0	0	0	0	0	0	3	NonTypeII	Clear	4	5	6	None	OxygenTherapy	33	0	NA	60	1.14
1400	861125	Home	Cardiology	NonEmergency	UrbanResident	Cardiology	1	Male	36	117	20	120	80	93.3333333333333	40	1.45	19.0249702734839	Both	III	II	0	1	0	0	0	0	0	0	0	0	0	0	0	0	0	0	1	NonTypeII	Clear	4	5	6	None	OxygenTherapy	33	0	NA	80	1.27
1401	818003	Home	Others	NonEmergency	UrbanResident	Cardiology	1	Male	36.3	90	18	147	78	101	60	1.6	23.4375	Left	II	II	0	1	0	1	0	1	0	0	0	0	0	0	0	0	0	0	3	NonTypeII	Clear	4	5	6	None	OxygenTherapy	33	0	NA	70	0.54
1402	725815	Home	Cardiology	NonEmergency	UrbanResident	Cardiology	1	Female	36	88	21	106	74	84.6666666666667	52	1.62	19.8140527358634	Both	II	II	0	1	0	1	0	0	0	0	0	0	0	0	0	0	0	0	2	NonTypeII	Clear	4	5	6	None	OxygenTherapy	33	0	NA	36	0.53
1403	817964	Unknown	Cardiology	Emergency	UrbanResident	Cardiology	1	Male	36.3	56	18	98	60	72.6666666666667	47.5	1.55	19.7710718002081	Left	II	I	0	1	0	0	0	0	0	0	0	1	0	0	0	0	0	1	3	NonTypeII	Clear	4	5	6	None	OxygenTherapy	33	0	NA	45	0.9
1404	846158	Home	Cardiology	NonEmergency	UrbanResident	Cardiology	1	Female	36.5	54	19	110	76	87.3333333333333	40	1.5	17.7777777777778	Right	III	III	0	1	0	0	0	0	0	0	1	0	0	0	0	0	0	0	2	NonTypeII	Clear	4	5	6	None	OxygenTherapy	33	0	NA	39	1.32
1405	794740	Home	Cardiology	Emergency	UrbanResident	Cardiology	1	Female	36.4	42	18	160	90	113.333333333333	55	1.57	22.3132784291452	Both	III	III	0	1	0	0	0	1	0	0	0	0	0	0	0	0	0	0	2	NonTypeII	Clear	4	5	6	None	OxygenTherapy	33	0	NA	69	0.71
1406	748025	Home	Cardiology	NonEmergency	UrbanResident	Cardiology	1	Female	36.8	120	18	110	70	83.3333333333333	44	1.55	18.3142559833507	Both	III	II	0	1	0	0	0	0	0	0	0	0	0	0	0	0	0	0	1	NonTypeII	Clear	4	5	6	None	OxygenTherapy	33	0	NA	39	1.24
1407	788372	Home	Cardiology	Emergency	UrbanResident	Cardiology	1	Female	37.3	120	18	102	64	76.6666666666667	45	1.5	20	Left	II	II	0	1	0	0	0	0	0	0	0	0	0	0	0	0	0	0	1	NonTypeII	Clear	4	5	6	None	OxygenTherapy	33	0	NA	56	1
1408	810604	Home	Cardiology	NonEmergency	NA	Cardiology	1	Female	36.5	52	20	138	60	86	50	1.55	20.8116545265349	Both	III	II	0	1	0	0	0	0	0	0	1	1	0	0	0	0	0	0	3	NonTypeII	Clear	4	5	6	None	OxygenTherapy	33	0	NA	44	1.28
1409	777934	Home	Cardiology	Emergency	UrbanResident	Cardiology	1	Male	36.3	101	18	117	80	92.3333333333333	40	1.5	17.7777777777778	Both	III	II	0	1	0	0	0	0	0	0	0	0	0	0	0	0	0	0	1	NonTypeII	Clear	4	5	6	None	OxygenTherapy	33	0	NA	87	1.4
1410	831603	HealthcareFacility	GeneralWard	NonEmergency	UrbanResident	GeneralWard	2	Female	36.3	36	21	142	64	90	70	1.45	33.2936979785969	Both	III	II	0	1	0	0	0	0	0	0	1	0	0	0	0	0	0	0	2	NonTypeII	Clear	4	5	6	None	OxygenTherapy	33	0	NA	35	NA
1411	816358	Home	Cardiology	NonEmergency	UrbanResident	Cardiology	1	Female	36.4	78	20	158	89	112	49	1.5	21.7777777777778	Left	IV	II	1	1	0	0	0	0	0	0	0	0	0	0	0	0	0	0	2	NonTypeII	Clear	4	5	6	None	OxygenTherapy	33	0	NA	66	NA
1412	735414	Home	Cardiology	NonEmergency	UrbanResident	Cardiology	1	Female	36.9	90	19	144	82	102.666666666667	55	1.6	21.484375	Both	II	II	0	1	0	0	0	0	0	0	0	0	0	0	0	0	0	0	1	NonTypeII	Clear	4	5	6	None	OxygenTherapy	33	0	NA	46	1.4
1413	798220	Home	Cardiology	NonEmergency	UrbanResident	Cardiology	1	Female	36.3	74	18	140	80	100	60	1.58	24.034609838167	Left	II	I	0	0	0	0	0	0	0	0	0	0	0	0	0	0	0	0	0	NonTypeII	Clear	4	5	6	None	OxygenTherapy	33	0	NA	53	0.82
1414	829332	HealthcareFacility	Cardiology	NonEmergency	UrbanResident	Cardiology	1	Female	36.7	92	19	120	80	93.3333333333333	40	1.55	16.6493236212279	Left	II	II	0	1	0	0	0	0	0	0	0	1	0	0	0	0	0	0	2	NonTypeII	Clear	4	5	6	None	OxygenTherapy	33	0	NA	NA	NA
1415	749038	Home	Cardiology	Emergency	Others	Cardiology	1	Female	36.6	123	18	152	99	116.666666666667	47.5	1.48	21.6855368882396	Left	II	III	0	1	0	0	0	0	0	0	1	0	0	0	0	0	0	0	2	NonTypeII	Clear	4	5	6	None	OxygenTherapy	33	0	NA	NA	NA
1416	863656	Home	Cardiology	Emergency	UrbanResident	Cardiology	1	Female	36.3	139	19	111	77	88.3333333333333	51	1.5	22.6666666666667	Both	III	II	0	1	0	0	0	0	0	0	0	1	0	0	0	0	0	0	2	NonTypeII	Clear	4	5	6	None	OxygenTherapy	33	0	NA	NA	NA
1417	834546	Home	Cardiology	NonEmergency	UrbanResident	Cardiology	1	Female	36.5	60	18	120	60	80	40	1.5	17.7777777777778	Left	III	III	0	1	0	0	0	1	0	0	1	1	0	0	0	0	0	0	4	NonTypeII	Clear	4	5	6	None	OxygenTherapy	33	0	NA	NA	NA
1418	833216	Home	Cardiology	Emergency	UrbanResident	Cardiology	1	Female	38.5	84	19	141	71	94.3333333333333	60	1.5	26.6666666666667	Both	III	II	1	1	0	0	0	0	0	0	0	0	0	0	0	0	1	0	3	NonTypeII	Clear	4	5	6	None	OxygenTherapy	33	0	NA	54	0.76
1419	799145	HealthcareFacility	Cardiology	Emergency	UrbanResident	Cardiology	1	Female	38	98	18	110	60	76.6666666666667	35	1.5	15.5555555555556	Left	II	II	0	1	0	0	0	0	0	0	1	1	0	0	0	0	0	0	3	NonTypeII	Clear	4	5	6	None	OxygenTherapy	33	0	NA	57	0.62
1420	781648	Home	Cardiology	Emergency	UrbanResident	Cardiology	1	Female	36.3	120	22	113	60	77.6666666666667	40	1.5	17.7777777777778	Both	II	II	0	1	0	0	0	0	0	0	0	0	0	0	0	0	1	0	2	NonTypeII	Clear	4	5	6	None	OxygenTherapy	33	0	NA	NA	2.6
1421	773722	Home	Cardiology	NonEmergency	UrbanResident	Cardiology	1	Male	36.5	77	19	160	98	118.666666666667	60	1.68	21.2585034013605	Both	III	II	0	1	0	0	0	0	0	0	0	1	0	0	0	0	0	0	2	NonTypeII	Clear	4	5	6	None	OxygenTherapy	33	0	NA	55	1.93
1422	829108	Home	Cardiology	NonEmergency	UrbanResident	Cardiology	1	Male	36.3	92	19	130	70	90	45	1.58	18.0259573786252	Both	IV	II	0	1	0	0	0	1	0	0	0	0	0	0	0	0	0	0	2	TypeII	Clear	4	5	6	None	OxygenTherapy	33	0	NA	58	NA
1423	759672	Home	Cardiology	NonEmergency	UrbanResident	Cardiology	1	Female	36.6	73	18	90	60	70	40	1.5	17.7777777777778	Left	II	I	0	1	0	0	0	0	0	0	0	0	0	0	0	0	0	0	1	NonTypeII	Clear	4	5	6	None	OxygenTherapy	33	0	NA	NA	NA
1424	809274	Home	Cardiology	Emergency	Officer	Cardiology	1	Female	36.8	93	17	110	70	83.3333333333333	48	1.5	21.3333333333333	Right	III	I	0	1	0	1	0	0	0	0	0	0	0	0	0	0	0	0	2	NonTypeII	Clear	4	5	6	None	OxygenTherapy	33	0	NA	NA	NA
1425	861450	Home	Cardiology	NonEmergency	UrbanResident	Cardiology	1	Female	36.2	90	18	160	74	102.666666666667	48	1.45	22.8299643281807	Left	II	I	0	1	0	0	0	0	0	0	0	1	0	0	0	0	0	0	2	NonTypeII	Clear	4	5	6	None	OxygenTherapy	33	0	NA	NA	NA
1426	870258	Unknown	Cardiology	Emergency	UrbanResident	ICU	1	Female	37	92	19	160	80	106.666666666667	40	1.5	17.7777777777778	Left	IV	II	0	1	0	0	0	0	0	0	0	1	0	0	0	0	0	0	2	TypeII	Clear	4	5	6	None	OxygenTherapy	33	0	NA	NA	NA
1427	744206	Home	Cardiology	Emergency	farmer	Cardiology	1	Female	36.3	131	19	134	96	108.666666666667	60	1.71	20.5191340925413	Both	II	I	1	1	0	0	0	0	0	0	0	1	0	0	0	0	0	0	3	NonTypeII	Clear	4	5	6	None	OxygenTherapy	33	0	NA	49	NA
1428	779742	Home	Cardiology	Emergency	UrbanResident	Cardiology	1	Male	37.2	102	20	112	60	77.3333333333333	56	1.57	22.7189744005842	Both	III	II	0	1	0	0	0	1	1	0	0	1	0	0	0	0	0	0	4	NonTypeII	Clear	4	5	6	None	OxygenTherapy	33	0	NA	75	NA
1429	778059	Home	Others	NonEmergency	UrbanResident	Cardiology	1	Female	36.5	50	18	120	70	86.6666666666667	45	1.58	18.0259573786252	Both	II	I	0	1	0	0	0	0	0	0	0	0	0	0	0	0	0	0	1	NonTypeII	Clear	4	5	6	None	OxygenTherapy	33	0	NA	40	0.8
1430	756420	Home	Cardiology	NonEmergency	farmer	Cardiology	1	Female	36.2	96	19	130	78	95.3333333333333	46	1.55	19.1467221644121	Both	II	I	0	1	0	0	0	0	0	0	0	0	0	0	0	0	0	0	1	NonTypeII	Clear	4	5	6	None	OxygenTherapy	33	0	NA	66	0.95
1431	829366	Home	Cardiology	NonEmergency	farmer	Cardiology	2	Female	36.2	87	18	152	80	104	50	1.65	18.3654729109275	Left	II	I	0	1	0	0	0	0	0	0	0	0	0	0	0	0	0	0	1	NonTypeII	Clear	4	5	6	None	OxygenTherapy	33	0	NA	63	0.84
1432	767282	Home	Cardiology	Emergency	UrbanResident	Cardiology	1	Male	36.3	79	19	142	74	96.6666666666667	50	1.45	23.7812128418549	Both	III	II	1	1	0	1	0	0	0	0	1	1	0	0	0	0	0	0	5	NonTypeII	Clear	4	5	6	None	OxygenTherapy	33	0	NA	53	0.94
1433	807856	HealthcareFacility	GeneralWard	Emergency	UrbanResident	GeneralWard	1	Female	36.5	88	20	120	66	84	47	1.7	16.2629757785467	Left	II	II	0	1	0	0	0	0	0	0	1	0	0	0	0	0	0	0	2	NonTypeII	Clear	4	5	6	None	OxygenTherapy	33	0	NA	58	1.3
1434	838577	Home	Cardiology	NonEmergency	UrbanResident	Cardiology	1	Male	36.5	134	19	130	64	86	45	1.5	20	Right	III	II	0	1	0	0	0	0	0	0	0	0	0	0	0	0	0	0	1	NonTypeII	Clear	4	5	6	None	OxygenTherapy	33	0	NA	48	1.1
1435	741476	Home	Cardiology	NonEmergency	UrbanResident	Cardiology	1	Female	36.3	84	18	100	80	86.6666666666667	49	1.6	19.140625	Both	III	II	0	1	0	0	0	0	0	0	0	0	0	0	0	0	0	0	1	NonTypeII	Clear	4	5	6	None	OxygenTherapy	33	0	NA	NA	NA
1436	847021	HealthcareFacility	Cardiology	NonEmergency	farmer	Cardiology	1	Male	36	65	19	124	80	94.6666666666667	75	1.52	32.4619113573407	Both	III	II	0	1	0	0	0	0	0	0	0	0	0	0	0	0	0	0	1	NonTypeII	Clear	4	5	6	None	OxygenTherapy	33	0	NA	63	1.14
1437	795289	HealthcareFacility	Cardiology	Emergency	UrbanResident	Cardiology	1	Female	35	67	19	160	78	105.333333333333	48.5	1.6	18.9453125	Both	III	III	0	1	0	0	0	0	0	0	0	1	0	0	0	0	0	0	2	NonTypeII	Clear	4	5	6	None	OxygenTherapy	33	0	NA	45	1.21
1438	859121	Home	Cardiology	NonEmergency	UrbanResident	Cardiology	1	Male	36	71	17	130	70	90	60	1.62	22.8623685413809	Both	III	II	0	1	0	0	0	0	0	0	0	1	0	0	0	0	0	0	2	NonTypeII	Clear	4	5	6	None	OxygenTherapy	33	0	NA	NA	NA
1439	769863	Home	GeneralWard	NonEmergency	farmer	GeneralWard	1	Male	36.5	68	20	110	60	76.6666666666667	45	1.53	19.2233756247597	Right	III	II	0	1	0	0	0	1	0	0	0	0	0	0	0	0	0	0	2	NonTypeII	Clear	4	5	6	None	OxygenTherapy	33	0	NA	NA	NA
1440	786087	Home	Others	NonEmergency	UrbanResident	Cardiology	1	Female	36.3	81	19	100	60	73.3333333333333	48	1.52	20.7756232686981	Both	III	II	0	1	0	0	0	0	0	0	1	1	0	0	0	0	0	0	3	NonTypeII	Clear	4	5	6	None	OxygenTherapy	33	0	NA	79	1.4
1441	850686	Unknown	Cardiology	NonEmergency	UrbanResident	Cardiology	1	Female	36.3	92	19	142	68	92.6666666666667	64	1.75	20.8979591836735	Both	III	II	0	1	0	0	0	0	0	0	1	0	0	0	0	0	1	0	3	NonTypeII	Clear	4	5	6	None	OxygenTherapy	33	0	NA	NA	NA
1442	781145	Home	Cardiology	NonEmergency	UrbanResident	Cardiology	1	Male	36.5	89	19	138	102	114	49	1.5	21.7777777777778	Left	II	II	0	1	0	0	0	1	0	0	0	0	0	0	0	0	0	0	2	NonTypeII	Clear	4	5	6	None	OxygenTherapy	33	0	NA	56	0.61
1443	849715	HealthcareFacility	Cardiology	NonEmergency	UrbanResident	Cardiology	1	Female	36.6	107	18	148	78	101.333333333333	60	1.55	24.9739854318418	Left	II	II	0	1	0	0	0	0	0	0	0	1	0	0	0	0	0	0	2	NonTypeII	Clear	4	5	6	None	OxygenTherapy	33	0	NA	NA	NA
1444	734101	Home	Cardiology	Emergency	UrbanResident	Cardiology	1	Female	36.1	90	19	116	64	81.3333333333333	66	1.55	27.471383975026	Left	III	II	0	1	0	0	0	0	0	0	0	0	0	0	0	0	1	0	2	NonTypeII	Clear	4	5	6	None	OxygenTherapy	33	0	NA	63	1.95
1445	831377	Home	Cardiology	NonEmergency	UrbanResident	Cardiology	1	Male	36.2	94	18	140	70	93.3333333333333	40	1.6	15.625	Both	III	II	0	1	0	0	0	1	0	0	0	1	0	0	0	0	0	0	3	NonTypeII	Clear	4	5	6	None	OxygenTherapy	33	0	NA	NA	NA
1446	821445	Home	Cardiology	NonEmergency	UrbanResident	Cardiology	1	Female	36.5	73	18	108	68	81.3333333333333	50	1.65	18.3654729109275	Both	II	I	0	1	0	0	0	1	0	0	0	0	0	0	0	0	0	0	2	NonTypeII	Clear	4	5	6	None	OxygenTherapy	33	0	NA	NA	NA
1447	822437	Unknown	Others	NonEmergency	UrbanResident	Others	1	Female	36.5	90	22	130	80	96.6666666666667	50	1.46	23.4565584537437	Left	III	II	0	1	0	1	0	0	0	0	0	0	0	0	0	0	0	0	2	NonTypeII	Clear	4	5	6	None	OxygenTherapy	33	0	NA	48	1.1
1448	789851	Home	Cardiology	Emergency	farmer	Cardiology	1	Female	36.6	76	19	148	80	102.666666666667	60	1.6	23.4375	Left	III	I	0	1	0	0	0	0	0	0	0	1	0	0	0	0	0	0	2	NonTypeII	Clear	4	5	6	None	OxygenTherapy	33	0	NA	54	0.56
1449	787733	Home	Cardiology	Emergency	UrbanResident	Cardiology	1	Male	36.4	56	22	114	64	80.6666666666667	65	1.65	23.8751147842057	Left	II	II	1	1	0	0	0	0	0	0	0	1	0	0	0	0	0	0	3	NonTypeII	Clear	4	5	6	None	OxygenTherapy	33	0	NA	NA	NA
1450	785562	HealthcareFacility	Cardiology	Emergency	UrbanResident	Cardiology	1	Male	36.5	80	18	118	60	79.3333333333333	48	1.6	18.75	Left	II	II	0	1	0	0	0	1	0	0	0	1	0	0	0	0	0	0	3	NonTypeII	Clear	4	5	6	None	OxygenTherapy	33	0	NA	56	0.81
1451	848104	Home	Cardiology	NonEmergency	UrbanResident	Cardiology	1	Female	36	80	18	124	70	88	40	1.5	17.7777777777778	Left	II	I	0	1	0	1	0	0	0	0	0	0	0	0	0	0	0	0	2	NonTypeII	Clear	4	5	6	None	OxygenTherapy	33	0	NA	NA	NA
1452	815191	HealthcareFacility	GeneralWard	Emergency	UrbanResident	GeneralWard	1	Female	36.7	112	20	100	60	73.3333333333333	48	1.45	22.8299643281807	Both	III	I	0	1	0	0	0	0	0	0	0	1	0	0	0	0	0	0	2	NonTypeII	Clear	4	5	6	None	OxygenTherapy	33	0	NA	NA	NA
1453	852141	Home	Cardiology	NonEmergency	UrbanResident	Cardiology	3	Female	36.3	98	18	112	60	77.3333333333333	40	1.5	17.7777777777778	Both	III	III	0	1	0	0	0	0	0	0	1	0	0	0	0	0	0	0	2	NonTypeII	Clear	4	5	6	None	OxygenTherapy	33	0	NA	47	0.92
1454	772873	Unknown	GeneralWard	Emergency	farmer	GeneralWard	1	Female	36.6	120	21	160	100	120	40	1.4	20.4081632653061	Left	II	III	0	1	0	0	0	0	0	0	0	0	0	0	0	0	0	0	1	NonTypeII	Clear	4	5	6	None	OxygenTherapy	33	0	NA	54	0.94
1455	834316	Home	Cardiology	NonEmergency	UrbanResident	Cardiology	1	Female	37.3	97	18	190	100	130	45	1.53	19.2233756247597	Left	II	III	0	1	0	0	0	0	0	0	0	0	0	0	0	0	0	0	1	NonTypeII	Clear	4	5	6	None	OxygenTherapy	33	0	NA	43	1.45
1456	820402	Home	Cardiology	Emergency	UrbanResident	Cardiology	1	Female	36.5	77	19	139	61	87	51	1.52	22.0740997229917	Left	II	II	0	1	0	0	0	0	0	0	0	0	0	0	0	0	0	0	1	NonTypeII	Clear	4	5	6	None	OxygenTherapy	33	0	NA	NA	NA
1457	802271	HealthcareFacility	Cardiology	Emergency	UrbanResident	Cardiology	1	Female	36.3	70	19	140	70	93.3333333333333	65	1.4	33.1632653061225	Left	III	III	0	1	0	0	0	0	0	0	0	0	0	0	0	0	0	0	1	NonTypeII	Clear	4	5	6	None	OxygenTherapy	33	0	NA	NA	NA
1458	759975	Home	Cardiology	NonEmergency	UrbanResident	Cardiology	1	Female	36.5	97	19	120	90	100	45	1.64	16.7311124330756	Left	III	II	0	1	0	0	0	0	0	0	0	1	0	0	0	0	0	1	3	NonTypeII	Clear	4	5	6	None	OxygenTherapy	33	0	NA	NA	0.62
1459	810319	Home	Cardiology	NonEmergency	UrbanResident	Cardiology	2	Female	36.2	70	18	102	60	74	52	1.65	19.1000918273646	Both	III	II	0	1	0	0	0	0	0	0	0	0	0	0	0	0	0	0	1	NonTypeII	Clear	4	5	6	None	OxygenTherapy	33	0	NA	NA	NA
1460	751016	Home	Cardiology	Emergency	UrbanResident	Cardiology	1	Male	36.8	65	22	120	70	86.6666666666667	45	1.66	16.330381768036	Right	III	I	1	1	0	0	0	0	0	0	1	0	0	0	0	0	0	0	3	NonTypeII	Clear	4	5	6	None	OxygenTherapy	33	0	NA	66	0.87
1461	810396	Home	Others	NonEmergency	farmer	Cardiology	1	Male	36.3	100	22	140	74	96	65	1.58	26.0374939913475	Left	II	II	0	1	0	0	0	0	0	0	0	0	0	0	0	0	0	0	1	NonTypeII	Clear	4	5	6	None	OxygenTherapy	33	0	NA	NA	NA
1462	789308	HealthcareFacility	Cardiology	NonEmergency	UrbanResident	Cardiology	1	Male	36.5	102	24	174	100	124.666666666667	55	1.65	20.2020202020202	Left	IV	III	0	1	0	0	0	1	0	0	0	0	0	0	0	0	0	0	2	TypeII	Clear	4	5	6	None	OxygenTherapy	33	0	NA	46	0.87
1463	799954	Home	Cardiology	Emergency	UrbanResident	Cardiology	1	Male	36	85	18	98	60	72.6666666666667	49	1.65	17.9981634527089	Left	III	I	0	1	0	0	0	0	0	0	0	0	0	0	0	0	0	0	1	NonTypeII	Clear	4	5	6	None	OxygenTherapy	33	0	NA	77	1.45
1464	859690	Home	Others	NonEmergency	UrbanResident	Cardiology	1	Male	36.7	75	20	108	60	76	47.5	1.7	16.4359861591696	Both	III	II	0	1	0	0	0	1	0	0	1	0	0	0	0	0	0	0	3	NonTypeII	Clear	4	5	6	None	OxygenTherapy	33	0	NA	58	0.91
1465	839946	Home	Cardiology	NonEmergency	UrbanResident	Cardiology	1	Male	36	61	18	120	60	80	73	1.6	28.515625	Both	III	I	0	1	0	0	0	1	0	0	0	1	0	0	0	0	0	0	3	NonTypeII	Clear	4	5	6	None	OxygenTherapy	33	0	NA	NA	NA
1466	743801	HealthcareFacility	GeneralWard	Emergency	UrbanResident	GeneralWard	1	Male	36.6	80	19	140	64	89.3333333333333	40	1.5	17.7777777777778	Both	III	I	0	1	0	0	0	0	0	0	1	1	0	0	0	0	0	0	3	NonTypeII	Clear	4	5	6	None	OxygenTherapy	33	0	NA	NA	NA
1467	729846	Home	Cardiology	Emergency	farmer	Cardiology	1	Female	36.9	118	19	140	80	100	48	1.65	17.6308539944904	Left	III	II	0	1	0	0	0	0	0	0	0	0	0	0	0	0	0	0	1	NonTypeII	Clear	4	5	6	None	OxygenTherapy	33	0	NA	49	1.25
1468	848476	Home	Cardiology	NonEmergency	UrbanResident	Cardiology	1	Male	36.7	70	19	180	80	113.333333333333	45	1.5	20	Both	II	I	0	1	0	0	0	0	0	0	0	0	0	0	0	0	0	0	1	NonTypeII	Clear	4	5	6	None	OxygenTherapy	33	0	NA	61	0.43
1469	827580	HealthcareFacility	GeneralWard	Emergency	UrbanResident	GeneralWard	2	Female	36.2	156	19	140	100	113.333333333333	45	1.65	16.5289256198347	Left	III	II	0	1	0	0	0	0	0	0	0	0	0	0	0	0	0	0	1	NonTypeII	Clear	4	5	6	None	OxygenTherapy	33	0	NA	NA	NA
1470	737926	Home	Cardiology	NonEmergency	UrbanResident	Cardiology	1	Male	36	77	20	110	70	83.3333333333333	53	1.58	21.2305720237141	Both	II	II	0	1	0	0	0	0	0	0	0	0	0	0	0	0	0	0	1	NonTypeII	Clear	4	5	6	None	OxygenTherapy	33	0	NA	42	0.38
1471	742142	Home	Cardiology	Emergency	farmer	Cardiology	1	Female	36.5	88	18	100	68	78.6666666666667	51	1.52	22.0740997229917	Right	II	I	0	1	0	0	0	0	0	0	0	0	0	0	0	0	1	0	2	NonTypeII	Clear	4	5	6	None	OxygenTherapy	33	0	NA	39	0.62
1472	740128	HealthcareFacility	GeneralWard	Emergency	UrbanResident	GeneralWard	1	Female	36	66	17	124	70	88	52	1.68	18.4240362811791	Right	III	II	0	1	0	0	0	0	0	0	0	0	0	0	0	0	0	0	1	NonTypeII	Clear	4	5	6	None	OxygenTherapy	33	0	NA	52	3.9
1473	775739	Home	Cardiology	NonEmergency	UrbanResident	Cardiology	1	Male	36.3	72	18	156	92	113.333333333333	47.5	1.56	19.5184089414859	Left	II	III	0	1	0	0	0	0	0	0	0	0	0	0	0	0	0	0	1	NonTypeII	Clear	4	5	6	None	OxygenTherapy	33	0	NA	40	1.36
1474	865107	Home	Cardiology	Emergency	UrbanResident	Cardiology	1	Female	36.7	50	18	109	63	78.3333333333333	40	1.5	17.7777777777778	Both	III	I	0	1	0	0	0	0	0	0	1	0	0	0	0	0	0	0	2	NonTypeII	Clear	4	5	6	None	OxygenTherapy	33	0	NA	NA	NA
1475	805093	Home	Cardiology	Emergency	UrbanResident	Cardiology	1	Male	36.6	123	20	95	65	75	44	1.5	19.5555555555556	Left	III	III	0	1	0	0	0	0	0	0	0	0	0	0	0	0	0	0	1	NonTypeII	Clear	4	5	6	None	OxygenTherapy	33	0	NA	44	NA
1476	741530	Home	Cardiology	NonEmergency	UrbanResident	Cardiology	1	Female	36.5	62	19	105	70	81.6666666666667	50	1.58	20.0288415318058	Both	III	II	0	1	0	0	0	1	0	0	0	0	0	0	0	0	0	0	2	NonTypeII	Clear	4	5	6	None	OxygenTherapy	33	0	NA	42	NA
1477	736558	Unknown	Others	NonEmergency	farmer	Cardiology	1	Female	36.5	92	20	145	100	115	54	1.46	25.3330831300432	Left	II	II	1	1	0	1	0	0	0	0	0	0	0	0	0	0	0	0	3	NonTypeII	Clear	4	5	6	None	OxygenTherapy	33	0	NA	NA	NA
1478	771678	Home	Cardiology	NonEmergency	UrbanResident	Cardiology	1	Female	36.3	68	18	150	70	96.6666666666667	32	1.38	16.8031926065953	Both	II	II	0	1	0	0	0	0	0	0	0	0	0	0	0	0	0	0	1	NonTypeII	Clear	4	5	6	None	OxygenTherapy	33	0	NA	40	0.52
1479	794598	Home	Cardiology	Emergency	UrbanResident	Cardiology	1	Female	36.3	70	19	130	80	96.6666666666667	60	1.55	24.9739854318418	Both	III	I	0	1	0	0	0	0	0	0	0	0	0	0	0	0	0	0	1	NonTypeII	Clear	4	5	6	None	OxygenTherapy	33	0	NA	53	0.96
1480	738255	Home	Cardiology	NonEmergency	UrbanResident	Cardiology	1	Female	36.3	96	18	130	80	96.6666666666667	47	1.5	20.8888888888889	Right	II	I	0	1	0	0	0	1	0	0	0	0	0	0	0	0	0	0	2	NonTypeII	Clear	4	5	6	None	OxygenTherapy	33	0	NA	61	36
1481	836224	Home	Cardiology	NonEmergency	UrbanResident	Cardiology	1	Female	36	80	18	114	64	80.6666666666667	55	1.6	21.484375	Both	II	I	0	1	0	0	0	0	0	0	0	0	0	0	0	0	0	0	1	NonTypeII	Clear	4	5	6	None	OxygenTherapy	33	0	NA	56	1.13
1482	798060	HealthcareFacility	Cardiology	Emergency	UrbanResident	Cardiology	1	Female	36.7	134	20	132	70	90.6666666666667	37	1.4	18.8775510204082	Both	III	II	0	1	0	0	0	0	0	0	0	0	0	0	0	0	0	0	1	NonTypeII	Clear	4	5	6	None	OxygenTherapy	33	0	NA	52	1.5
1483	752220	Home	Cardiology	NonEmergency	UrbanResident	Cardiology	1	Female	36.3	104	19	162	70	100.666666666667	40	1.5	17.7777777777778	Left	III	II	0	1	0	0	0	0	0	0	0	0	0	0	0	0	0	0	1	NonTypeII	Clear	4	5	6	None	OxygenTherapy	33	0	NA	59	3.6
1484	739624	Home	Cardiology	NonEmergency	UrbanResident	Cardiology	1	Female	36.6	66	19	130	80	96.6666666666667	65	1.53	27.7670981246529	Both	II	II	0	1	0	0	0	0	0	0	0	0	0	0	0	1	0	0	2	NonTypeII	Clear	4	5	6	None	OxygenTherapy	33	0	NA	53	2.6
1485	770551	Home	Cardiology	Emergency	UrbanResident	Cardiology	1	Female	36.3	80	19	165	88	113.666666666667	48	1.48	21.9138056975895	Left	III	II	0	1	0	1	0	0	0	0	1	0	0	0	0	0	0	0	3	NonTypeII	Clear	4	5	6	None	OxygenTherapy	33	0	NA	NA	NA
1486	849079	HealthcareFacility	Cardiology	NonEmergency	UrbanResident	Cardiology	1	Female	36.2	71	17	128	64	85.3333333333333	58	1.72	19.6051919956733	Right	II	II	0	1	0	1	0	1	0	0	1	1	0	0	0	0	0	0	5	NonTypeII	Clear	4	5	6	None	OxygenTherapy	33	0	NA	49	0.97
1487	785102	Home	Cardiology	Emergency	UrbanResident	Cardiology	1	Male	36.4	120	19	100	65	76.6666666666667	55	1.6	21.484375	Both	III	III	0	1	0	0	0	1	0	0	0	0	0	0	0	0	0	0	2	NonTypeII	Clear	4	5	6	None	OxygenTherapy	33	0	NA	73	1.45
1488	764564	Home	Cardiology	NonEmergency	UrbanResident	Cardiology	1	Male	36.5	56	18	90	60	70	42	1.4	21.4285714285714	Left	II	II	0	1	0	0	0	0	0	0	0	0	0	0	0	0	0	0	1	NonTypeII	Clear	4	5	6	None	OxygenTherapy	33	0	NA	NA	NA
1489	858961	Home	Cardiology	Emergency	UrbanResident	Cardiology	2	Female	36	80	18	103	67	79	67	1.72	22.6473769605192	Both	III	II	0	1	0	0	0	0	0	0	0	0	0	0	0	0	0	0	1	NonTypeII	Clear	4	5	6	None	OxygenTherapy	33	0	NA	NA	NA
1490	743496	Home	Cardiology	Emergency	worker	Cardiology	1	Male	36.2	113	19	106	81	89.3333333333333	35	1.55	14.5681581685744	Right	III	II	0	1	0	0	0	0	0	0	0	0	0	0	0	0	0	0	1	NonTypeII	Clear	4	5	6	None	OxygenTherapy	33	0	NA	63	0.67
1491	834253	Home	Cardiology	NonEmergency	UrbanResident	Cardiology	1	Female	36.3	103	18	120	80	93.3333333333333	34	1.5	15.1111111111111	Both	III	III	0	1	0	0	0	0	0	0	0	0	0	0	0	0	0	0	1	NonTypeII	Clear	4	5	6	None	OxygenTherapy	33	0	NA	22	0.52
1492	805612	HealthcareFacility	Cardiology	Emergency	farmer	Cardiology	1	Female	36.5	106	18	160	110	126.666666666667	52	1.52	22.5069252077562	Both	II	II	0	1	0	0	0	0	0	0	0	0	0	0	0	0	0	0	1	NonTypeII	Clear	4	5	6	None	OxygenTherapy	33	0	NA	43	0.76
1493	808130	Home	Cardiology	Emergency	UrbanResident	Cardiology	1	Female	36.3	93	19	151	92	111.666666666667	62	1.6	24.21875	Both	II	II	0	1	0	0	0	0	0	0	0	0	0	0	0	0	0	0	1	NonTypeII	Clear	4	5	6	None	OxygenTherapy	33	0	NA	NA	NA
1494	764036	Unknown	Cardiology	Emergency	Others	Cardiology	1	Female	36	84	18	110	82	91.3333333333333	44.5	1.5	19.7777777777778	Left	III	III	0	1	0	0	0	0	0	0	0	0	0	0	0	0	0	0	1	NonTypeII	Clear	4	5	6	None	OxygenTherapy	33	0	NA	NA	NA
1495	836371	Home	Cardiology	NonEmergency	UrbanResident	Cardiology	1	Male	36.1	98	18	106	64	78	65	1.72	21.9713358572201	Left	II	II	0	1	0	1	0	0	0	0	1	1	0	0	0	0	0	0	4	NonTypeII	Clear	4	5	6	None	OxygenTherapy	33	0	NA	NA	NA
1496	797995	Home	Cardiology	Emergency	UrbanResident	Cardiology	1	Male	39.1	76	19	176	78	110.666666666667	62	1.69	21.7079233920381	Both	III	II	0	1	0	1	0	0	0	0	0	0	0	0	0	0	0	0	2	NonTypeII	Clear	4	5	6	None	OxygenTherapy	33	0	NA	NA	NA
1497	745442	Home	Cardiology	NonEmergency	UrbanResident	Cardiology	1	Male	36.3	115	20	100	80	86.6666666666667	65	1.67	23.3066800530675	Left	II	II	0	1	0	0	0	0	0	0	0	0	0	0	0	0	1	0	2	NonTypeII	Clear	4	5	6	None	OxygenTherapy	33	0	NA	77	0.92
1498	793609	HealthcareFacility	Cardiology	NonEmergency	UrbanResident	Cardiology	1	Male	36.4	97	18	180	82	114.666666666667	50	1.57	20.2847985719502	Both	III	III	0	1	0	0	0	0	0	0	1	1	0	0	0	0	NA	0	NA	NonTypeII	Clear	4	5	6	None	OxygenTherapy	33	0	NA	46	1.26
1499	767664	Home	Cardiology	Emergency	UrbanResident	Cardiology	1	Female	36.1	90	21	116	79	91.3333333333333	55	1.5	24.4444444444444	Both	III	II	0	1	0	0	0	0	0	0	0	0	0	0	0	0	1	0	2	NonTypeII	Clear	4	5	6	None	OxygenTherapy	33	0	NA	59	1.4
1500	787198	HealthcareFacility	Cardiology	NonEmergency	UrbanResident	Cardiology	1	Female	36.7	50	18	158	78	104.666666666667	60	1.62	22.8623685413809	Left	III	II	0	1	0	0	0	1	0	0	0	0	0	0	0	0	0	0	2	NonTypeII	Clear	4	5	6	None	OxygenTherapy	33	0	NA	NA	NA
1501	737962	HealthcareFacility	GeneralWard	Emergency	UrbanResident	GeneralWard	1	Female	36.2	60	20	138	88	104.666666666667	50	1.7	17.3010380622837	Left	II	II	0	1	0	0	0	0	0	0	0	0	0	0	0	0	0	0	1	NonTypeII	Clear	4	5	6	None	OxygenTherapy	33	0	NA	43	0.36
1502	746707	Unknown	Cardiology	NonEmergency	Others	Cardiology	1	Male	36	65	20	120	84	96	45	1.55	18.7304890738814	Both	II	II	0	1	0	0	0	1	0	0	0	0	0	0	0	0	0	0	2	NonTypeII	Clear	4	5	6	None	OxygenTherapy	33	0	NA	55	1.05
1503	734474	Unknown	Cardiology	Emergency	farmer	Cardiology	1	Female	36.8	103	19	140	90	106.666666666667	68	1.69	23.8086901719128	Both	II	II	0	1	0	0	0	0	0	0	1	0	0	0	0	0	0	0	2	NonTypeII	Clear	4	5	6	None	OxygenTherapy	33	0	NA	NA	2.1
1504	729460	Home	Cardiology	Emergency	farmer	Cardiology	1	Male	36.2	96	19	160	100	120	30	1.4	15.3061224489796	Left	III	II	0	1	0	0	0	0	0	0	0	0	0	0	0	0	0	0	1	NonTypeII	Clear	4	5	6	None	OxygenTherapy	33	0	NA	58	0.86
1505	824859	HealthcareFacility	Cardiology	NonEmergency	UrbanResident	Cardiology	1	Female	36.2	84	19	122	60	80.6666666666667	50	1.7	17.3010380622837	Both	II	II	0	1	0	0	0	1	0	0	0	0	0	0	0	0	0	0	2	NonTypeII	Clear	4	5	6	None	OxygenTherapy	33	0	NA	39	0.67
1506	808133	Home	Cardiology	Emergency	UrbanResident	Cardiology	1	Male	36.3	70	19	160	110	126.666666666667	64	1.63	24.0882231171666	Left	II	II	0	1	0	0	0	0	0	0	0	0	0	0	0	1	1	0	3	NonTypeII	Clear	4	5	6	None	OxygenTherapy	33	0	NA	59	1.84
1507	744582	Home	Cardiology	NonEmergency	UrbanResident	Cardiology	1	Male	36.2	79	18	126	76	92.6666666666667	50	1.65	18.3654729109275	Left	II	II	0	1	0	0	0	0	0	0	1	0	0	0	0	0	0	0	2	NonTypeII	Clear	4	5	6	None	OxygenTherapy	33	0	NA	71	1.08
1508	799667	Home	GeneralWard	Emergency	UrbanResident	Others	1	Male	36.2	62	19	140	65	90	50	1.65	18.3654729109275	Both	IV	III	0	1	0	0	0	0	0	0	0	1	0	0	0	0	0	0	2	NonTypeII	Clear	4	5	6	None	OxygenTherapy	33	0	NA	NA	NA
1509	746599	HealthcareFacility	GeneralWard	Emergency	UrbanResident	GeneralWard	1	Male	36.1	74	17	140	78	98.6666666666667	84	1.8	25.9259259259259	Both	III	III	0	1	0	0	0	0	0	0	1	0	0	0	0	0	0	0	2	NonTypeII	Clear	4	5	6	None	OxygenTherapy	33	0	NA	67	0.75
1510	865563	Home	GeneralWard	Emergency	NA	GeneralWard	1	Female	36.5	100	19	120	80	93.3333333333333	44	1.48	20.0876552227904	Left	IV	III	0	1	0	0	0	0	0	0	0	0	0	0	0	0	0	0	1	NonTypeII	Clear	4	5	6	None	OxygenTherapy	33	0	NA	NA	NA
1511	833670	Home	Others	NonEmergency	UrbanResident	Others	2	Female	36.2	84	18	128	72	90.6666666666667	47.5	1.5	21.1111111111111	Both	III	II	0	1	0	0	0	0	0	0	1	1	0	0	0	0	0	0	3	NonTypeII	Clear	4	5	6	None	OxygenTherapy	33	0	NA	NA	NA
1512	836855	Home	Cardiology	NonEmergency	UrbanResident	Cardiology	1	Female	36.5	100	19	120	72	88	55	1.75	17.9591836734694	Left	III	II	0	1	0	0	0	0	0	0	0	1	0	0	0	0	0	0	2	NonTypeII	Clear	4	5	6	None	OxygenTherapy	33	0	NA	NA	NA
1513	795353	HealthcareFacility	Cardiology	Emergency	UrbanResident	Cardiology	1	Male	36.2	72	18	92	70	77.3333333333333	60	1.65	22.038567493113	Both	IV	III	0	1	0	0	0	1	0	0	0	1	0	0	0	0	0	0	3	NonTypeII	Clear	4	5	6	None	OxygenTherapy	33	0	NA	NA	NA
1514	757711	Home	GeneralWard	NonEmergency	UrbanResident	GeneralWard	1	Male	36.2	76	20	140	70	93.3333333333333	65	1.55	27.0551508844953	Both	IV	II	0	1	0	0	0	1	0	0	0	1	0	0	0	0	1	0	4	NonTypeII	Clear	4	5	6	None	OxygenTherapy	33	0	NA	NA	NA
1515	734813	Home	Cardiology	NonEmergency	UrbanResident	Cardiology	1	Female	36.2	108	19	142	80	100.666666666667	65	1.55	27.0551508844953	Right	II	II	0	1	0	0	0	0	0	0	0	0	0	0	0	0	0	0	1	NonTypeII	Clear	4	5	6	None	OxygenTherapy	33	0	NA	NA	NA
1516	824988	Home	GeneralWard	NonEmergency	UrbanResident	GeneralWard	1	Female	36.2	96	19	186	120	142	58	1.64	21.5645449137418	Both	II	III	0	1	0	0	0	0	0	0	0	0	0	0	0	0	0	0	1	NonTypeII	Clear	4	5	6	None	OxygenTherapy	33	0	NA	48	0.95
1517	762840	Home	Cardiology	NonEmergency	UrbanResident	Cardiology	1	Male	36.3	84	18	120	60	80	49	1.5	21.7777777777778	Left	III	II	0	1	0	0	0	0	0	0	0	0	0	0	0	0	0	0	1	NonTypeII	Clear	4	5	6	None	OxygenTherapy	33	0	NA	60	1.12
1518	839142	Home	GeneralWard	NonEmergency	farmer	GeneralWard	1	Female	36.3	86	21	170	80	110	49	1.58	19.6282647011697	Both	IV	II	0	1	0	0	0	0	0	0	1	0	0	0	0	0	0	0	2	NonTypeII	Clear	4	5	6	None	OxygenTherapy	33	0	NA	NA	NA
1519	763206	HealthcareFacility	GeneralWard	Emergency	UrbanResident	GeneralWard	1	Male	36	90	18	142	90	107.333333333333	48	1.6	18.75	Both	III	III	0	1	0	0	0	1	0	0	0	0	0	0	0	0	0	0	2	NonTypeII	Clear	4	5	6	None	OxygenTherapy	33	0	NA	NA	NA
1520	799188	HealthcareFacility	Cardiology	Emergency	UrbanResident	Cardiology	1	Male	38.5	87	19	105	80	88.3333333333333	60	1.59	23.7332384003797	Both	II	II	0	1	0	0	0	0	0	0	0	0	0	0	0	0	0	0	1	NonTypeII	Clear	4	5	6	None	OxygenTherapy	33	0	NA	47	1.7
1521	863098	Home	Others	Emergency	UrbanResident	Cardiology	1	Female	36.5	70	18	120	85	96.6666666666667	38	1.54	16.0229381008602	Both	II	II	0	1	0	0	0	0	0	0	0	0	0	0	0	0	0	0	1	NonTypeII	Clear	4	5	6	None	OxygenTherapy	33	0	NA	41	2.1
1522	787694	HealthcareFacility	Cardiology	NonEmergency	farmer	Cardiology	1	Male	36.2	90	18	156	74	101.333333333333	55	1.6	21.484375	Both	II	II	0	1	0	0	0	0	0	0	1	0	0	0	0	0	1	0	3	NonTypeII	Clear	4	5	6	None	OxygenTherapy	33	0	NA	60	1.15
1523	782694	HealthcareFacility	Cardiology	Emergency	UrbanResident	Cardiology	1	Female	36.2	100	26	146	120	128.666666666667	63	1.55	26.2226847034339	Both	IV	II	0	1	0	0	0	0	0	0	0	0	0	0	0	0	0	0	1	NonTypeII	Clear	4	5	6	None	OxygenTherapy	33	0	NA	NA	NA
1524	739619	Home	Cardiology	NonEmergency	UrbanResident	Cardiology	1	Female	36.6	70	18	150	100	116.666666666667	49	1.55	20.3954214360042	Both	III	III	0	1	0	0	0	0	0	0	0	0	0	0	0	0	0	0	1	NonTypeII	Clear	4	5	6	None	OxygenTherapy	33	0	NA	50	1.26
1525	842218	Home	GeneralWard	NonEmergency	UrbanResident	GeneralWard	2	Female	36.4	60	18	110	76	87.3333333333333	45	1.54	18.9745319615449	Both	III	II	0	1	0	0	0	0	0	0	0	0	0	0	0	0	0	0	1	NonTypeII	Clear	4	5	6	None	OxygenTherapy	33	0	NA	41	0.82
1526	759844	Home	Cardiology	Emergency	farmer	Cardiology	1	Female	36.3	88	18	90	60	70	62	1.54	26.1426884803508	Left	IV	II	0	1	0	0	0	0	0	0	1	1	0	0	0	0	0	0	3	NonTypeII	Clear	4	5	6	None	OxygenTherapy	33	0	NA	NA	NA
1527	741054	Home	Cardiology	NonEmergency	Others	Cardiology	1	Female	36.2	156	19	102	55	70.6666666666667	65	1.78	20.5150864789799	Both	II	III	0	1	0	0	0	0	0	0	0	0	0	0	0	0	0	0	1	NonTypeII	Clear	4	5	6	None	OxygenTherapy	33	0	NA	50	1.36
1528	730284	Home	Cardiology	NonEmergency	UrbanResident	Cardiology	1	Male	36.2	71	19	130	60	83.3333333333333	51	1.55	21.2278876170656	Both	IV	II	0	1	0	0	0	0	0	0	1	1	0	0	0	0	0	0	3	NonTypeII	Clear	4	5	6	None	OxygenTherapy	33	0	NA	NA	NA
1529	765627	HealthcareFacility	GeneralWard	Emergency	UrbanResident	GeneralWard	1	Male	36	60	19	100	60	73.3333333333333	51	1.55	21.2278876170656	Left	II	III	0	1	0	0	0	0	0	0	0	1	0	0	0	0	0	0	2	NonTypeII	Clear	4	5	6	None	OxygenTherapy	33	0	NA	68	0.78
1530	801003	HealthcareFacility	GeneralWard	Emergency	UrbanResident	GeneralWard	1	Female	37.4	84	19	130	80	96.6666666666667	40	1.5	17.7777777777778	Both	III	II	0	1	0	0	0	0	0	0	1	0	0	0	0	0	0	0	2	NonTypeII	Clear	4	5	6	None	OxygenTherapy	33	0	NA	51	1.2
1531	753878	Unknown	GeneralWard	Emergency	UrbanResident	GeneralWard	1	Female	36.2	108	20	120	80	93.3333333333333	60	1.52	25.9695290858726	Left	IV	III	0	1	0	0	0	0	0	0	1	0	0	0	0	0	1	0	3	NonTypeII	Clear	4	5	6	None	OxygenTherapy	33	0	NA	29	1.11
1532	793558	HealthcareFacility	GeneralWard	NonEmergency	UrbanResident	GeneralWard	1	Female	36.4	103	17	148	68	94.6666666666667	65	1.72	21.9713358572201	Left	III	II	0	1	0	0	0	0	0	0	1	0	0	0	0	0	0	0	2	NonTypeII	Clear	4	5	6	None	OxygenTherapy	33	0	NA	39	2.13
1533	753613	Home	Others	NonEmergency	farmer	Cardiology	1	Female	36.8	87	18	140	88	105.333333333333	69	1.64	25.6543723973825	Both	II	III	0	1	0	0	0	0	0	0	0	1	0	0	0	0	0	0	2	NonTypeII	Clear	4	5	6	None	OxygenTherapy	33	0	NA	NA	NA
1534	762205	Home	Others	NonEmergency	UrbanResident	Cardiology	1	Male	36	90	18	120	75	90	45	1.65	16.5289256198347	Left	IV	III	0	1	0	0	0	1	0	0	0	0	0	0	0	0	1	0	3	NonTypeII	Clear	4	5	6	None	OxygenTherapy	33	0	NA	NA	NA
1535	732084	Home	Cardiology	Emergency	UrbanResident	Cardiology	1	Male	36	67	20	159	87	111	75	1.7	25.9515570934256	Both	IV	III	0	1	0	0	0	0	0	0	0	1	0	0	0	0	0	0	2	NonTypeII	Clear	4	5	6	None	OxygenTherapy	33	0	NA	NA	NA
1536	812475	HealthcareFacility	Cardiology	Emergency	UrbanResident	Cardiology	1	Male	36.2	91	19	156	92	113.333333333333	52	1.56	21.3675213675214	Left	IV	II	0	1	0	0	0	0	0	0	0	0	0	0	0	0	0	0	1	NonTypeII	Clear	4	5	6	None	OxygenTherapy	33	0	NA	54	1.14
1537	758441	Home	Cardiology	NonEmergency	UrbanResident	Cardiology	1	Male	36	83	18	128	80	96	52	1.56	21.3675213675214	Left	IV	III	1	1	0	0	0	0	0	0	0	0	0	0	0	0	0	0	2	NonTypeII	Clear	4	5	6	None	OxygenTherapy	33	0	NA	58	1.19
1538	729983	Home	Cardiology	Emergency	UrbanResident	Cardiology	1	Female	36.2	60	19	130	75	93.3333333333333	49	1.7	16.9550173010381	Left	II	III	0	1	0	0	0	0	0	0	0	0	0	0	0	0	0	0	1	NonTypeII	Clear	4	5	6	None	OxygenTherapy	33	0	NA	54	NA
1539	852088	HealthcareFacility	Cardiology	Emergency	UrbanResident	Cardiology	1	Male	36.5	100	20	90	72	78	60	1.7	20.7612456747405	Both	IV	III	0	1	0	0	0	0	0	0	0	1	0	0	0	0	0	0	2	NonTypeII	Clear	4	5	6	None	OxygenTherapy	33	0	NA	45	2.2
1540	813438	HealthcareFacility	Cardiology	Emergency	Others	Cardiology	1	Female	36.3	103	20	124	75	91.3333333333333	47	1.55	19.5629552549428	Both	II	II	0	1	0	0	0	0	0	0	0	0	0	0	0	0	0	0	1	NonTypeII	Clear	4	5	6	None	OxygenTherapy	33	0	NA	53	0.93
1541	869958	Home	Cardiology	NonEmergency	UrbanResident	Cardiology	1	Male	36.8	79	18	130	70	90	60	1.55	24.9739854318418	Left	IV	II	1	1	0	0	0	0	0	0	0	0	0	0	0	0	0	0	2	NonTypeII	Clear	4	5	6	None	OxygenTherapy	33	0	NA	NA	NA
1542	819598	Home	Cardiology	Emergency	UrbanResident	Cardiology	1	Female	36.5	69	18	120	76	90.6666666666667	80	1.68	28.3446712018141	Right	II	III	0	1	0	0	0	0	0	0	0	0	0	0	0	0	0	0	1	NonTypeII	Clear	4	5	6	None	OxygenTherapy	33	0	NA	37	NA
1543	822113	HealthcareFacility	Cardiology	Emergency	UrbanResident	Cardiology	1	Male	36	135	30	160	80	106.666666666667	63	1.59	24.9199003203987	Left	IV	I	0	1	0	0	0	0	0	0	1	0	0	0	0	1	0	0	3	NonTypeII	Clear	4	5	6	None	OxygenTherapy	33	0	NA	51	NA
1544	773700	Home	Cardiology	NonEmergency	UrbanResident	Cardiology	1	Male	36.1	69	19	122	64	83.3333333333333	55	1.6	21.484375	Left	III	III	0	1	0	0	0	0	0	0	0	0	0	0	0	0	0	0	1	NonTypeII	Clear	4	5	6	None	OxygenTherapy	33	0	NA	76	1.1
1545	820204	Home	Cardiology	Emergency	UrbanResident	Cardiology	1	Female	36.2	96	20	110	76	87.3333333333333	48	1.66	17.4190738859051	Both	II	II	1	1	0	0	0	0	0	0	0	0	0	0	0	0	0	0	2	NonTypeII	Clear	4	5	6	None	OxygenTherapy	33	0	NA	NA	NA
1546	856493	Home	Cardiology	NonEmergency	UrbanResident	Cardiology	2	Male	36.8	81	18	142	80	100.666666666667	50	1.5	22.2222222222222	Left	IV	II	0	1	0	0	0	0	0	0	1	1	0	0	0	0	0	0	3	NonTypeII	Clear	4	5	6	None	OxygenTherapy	33	0	NA	55	1.85
1547	742126	Home	Cardiology	Emergency	Others	Cardiology	1	Female	36.3	138	29	140	80	100	40	1.6	15.625	Left	IV	II	0	1	0	0	0	0	0	0	0	0	0	0	0	0	0	0	1	NonTypeII	Clear	4	5	6	None	OxygenTherapy	33	0	NA	NA	NA
1548	825758	Unknown	Cardiology	NonEmergency	farmer	Cardiology	1	Female	36.6	89	20	96	67	76.6666666666667	60	1.7	20.7612456747405	Right	IV	II	0	1	0	1	0	0	0	0	0	0	0	0	0	0	0	0	2	NonTypeII	Clear	4	5	6	None	OxygenTherapy	33	0	NA	NA	NA
1549	791880	Home	GeneralWard	NonEmergency	UrbanResident	GeneralWard	1	Male	36.5	74	19	160	100	120	60	1.55	24.9739854318418	Left	II	I	0	1	0	0	0	1	0	0	0	0	0	0	0	0	0	0	2	NonTypeII	Clear	4	5	6	None	OxygenTherapy	33	0	NA	NA	NA
1550	792613	HealthcareFacility	Cardiology	Emergency	UrbanResident	Cardiology	1	Female	36.2	111	19	150	80	103.333333333333	40	1.5	17.7777777777778	Both	III	III	0	1	0	0	0	0	0	0	0	0	0	0	0	0	0	0	1	NonTypeII	Clear	4	5	6	None	OxygenTherapy	33	0	NA	56	1.2
1551	807862	Home	Cardiology	Emergency	UrbanResident	Cardiology	1	Male	36.2	81	19	188	90	122.666666666667	49	1.6	19.140625	Both	II	II	0	1	0	0	0	0	0	0	1	0	0	0	0	0	0	0	2	NonTypeII	Clear	4	5	6	None	OxygenTherapy	33	0	NA	NA	NA
1552	860820	Unknown	Others	Emergency	UrbanResident	Cardiology	1	Male	36.8	60	20	131	76	94.3333333333333	54	1.64	20.0773349196907	Both	III	III	0	1	0	0	0	0	0	0	0	0	0	0	0	0	0	0	1	NonTypeII	Clear	4	5	6	None	OxygenTherapy	33	0	NA	NA	NA
1553	752477	Home	Cardiology	NonEmergency	UrbanResident	Cardiology	1	Male	36.5	81	18	135	85	101.666666666667	62	1.62	23.6244474927602	Left	III	II	0	1	0	0	0	0	0	0	1	0	0	0	0	0	0	0	2	NonTypeII	Clear	4	5	6	None	OxygenTherapy	33	0	NA	54	1.03
1554	735274	Home	Cardiology	NonEmergency	UrbanResident	Cardiology	1	Male	36.8	79	19	140	60	86.6666666666667	70	1.7	24.2214532871972	Left	II	II	0	1	0	0	0	0	0	0	0	0	0	0	0	0	0	0	1	NonTypeII	Clear	4	5	6	None	OxygenTherapy	33	0	NA	NA	NA
1555	810832	Home	Cardiology	Emergency	UrbanResident	Cardiology	1	Male	36.6	118	22	150	80	103.333333333333	72	1.55	29.9687825182102	Left	II	II	0	1	0	0	0	0	0	0	0	1	0	0	0	0	0	0	2	NonTypeII	Clear	4	5	6	None	OxygenTherapy	33	0	NA	88	0.83
1556	751935	HealthcareFacility	GeneralWard	Emergency	UrbanResident	GeneralWard	1	Female	36.3	77	18	130	86	100.666666666667	72	1.5	32	Both	II	II	0	1	0	0	0	0	0	0	0	0	0	0	0	0	0	0	1	NonTypeII	Clear	4	5	6	None	OxygenTherapy	33	0	NA	NA	NA
1557	749775	Home	Cardiology	Emergency	Others	Cardiology	1	Female	37.2	64	19	100	54	69.3333333333333	60	1.58	24.034609838167	Right	IV	III	0	1	0	0	0	0	0	0	0	1	0	0	0	0	0	0	2	NonTypeII	Clear	4	5	6	None	OxygenTherapy	33	0	NA	42	1.24
1558	742960	Home	Cardiology	Emergency	UrbanResident	Cardiology	1	Male	36.1	76	18	140	78	98.6666666666667	70	1.56	28.7639710716634	Left	III	III	0	1	0	0	0	0	0	0	0	0	0	0	0	0	0	0	1	NonTypeII	Clear	4	5	6	None	OxygenTherapy	33	0	NA	57	1.15
1559	834911	Home	Cardiology	NonEmergency	UrbanResident	Cardiology	1	Female	36.5	101	18	120	68	85.3333333333333	59	1.72	19.9432125473229	Left	IV	II	0	1	0	0	0	0	0	0	0	1	0	0	0	0	0	0	2	NonTypeII	Clear	4	5	6	None	OxygenTherapy	33	0	NA	56	0.85
1560	804069	Home	Others	Emergency	UrbanResident	Cardiology	1	Male	36.3	56	21	139	50	79.6666666666667	59	1.72	19.9432125473229	Left	II	III	0	1	0	0	0	1	0	0	0	0	0	0	0	0	0	0	2	NonTypeII	Clear	4	5	6	None	OxygenTherapy	33	0	NA	51	NA
1561	780515	HealthcareFacility	Cardiology	Emergency	UrbanResident	Cardiology	1	Female	36.5	71	18	122	78	92.6666666666667	47	1.55	19.5629552549428	Both	IV	III	0	1	0	0	0	0	0	0	1	0	0	0	0	0	0	0	2	NonTypeII	Clear	4	5	6	None	OxygenTherapy	33	0	NA	60	1.68
1562	773799	Unknown	GeneralWard	NonEmergency	UrbanResident	GeneralWard	1	Male	36.7	88	19	144	82	102.666666666667	50	1.56	20.5456936226167	Left	III	II	0	1	0	0	0	0	0	0	0	1	0	0	0	0	0	0	2	NonTypeII	Clear	4	5	6	None	OxygenTherapy	33	0	NA	62	NA
1563	755233	Unknown	Others	Emergency	UrbanResident	Cardiology	1	Female	36.5	104	22	118	86	96.6666666666667	40	1.5	17.7777777777778	Left	IV	III	0	1	0	0	0	0	0	0	0	0	0	0	0	0	0	0	1	NonTypeII	Clear	4	5	6	None	OxygenTherapy	33	0	NA	NA	NA
1564	828042	Home	GeneralWard	Emergency	UrbanResident	Others	1	Male	37.6	107	24	190	88	122	51	1.65	18.732782369146	Both	IV	II	0	1	0	0	0	0	0	0	0	1	0	0	0	0	0	0	2	NonTypeII	Clear	4	5	6	None	OxygenTherapy	33	0	NA	NA	NA
1565	794937	Home	Cardiology	Emergency	UrbanResident	Cardiology	1	Female	36	69	19	120	70	86.6666666666667	48	1.56	19.723865877712	Left	IV	II	0	1	0	0	0	0	0	0	1	0	0	0	0	0	0	0	2	NonTypeII	Clear	4	5	6	None	OxygenTherapy	33	0	NA	NA	NA
1566	842291	Home	GeneralWard	NonEmergency	UrbanResident	GeneralWard	1	Female	36.4	110	19	124	80	94.6666666666667	49	1.69	17.156262035643	Both	IV	II	0	1	0	0	0	0	0	0	0	0	0	0	0	0	0	0	1	NonTypeII	Clear	4	5	6	None	OxygenTherapy	33	0	NA	NA	NA
1567	869705	HealthcareFacility	Others	NonEmergency	UrbanResident	Cardiology	1	Male	39	84	18	130	75	93.3333333333333	85	1.63	31.9921713274869	Right	III	II	0	1	0	0	0	0	0	0	0	0	0	0	0	0	0	0	1	NonTypeII	Clear	4	5	6	None	OxygenTherapy	33	0	NA	63	1
1568	822488	Home	Cardiology	NonEmergency	UrbanResident	Cardiology	2	Male	36	88	20	150	94	112.666666666667	46	1.65	16.8962350780533	Left	IV	III	0	1	0	0	0	0	0	0	0	0	0	0	0	1	0	0	2	NonTypeII	Clear	4	5	6	None	OxygenTherapy	33	0	NA	60	0.35
1569	835754	Home	Cardiology	NonEmergency	UrbanResident	Cardiology	1	Male	36.5	115	19	170	110	130	47.5	1.55	19.7710718002081	Left	III	I	0	1	0	0	0	1	0	0	1	0	0	0	0	0	0	0	3	TypeII	Clear	4	5	6	None	OxygenTherapy	33	0	NA	41	0.98
1570	867980	Home	Cardiology	NonEmergency	UrbanResident	Cardiology	1	Female	36.5	95	19	90	60	70	60	1.55	24.9739854318418	Both	III	II	0	1	0	0	0	0	0	0	0	0	0	0	0	0	0	0	1	NonTypeII	Clear	4	5	6	None	OxygenTherapy	33	0	NA	35	1.22
1571	802445	HealthcareFacility	Cardiology	NonEmergency	UrbanResident	Cardiology	1	Female	36.7	94	19	152	68	96	40	1.5	17.7777777777778	Left	III	III	0	1	0	0	0	0	0	0	0	0	0	0	0	0	0	0	1	NonTypeII	Clear	4	5	6	None	OxygenTherapy	33	0	NA	NA	NA
1572	805563	HealthcareFacility	GeneralWard	Emergency	UrbanResident	GeneralWard	1	Female	36.1	88	21	112	80	90.6666666666667	47	1.53	20.077747874749	Both	IV	I	0	1	0	0	0	0	0	0	0	1	0	0	0	0	0	0	2	NonTypeII	Clear	4	5	6	None	OxygenTherapy	33	0	NA	NA	NA
1573	865166	Home	Cardiology	Emergency	UrbanResident	Cardiology	1	Female	36.7	62	19	146	56	86	58	1.6	22.65625	Left	III	II	0	1	0	0	0	0	0	0	0	0	0	0	0	0	0	0	1	NonTypeII	Clear	4	5	6	None	OxygenTherapy	33	0	NA	44	0.67
1574	794784	Home	Cardiology	NonEmergency	UrbanResident	Cardiology	1	Male	36.5	85	18	125	60	81.6666666666667	49.5	1.65	18.1818181818182	Both	II	II	0	1	0	0	0	0	0	0	0	0	0	0	0	0	0	0	1	NonTypeII	Clear	4	5	6	None	OxygenTherapy	33	0	NA	NA	NA
1575	863148	Unknown	Cardiology	NonEmergency	UrbanResident	Cardiology	1	Male	36.5	94	19	168	107	127.333333333333	60	1.65	22.038567493113	Left	III	III	1	1	0	0	0	0	0	0	0	0	0	0	0	0	0	0	2	NonTypeII	Clear	4	5	6	None	OxygenTherapy	33	0	NA	59	0.66
1576	756417	HealthcareFacility	GeneralWard	Emergency	UrbanResident	GeneralWard	1	Female	36.5	80	18	128	70	89.3333333333333	47.5	1.65	17.4471992653811	Both	III	II	0	1	0	0	0	1	0	0	0	0	0	0	0	0	0	0	2	NonTypeII	Clear	4	5	6	None	OxygenTherapy	33	0	NA	39	0.9
1577	866641	Home	Others	NonEmergency	UrbanResident	Cardiology	1	Male	38	90	20	152	82	105.333333333333	54	1.5	24	Left	III	II	0	1	0	0	0	1	0	0	0	0	0	0	0	0	0	0	2	NonTypeII	Clear	4	5	6	None	OxygenTherapy	33	0	NA	62	1.25
1578	758654	Home	Cardiology	Emergency	farmer	Cardiology	1	Female	36.2	125	19	100	60	73.3333333333333	60	1.65	22.038567493113	Left	III	I	0	1	0	0	0	0	0	0	0	0	0	0	0	0	0	0	1	NonTypeII	Clear	4	5	6	None	OxygenTherapy	33	0	NA	46	1.18
1579	740531	Unknown	Cardiology	NonEmergency	UrbanResident	Cardiology	1	Male	36.6	89	19	121	72	88.3333333333333	65	1.7	22.4913494809689	Both	IV	II	0	1	0	0	0	0	0	0	1	1	0	0	0	0	0	0	3	NonTypeII	Clear	4	5	6	None	OxygenTherapy	33	0	NA	53	NA
1580	820984	Unknown	Cardiology	NonEmergency	UrbanResident	Cardiology	3	Male	36.3	116	20	90	60	70	45	1.58	18.0259573786252	Both	IV	III	0	1	0	0	0	0	0	0	0	0	0	0	0	0	0	0	1	NonTypeII	Clear	4	5	6	None	OxygenTherapy	33	0	NA	61	NA
1581	729910	Home	Cardiology	NonEmergency	farmer	Cardiology	1	Female	36.8	102	19	110	60	76.6666666666667	45	1.58	18.0259573786252	Left	III	II	0	1	0	1	0	1	0	1	0	0	0	0	0	0	0	0	4	NonTypeII	Clear	4	5	6	None	OxygenTherapy	33	0	NA	NA	NA
1582	795692	HealthcareFacility	Cardiology	NonEmergency	UrbanResident	Cardiology	1	Female	36.3	100	19	122	64	83.3333333333333	44	1.49	19.818927075357	Left	III	III	0	1	0	0	0	0	0	0	1	0	0	0	0	0	0	0	2	NonTypeII	Clear	4	5	6	None	OxygenTherapy	33	0	NA	41	1.06
1583	796434	Unknown	GeneralWard	Emergency	UrbanResident	GeneralWard	1	Female	36	78	22	150	90	110	67	1.55	27.8876170655567	Left	IV	II	0	1	0	0	0	0	0	0	0	1	0	0	0	0	0	0	2	NonTypeII	Clear	4	5	6	None	OxygenTherapy	33	0	NA	48	0.7
1584	756563	Home	Cardiology	NonEmergency	UrbanResident	Cardiology	1	Female	36.3	57	19	155	59	91	52	1.7	17.9930795847751	Left	IV	I	0	1	0	0	0	0	0	0	1	0	0	0	0	0	0	0	2	NonTypeII	Clear	4	5	6	None	OxygenTherapy	33	0	NA	NA	NA
1585	806617	Home	Cardiology	NonEmergency	UrbanResident	Cardiology	1	Male	36.6	107	18	110	70	83.3333333333333	60	1.6	23.4375	Both	IV	II	0	1	0	0	0	1	0	0	0	0	0	0	0	0	0	0	2	NonTypeII	Clear	4	5	6	None	OxygenTherapy	33	0	NA	NA	NA
1586	817574	HealthcareFacility	GeneralWard	Emergency	UrbanResident	GeneralWard	1	Female	36	116	20	140	88	105.333333333333	40	1.5	17.7777777777778	Left	IV	II	0	1	0	0	0	0	0	0	0	0	0	0	0	0	0	0	1	NonTypeII	Clear	4	5	6	None	OxygenTherapy	33	0	NA	NA	NA
1587	865713	Home	Cardiology	NonEmergency	Others	Cardiology	2	Male	36.1	65	18	132	64	86.6666666666667	47.5	1.7	16.4359861591696	Left	III	II	0	1	0	0	0	1	0	0	0	0	0	0	0	0	0	0	2	NonTypeII	Clear	4	5	6	None	OxygenTherapy	33	0	NA	48	1.07
1588	782485	HealthcareFacility	Cardiology	NonEmergency	UrbanResident	Cardiology	1	Male	36.6	71	18	126	68	87.3333333333333	65	1.68	23.0300453514739	Left	III	II	0	1	0	0	0	1	0	0	1	0	0	0	0	0	0	0	3	NonTypeII	Clear	4	5	6	None	OxygenTherapy	33	0	NA	51	0.77
1589	861817	HealthcareFacility	Cardiology	NonEmergency	UrbanResident	Cardiology	1	Female	36.3	93	18	134	87	102.666666666667	48.5	1.55	20.1873048907388	Left	III	II	0	1	0	0	0	0	0	0	0	0	0	0	0	0	0	0	1	NonTypeII	Clear	4	5	6	None	OxygenTherapy	33	0	NA	49	1.29
1590	815803	Home	Cardiology	Emergency	farmer	Cardiology	1	Female	36.3	119	20	110	70	83.3333333333333	50	1.55	20.8116545265349	Left	III	III	0	1	0	0	0	0	0	0	0	0	0	0	0	0	0	0	1	NonTypeII	Clear	4	5	6	None	OxygenTherapy	33	0	NA	45	2.3
1591	756036	Home	Cardiology	NonEmergency	UrbanResident	Cardiology	1	Female	36.5	108	18	120	80	93.3333333333333	59	1.57	23.9360623149012	Both	II	I	0	1	0	0	0	0	0	0	0	0	0	0	0	0	0	0	1	NonTypeII	Clear	4	5	6	None	OxygenTherapy	33	0	NA	55	1.97
1592	856978	Home	Cardiology	Emergency	UrbanResident	Cardiology	1	Male	36.3	93	18	140	88	105.333333333333	48.5	1.56	19.9293228139382	Both	III	III	0	1	0	0	0	1	0	0	0	1	0	0	0	0	0	0	3	NonTypeII	Clear	4	5	6	None	OxygenTherapy	33	0	NA	56	1.01
1593	748910	Home	Cardiology	NonEmergency	UrbanResident	Cardiology	1	Male	37.8	80	19	110	80	90	65	1.66	23.5883292204964	Both	III	III	0	1	0	0	0	0	0	0	0	0	0	0	0	0	0	0	1	NonTypeII	Clear	4	5	6	None	OxygenTherapy	33	0	NA	42	0.99
1594	837275	Home	GeneralWard	Emergency	worker	GeneralWard	1	Male	36.6	68	18	110	76	87.3333333333333	70	1.73	23.3886865581877	Left	II	I	0	1	0	0	0	0	0	0	0	0	0	0	0	0	0	0	1	NonTypeII	Clear	4	5	6	None	OxygenTherapy	33	0	NA	44	0.58
1595	791517	Home	Cardiology	Emergency	UrbanResident	Cardiology	1	Male	36.4	85	20	120	72	88	45	1.6	17.578125	Left	III	I	0	1	0	0	0	0	0	0	0	0	0	0	0	0	0	0	1	NonTypeII	Clear	4	5	6	None	OxygenTherapy	33	0	NA	45	1.46
1596	856025	Home	Cardiology	NonEmergency	UrbanResident	Cardiology	1	Female	36.5	106	18	94	60	71.3333333333333	47.5	1.5	21.1111111111111	Both	IV	I	0	1	0	0	0	0	0	1	0	0	0	0	0	0	0	0	2	NonTypeII	Clear	4	5	6	None	OxygenTherapy	33	0	NA	NA	NA
1597	825278	Home	Cardiology	NonEmergency	UrbanResident	Cardiology	1	Female	36	100	18	155	100	118.333333333333	50	1.46	23.4565584537437	Left	IV	II	0	1	0	0	0	1	0	0	0	0	0	0	0	0	0	0	2	NonTypeII	Clear	4	5	6	None	OxygenTherapy	33	0	NA	NA	NA
1598	795498	Home	Cardiology	NonEmergency	UrbanResident	Cardiology	1	Female	38.2	94	19	110	80	90	45	1.45	21.4030915576694	Both	IV	I	0	1	0	0	0	1	0	0	0	0	0	0	0	0	0	0	2	NonTypeII	Clear	4	5	6	None	OxygenTherapy	33	0	NA	60	0.33
1599	863622	Home	Cardiology	NonEmergency	UrbanResident	Cardiology	1	Male	36.3	74	19	100	80	86.6666666666667	48	1.7	16.6089965397924	Left	IV	II	0	1	0	0	0	0	0	0	0	0	0	0	0	0	0	0	1	NonTypeII	Clear	4	5	6	None	OxygenTherapy	33	0	NA	67	1.3
1600	747510	Home	Cardiology	Emergency	Others	Cardiology	1	Male	38	87	18	100	60	73.3333333333333	53	1.6	20.703125	Both	II	III	0	1	0	0	0	1	0	0	0	0	0	0	0	0	0	0	2	NonTypeII	Clear	4	5	6	None	OxygenTherapy	33	0	NA	NA	NA
1601	772260	Home	Cardiology	NonEmergency	UrbanResident	Cardiology	1	Female	36.5	93	18	154	86	108.666666666667	54	1.56	22.189349112426	Both	III	III	0	1	0	0	0	0	0	0	1	0	0	0	0	0	0	0	2	NonTypeII	Clear	4	5	6	None	OxygenTherapy	33	0	NA	40	1.35
1602	820920	Home	Cardiology	Emergency	UrbanResident	Cardiology	1	Female	36.2	95	21	232	110	150.666666666667	56	1.62	21.3382106386222	Left	II	I	0	1	0	0	0	0	0	0	0	0	0	0	0	0	0	0	1	NonTypeII	Clear	4	5	6	None	OxygenTherapy	33	0	NA	46	NA
1603	818858	Home	Cardiology	Emergency	farmer	Cardiology	1	Female	36.7	126	19	130	70	90	49	1.68	17.3611111111111	Both	III	II	0	1	0	0	0	1	0	0	0	0	0	0	0	0	0	0	2	NonTypeII	Clear	4	5	6	None	OxygenTherapy	33	0	NA	42	1.15
1604	770003	Home	Cardiology	NonEmergency	UrbanResident	Cardiology	1	Male	36.5	50	19	138	70	92.6666666666667	48	1.53	20.5049339997437	Left	II	III	0	1	0	0	0	0	0	0	0	0	0	0	0	0	0	0	1	NonTypeII	Clear	4	5	6	None	OxygenTherapy	33	0	NA	53	NA
1605	798132	Home	Cardiology	Emergency	UrbanResident	Cardiology	1	Male	36.3	80	19	150	70	96.6666666666667	55	1.68	19.4869614512472	Left	III	III	0	1	0	0	0	0	0	0	1	1	0	0	0	0	0	0	3	NonTypeII	Clear	4	5	6	None	OxygenTherapy	33	0	NA	50	0.71
1606	816812	Home	Cardiology	NonEmergency	UrbanResident	Cardiology	1	Female	36.5	98	19	146	80	102	58	1.54	24.4560634171024	Left	II	I	0	1	0	0	0	0	0	0	1	1	0	0	0	0	0	0	3	NonTypeII	Clear	4	5	6	None	OxygenTherapy	33	0	NA	47	1.4
1607	852904	Home	Cardiology	NonEmergency	UrbanResident	Cardiology	1	Female	36.4	123	20	110	72	84.6666666666667	47	1.56	19.3129520052597	Right	III	III	0	1	0	0	0	0	0	0	0	0	0	0	0	0	0	0	1	NonTypeII	Clear	4	5	6	None	OxygenTherapy	33	0	NA	37	2.61
1608	820239	HealthcareFacility	Cardiology	Emergency	UrbanResident	Cardiology	1	Male	36.5	74	18	177	97	123.666666666667	50	1.7	17.3010380622837	Left	IV	II	0	1	0	0	0	0	0	0	0	0	0	0	0	0	0	0	1	NonTypeII	Clear	4	5	6	None	OxygenTherapy	33	0	NA	44	0.83
1609	779519	Home	Cardiology	Emergency	UrbanResident	Cardiology	1	Male	36.3	40	19	88	50	62.6666666666667	51	1.67	18.2867797339453	Left	II	I	0	1	0	1	0	0	0	0	0	0	0	0	0	0	0	0	2	NonTypeII	Clear	4	5	6	None	OxygenTherapy	33	0	NA	NA	NA
1610	773281	Home	Others	NonEmergency	UrbanResident	Others	1	Female	36.6	81	18	136	82	100	45	1.45	21.4030915576694	Both	IV	III	0	1	0	0	0	0	0	0	0	0	0	0	0	0	1	0	2	NonTypeII	Clear	4	5	6	None	OxygenTherapy	33	0	NA	28	0.99
1611	815851	HealthcareFacility	GeneralWard	Emergency	UrbanResident	GeneralWard	1	Male	36.5	99	20	100	68	78.6666666666667	51	1.58	20.4294183624419	Left	IV	II	0	1	0	0	0	0	0	0	0	1	0	0	0	0	0	0	2	NonTypeII	Clear	4	5	6	None	OxygenTherapy	33	0	NA	62	0.94
1612	797002	Home	Cardiology	Emergency	UrbanResident	Cardiology	1	Male	36.5	105	20	135	68	90.3333333333333	55	1.65	20.2020202020202	Left	IV	II	0	1	0	0	0	0	0	0	1	0	0	0	0	0	0	0	2	NonTypeII	Clear	4	5	6	None	OxygenTherapy	33	0	NA	55	0.8
1613	798983	Home	Cardiology	Emergency	UrbanResident	Cardiology	1	Female	36.6	125	20	128	83	98	45	1.5	20	Left	II	II	0	1	0	1	0	1	0	0	0	0	0	0	0	0	0	0	3	NonTypeII	Clear	4	5	6	None	OxygenTherapy	33	0	NA	53	NA
1614	768711	Home	Others	NonEmergency	UrbanResident	Others	1	Female	36	72	19	102	70	80.6666666666667	40	1.55	16.6493236212279	Left	III	II	0	1	0	0	0	0	0	0	1	0	0	0	0	0	0	0	2	NonTypeII	Clear	4	5	6	None	OxygenTherapy	33	0	NA	37	NA
1615	866473	Home	Cardiology	Emergency	UrbanResident	Cardiology	1	Female	36.5	71	18	123	78	93	36	1.45	17.1224732461356	Left	II	II	0	1	0	0	0	0	0	0	0	1	0	0	0	0	0	0	2	NonTypeII	Clear	4	5	6	None	OxygenTherapy	33	0	NA	51	NA
1616	825113	HealthcareFacility	Cardiology	NonEmergency	worker	Cardiology	1	Female	36.2	95	18	120	82	94.6666666666667	55	1.6	21.484375	Both	IV	II	0	1	0	0	0	0	0	0	0	0	0	0	0	0	0	0	1	NonTypeII	Clear	4	5	6	None	OxygenTherapy	33	0	NA	NA	NA
1617	866474	Home	Cardiology	Emergency	UrbanResident	Cardiology	1	Male	36.9	71	18	136	56	82.6666666666667	49	1.65	17.9981634527089	Left	II	II	0	1	0	0	0	0	0	0	0	0	0	0	0	0	0	0	1	NonTypeII	Clear	4	5	6	None	OxygenTherapy	33	0	NA	63	1.56
1618	866520	Home	Others	Emergency	UrbanResident	Cardiology	1	Female	36.6	72	18	110	70	83.3333333333333	40	1.53	17.0874449997864	Left	III	III	0	1	0	0	0	0	0	0	0	0	0	0	0	1	0	0	2	NonTypeII	Clear	4	5	6	None	OxygenTherapy	33	0	NA	60	NA
1619	813173	Home	Cardiology	NonEmergency	worker	Cardiology	1	Male	38.9	98	19	107	80	89	53	1.51	23.2445945353274	Left	IV	I	0	1	0	0	0	0	0	0	1	0	0	0	0	0	0	0	2	NonTypeII	Clear	4	5	6	None	OxygenTherapy	33	0	NA	63	0.31
1620	789094	HealthcareFacility	Cardiology	Emergency	UrbanResident	Cardiology	1	Female	36.6	70	18	142	90	107.333333333333	45	1.5	20	Left	II	II	0	1	0	0	0	1	0	0	0	0	0	0	0	0	0	0	2	NonTypeII	Clear	4	5	6	None	OxygenTherapy	33	0	NA	NA	NA
1621	804843	Home	Cardiology	Emergency	UrbanResident	Cardiology	1	Female	36.3	72	17	104	62	76	54	1.65	19.8347107438017	Left	II	II	0	1	0	0	0	0	0	0	0	0	0	0	0	0	0	0	1	NonTypeII	Clear	4	5	6	None	OxygenTherapy	33	0	NA	58	0.76
1622	850176	Unknown	GeneralWard	NonEmergency	UrbanResident	GeneralWard	1	Female	36.3	100	18	120	70	86.6666666666667	43	1.5	19.1111111111111	Left	II	II	0	1	0	0	0	0	0	0	0	0	0	0	0	1	0	0	2	NonTypeII	Clear	4	5	6	None	OxygenTherapy	33	1	NA	NA	NA
1623	798133	Home	Cardiology	Emergency	UrbanResident	Cardiology	1	Female	36.3	86	20	140	80	100	60	1.47	27.766208524226	Both	II	II	0	1	0	0	0	0	0	0	1	0	0	0	0	0	0	0	2	NonTypeII	Clear	4	5	6	None	OxygenTherapy	33	0	NA	NA	NA
1624	790929	HealthcareFacility	Cardiology	Emergency	Others	Cardiology	1	Female	36.6	99	20	92	63	72.6666666666667	56	1.45	26.6349583828775	Left	II	II	0	1	0	0	0	0	0	0	0	0	0	0	0	0	0	0	1	TypeII	Clear	4	5	6	None	OxygenTherapy	33	0	NA	68	NA
1625	865935	Home	Cardiology	Emergency	UrbanResident	Cardiology	1	Female	36.7	95	25	154	81	105.333333333333	55	1.48	25.1095690284879	Both	IV	II	1	1	0	0	0	0	0	0	1	0	0	0	0	0	0	0	3	NonTypeII	Clear	4	5	6	None	OxygenTherapy	33	0	NA	46	0.68
1626	770792	Home	GeneralWard	Emergency	UrbanResident	Others	1	Male	36.7	78	19	143	67	92.3333333333333	56	1.6	21.875	Left	IV	I	0	1	0	0	0	0	0	0	0	1	0	0	0	0	0	0	2	NonTypeII	Clear	4	5	6	None	OxygenTherapy	33	0	NA	NA	NA
1627	818938	HealthcareFacility	GeneralWard	Emergency	UrbanResident	GeneralWard	1	Female	37.2	96	23	150	90	110	40	1.55	16.6493236212279	Left	III	III	0	1	0	0	0	1	0	0	0	0	0	0	0	0	0	0	2	TypeII	Clear	4	5	6	None	OxygenTherapy	33	0	NA	43	0.44
1628	752462	Home	Cardiology	NonEmergency	UrbanResident	Cardiology	1	Female	36.3	60	19	110	80	90	43	1.53	18.3690033747704	Left	III	II	0	1	0	0	0	0	0	0	0	1	0	0	0	0	0	0	2	NonTypeII	Clear	4	5	6	None	OxygenTherapy	33	0	NA	58	1.26
1629	734672	Home	Cardiology	Emergency	Others	Cardiology	1	Female	36.2	108	19	150	80	103.333333333333	56	1.56	23.0111768573307	Left	IV	I	1	1	0	0	0	0	0	0	0	0	0	0	0	0	0	0	2	NonTypeII	Clear	4	5	6	None	OxygenTherapy	33	0	NA	50	NA
1630	819977	HealthcareFacility	Cardiology	Emergency	UrbanResident	Cardiology	1	Female	36.5	76	20	114	72	86	37.5	1.45	17.8359096313912	Left	IV	I	1	1	0	0	0	0	0	0	1	0	0	0	0	0	0	0	3	NonTypeII	Clear	4	5	6	None	OxygenTherapy	33	0	NA	52	NA
1631	752772	Home	Cardiology	Emergency	farmer	Cardiology	1	Female	36	80	18	104	66	78.6666666666667	55	1.55	22.8928199791883	Left	II	II	0	1	0	0	0	0	0	0	1	0	0	0	0	0	0	0	2	NonTypeII	Clear	4	5	6	None	OxygenTherapy	33	0	NA	43	1.08
1632	828529	HealthcareFacility	Others	Emergency	UrbanResident	Cardiology	1	Female	36.5	74	19	115	74	87.6666666666667	55	1.75	17.9591836734694	Left	IV	II	0	1	0	0	0	0	0	0	0	0	0	0	0	0	0	0	1	NonTypeII	Clear	4	5	6	None	OxygenTherapy	33	0	NA	55	0.96
1633	866294	Home	Cardiology	Emergency	UrbanResident	Cardiology	1	Female	36	107	18	152	84	106.666666666667	48.5	1.5	21.5555555555556	Both	IV	II	0	1	0	0	0	0	0	0	0	0	0	0	0	0	0	0	1	NonTypeII	Clear	4	5	6	None	OxygenTherapy	33	0	NA	46	1.03
1634	784516	Home	Others	Emergency	farmer	Cardiology	1	Male	36.5	77	18	99	50	66.3333333333333	60	1.6	23.4375	Left	IV	I	0	1	0	0	0	0	0	0	0	0	0	0	0	0	0	0	1	NonTypeII	Clear	4	5	6	None	OxygenTherapy	33	0	NA	51	2.03
1635	802046	Home	Cardiology	NonEmergency	UrbanResident	Cardiology	1	Female	36.6	64	19	134	76	95.3333333333333	40	1.55	16.6493236212279	Left	II	II	0	1	0	0	0	0	0	0	0	0	0	0	0	0	0	0	1	NonTypeII	Clear	4	5	6	None	OxygenTherapy	33	0	NA	NA	NA
1636	793768	Home	Cardiology	Emergency	UrbanResident	Cardiology	1	Female	36.3	78	17	130	60	83.3333333333333	55	1.6	21.484375	Both	III	II	0	1	0	0	0	0	0	0	0	0	0	0	0	0	0	0	1	NonTypeII	Clear	4	5	6	None	OxygenTherapy	33	0	NA	61	0.86
1637	867885	Home	Cardiology	NonEmergency	Others	Cardiology	1	Male	36.5	60	20	123	82	95.6666666666667	48	1.68	17.0068027210884	Both	IV	II	0	1	0	0	0	0	0	0	0	0	0	0	0	0	0	0	1	NonTypeII	Clear	4	5	6	None	OxygenTherapy	33	0	NA	NA	NA
1638	861979	Home	Cardiology	NonEmergency	UrbanResident	Cardiology	1	Female	36.7	76	19	148	72	97.3333333333333	48	1.55	19.9791883454735	Both	III	III	0	1	0	0	0	0	0	0	0	0	0	0	0	0	0	0	1	NonTypeII	Clear	4	5	6	None	OxygenTherapy	33	0	NA	44	0.96
1639	773604	Home	Cardiology	NonEmergency	UrbanResident	Cardiology	1	Female	36.9	76	19	150	90	110	41	1.56	16.8474687705457	Left	II	I	0	1	0	0	0	0	0	0	0	0	0	0	0	0	0	0	1	NonTypeII	Clear	4	5	6	None	OxygenTherapy	33	0	NA	NA	NA
1640	811076	Home	Cardiology	Emergency	UrbanResident	Cardiology	1	Male	37	78	20	98	64	75.3333333333333	45	1.68	15.9438775510204	Left	IV	II	0	1	0	0	0	0	0	0	0	0	0	0	0	0	0	0	1	NonTypeII	Clear	4	5	6	None	OxygenTherapy	33	0	NA	49	1.36
1641	740062	Unknown	Cardiology	NonEmergency	farmer	Cardiology	1	Female	36.6	106	18	160	94	116	44	1.4	22.4489795918367	Left	II	II	0	1	0	0	0	0	0	0	0	0	0	0	0	0	0	0	1	NonTypeII	Clear	4	5	6	None	OxygenTherapy	33	0	NA	62	NA
1642	745777	Home	Cardiology	Emergency	Others	Cardiology	1	Female	36.4	84	19	125	80	95	45	1.5	20	Left	IV	II	0	1	0	0	0	0	0	0	0	0	0	0	0	0	0	0	1	NonTypeII	Clear	4	5	6	None	OxygenTherapy	33	0	NA	48	2.69
1643	825298	HealthcareFacility	Cardiology	NonEmergency	UrbanResident	Cardiology	2	Female	37	75	18	118	90	99.3333333333333	35	1.55	14.5681581685744	Both	II	III	0	1	0	0	0	0	0	0	0	0	0	0	0	0	0	0	1	NonTypeII	Clear	4	5	6	None	OxygenTherapy	33	0	NA	NA	NA
1644	770965	Home	Cardiology	NonEmergency	UrbanResident	Cardiology	1	Male	36.2	72	18	90	60	70	60	1.7	20.7612456747405	Both	IV	III	0	1	0	0	0	0	0	0	0	0	0	0	0	0	0	0	1	NonTypeII	Clear	4	5	6	None	OxygenTherapy	33	0	NA	37	NA
1645	869314	Home	Cardiology	Emergency	UrbanResident	Cardiology	2	Female	36.9	150	19	123	84	97	49	1.5	21.7777777777778	Left	III	I	0	1	0	0	0	0	0	0	0	0	0	0	0	0	0	0	1	NonTypeII	Clear	4	5	6	None	OxygenTherapy	33	0	NA	56	1.08
1646	789694	HealthcareFacility	Cardiology	NonEmergency	UrbanResident	Cardiology	1	Male	36.5	122	19	90	60	70	50	1.6	19.53125	Left	IV	II	0	1	0	0	0	0	0	0	0	0	0	0	0	0	0	0	1	NonTypeII	Clear	4	5	6	None	OxygenTherapy	33	0	NA	56	NA
1647	762878	Home	Others	NonEmergency	UrbanResident	Cardiology	1	Female	36.7	67	19	150	84	106	68	1.55	28.3038501560874	Both	III	III	0	1	0	0	0	0	0	0	0	0	0	0	0	0	0	0	1	NonTypeII	Clear	4	5	6	None	OxygenTherapy	33	0	NA	NA	NA
1648	807402	HealthcareFacility	Cardiology	Emergency	UrbanResident	Cardiology	1	Female	36.3	135	22	174	74	107.333333333333	60	1.56	24.65483235	Both	II	II	0	1	0	0	0	0	0	0	0	0	0	0	0	0	0	0	1	NonTypeII	Clear	4	5	6	None	OxygenTherapy	33	0	NA	57	1.04
1649	868748	Died	Cardiology	Emergency	UrbanResident	Cardiology	1	Female	36	62	20	104	70	81.3333333333333	46.5	1.5	20.6666666666667	Left	IV	III	0	1	0	0	0	0	0	0	0	0	0	0	0	0	0	0	1	NonTypeII	Clear	4	5	6	None	OxygenTherapy	33	0	NA	NA	NA
1650	737842	Unknown	GeneralWard	Emergency	UrbanResident	Others	1	Male	36.5	80	18	143	64	90.3333333333333	60	1.7	20.7612456747405	Left	IV	II	0	1	0	0	0	0	0	0	0	0	0	0	0	0	0	0	1	NonTypeII	Clear	4	5	6	None	OxygenTherapy	33	0	NA	NA	NA
1651	863168	Home	Cardiology	NonEmergency	UrbanResident	Cardiology	1	Male	36.3	86	19	180	98	125.333333333333	47.5	1.7	16.4359861591696	Left	II	I	0	1	0	0	0	0	0	0	0	0	0	0	0	0	0	0	1	NonTypeII	Clear	4	5	6	None	OxygenTherapy	33	0	NA	61	0.69
1652	766457	Home	Cardiology	NonEmergency	UrbanResident	Cardiology	1	Female	36.6	55	18	121	80	93.6666666666667	50	1.65	18.3654729109275	Left	II	I	0	1	0	0	0	0	0	0	0	0	0	0	0	0	0	0	1	NonTypeII	Clear	4	5	6	None	OxygenTherapy	33	0	NA	57	NA
1653	833068	Home	Cardiology	Emergency	UrbanResident	Cardiology	1	Female	36.5	65	20	113	63	79.6666666666667	33	1.5	14.6666666666667	Left	IV	II	0	1	0	0	0	0	0	0	0	0	0	0	0	0	0	0	1	NonTypeII	Clear	4	5	6	None	OxygenTherapy	33	0	NA	NA	NA
1654	864584	Home	GeneralWard	Emergency	UrbanResident	GeneralWard	1	Male	37	65	18	150	70	96.6666666666667	49	1.63	18.4425458240807	Left	II	II	0	1	0	0	0	0	0	0	0	0	0	0	0	0	0	0	1	NonTypeII	Clear	4	5	6	None	OxygenTherapy	33	0	NA	55	1.03
1655	864040	Home	Cardiology	NonEmergency	UrbanResident	Cardiology	1	Male	36	104	19	175	106	129	48	1.7	16.6089965397924	Right	II	I	0	1	0	0	0	0	0	0	0	0	0	0	0	0	0	0	1	NonTypeII	Clear	4	5	6	None	OxygenTherapy	33	0	NA	63	NA
1656	782121	HealthcareFacility	Cardiology	NonEmergency	UrbanResident	Cardiology	1	Female	36.3	102	18	135	90	105	40	1.5	17.7777777777778	Left	IV	II	0	1	0	0	0	0	0	0	1	0	0	0	0	0	0	0	2	NonTypeII	Clear	4	5	6	None	OxygenTherapy	33	0	NA	NA	NA
1657	863233	Home	Cardiology	NonEmergency	UrbanResident	Cardiology	1	Female	36	69	19	132	83	99.3333333333333	48.5	1.5	21.5555555555556	Left	II	I	0	1	0	0	0	1	0	0	0	0	0	0	0	0	0	0	2	NonTypeII	Clear	4	5	6	None	OxygenTherapy	33	0	NA	46	2.11
1658	736222	Unknown	Cardiology	Emergency	Others	Cardiology	1	Female	37	88	20	186	81	116	48	1.5	21.3333333333333	Left	III	III	0	1	0	0	0	0	0	0	0	0	0	0	0	0	0	0	1	NonTypeII	Clear	4	5	6	None	OxygenTherapy	33	0	NA	52	NA
1659	820579	HealthcareFacility	Cardiology	Emergency	farmer	Cardiology	1	Male	36.6	90	18	120	70	86.6666666666667	50	1.55	20.8116545265349	Both	II	II	0	1	0	0	0	0	0	0	0	0	0	0	0	0	0	0	1	NonTypeII	Clear	4	5	6	None	OxygenTherapy	33	0	NA	61	NA
1660	754836	Unknown	Cardiology	Emergency	farmer	Cardiology	1	Male	36	47	18	145	90	108.333333333333	45	1.58	18.0259573786252	Left	II	II	0	1	0	0	0	0	0	0	1	1	0	0	0	0	0	0	3	NonTypeII	Clear	4	5	6	None	OxygenTherapy	33	0	NA	52	1.78
1661	802000	Home	GeneralWard	Emergency	UrbanResident	GeneralWard	1	Female	36.1	80	19	150	90	110	62	1.5	27.5555555555556	Both	III	III	0	1	0	0	0	0	0	0	0	0	0	0	0	0	0	0	1	NonTypeII	Clear	4	5	6	None	OxygenTherapy	33	0	NA	NA	NA
1662	857381	HealthcareFacility	Cardiology	Emergency	UrbanResident	Cardiology	1	Male	36.7	102	19	144	94	110.666666666667	47.5	1.6	18.5546875	Left	IV	II	0	1	0	0	0	0	0	0	0	0	0	0	0	0	0	0	1	NonTypeII	Clear	4	5	6	None	OxygenTherapy	33	0	NA	67	NA
1663	831344	Home	Cardiology	NonEmergency	UrbanResident	Cardiology	1	Male	36.3	77	20	90	60	70	50	1.6	19.53125	Both	III	II	0	1	0	0	0	1	0	0	0	0	0	0	0	0	0	0	2	TypeII	Clear	4	5	6	None	OxygenTherapy	33	0	NA	52	1.28
1664	780976	HealthcareFacility	Cardiology	NonEmergency	UrbanResident	Cardiology	1	Female	36	116	22	150	90	110	48	1.42	23.8048006347947	Both	IV	III	0	1	0	0	0	0	0	0	0	0	0	0	0	0	0	0	1	NonTypeII	Clear	4	5	6	None	OxygenTherapy	33	0	NA	53	1.3
1665	795361	Unknown	GeneralWard	Emergency	UrbanResident	GeneralWard	1	Male	36.3	66	20	160	80	106.666666666667	77.5	1.58	31.044704374299	Left	III	II	1	1	0	0	0	0	0	0	0	0	0	0	0	0	0	0	2	NonTypeII	Clear	4	5	6	None	OxygenTherapy	33	0	NA	NA	NA
1666	860847	HealthcareFacility	Cardiology	Emergency	UrbanResident	Cardiology	1	Female	37.8	146	19	120	65	83.3333333333333	48.5	1.5	21.5555555555556	Left	III	II	0	1	0	1	0	0	0	0	0	0	0	0	0	0	0	0	2	NonTypeII	Clear	4	5	6	None	OxygenTherapy	33	0	NA	49	1.33
1667	856372	HealthcareFacility	Cardiology	Emergency	UrbanResident	Cardiology	1	Female	36.2	79	18	130	70	90	48	1.5	21.3333333333333	Both	III	III	0	1	0	0	0	0	0	0	0	0	0	0	0	0	0	0	1	NonTypeII	Clear	4	5	6	None	OxygenTherapy	33	0	NA	51	1.65
1668	752868	Home	Cardiology	NonEmergency	UrbanResident	Cardiology	1	Female	36.1	85	20	130	80	96.6666666666667	64	1.58	25.6369171607114	Left	II	II	0	1	0	0	0	1	0	0	0	0	0	0	0	0	0	0	2	NonTypeII	Clear	4	5	6	None	OxygenTherapy	33	0	NA	54	1.75
1669	745198	Home	Cardiology	Emergency	UrbanResident	Cardiology	1	Male	36.3	69	19	90	56	67.3333333333333	45	1.58	18.0259573786252	Left	IV	I	0	1	0	0	0	0	0	0	0	0	0	0	0	0	0	0	1	NonTypeII	Clear	4	5	6	None	OxygenTherapy	33	0	NA	NA	NA
1670	749015	HealthcareFacility	GeneralWard	Emergency	UrbanResident	GeneralWard	1	Female	36	130	21	150	80	103.333333333333	40	1.55	16.6493236212279	Both	II	II	0	1	0	0	0	0	0	0	1	1	0	0	0	0	0	0	3	NonTypeII	Clear	4	5	6	None	OxygenTherapy	33	0	NA	49	2.1
1671	769791	Unknown	Cardiology	NonEmergency	UrbanResident	Cardiology	1	Female	36	90	19	115	80	91.6666666666667	45	1.56	18.491124260355	Both	IV	III	0	1	0	0	0	0	0	0	0	0	0	0	0	0	0	0	1	NonTypeII	Clear	4	5	6	None	OxygenTherapy	33	0	NA	55	2.3
1672	831820	HealthcareFacility	Cardiology	Emergency	UrbanResident	Cardiology	1	Female	36.4	80	17	106	64	78	49	1.6	19.140625	Left	III	II	0	1	0	0	0	0	0	0	0	0	0	0	0	0	0	0	1	NonTypeII	Clear	4	5	6	None	OxygenTherapy	33	0	NA	61	0.86
1673	816658	Home	Cardiology	NonEmergency	UrbanResident	Cardiology	1	Female	36.5	56	18	176	98	124	69	1.45	32.8180737217598	Left	III	II	0	1	0	0	0	0	0	0	0	0	0	0	0	0	0	0	1	NonTypeII	Clear	4	5	6	None	OxygenTherapy	33	0	NA	55	1.41
1674	800403	HealthcareFacility	Cardiology	NonEmergency	UrbanResident	Cardiology	1	Female	36.3	99	19	126	72	90	60	1.52	25.9695290858726	Left	III	II	0	1	0	1	0	1	0	0	0	0	0	0	0	0	0	0	3	NonTypeII	Clear	4	5	6	None	OxygenTherapy	33	0	NA	NA	NA
1675	815415	HealthcareFacility	Cardiology	Emergency	UrbanResident	Cardiology	2	Female	36	72	18	101	81	87.6666666666667	50	1.62	19.0519737844841	Both	IV	II	0	1	0	0	0	0	0	0	0	0	0	0	0	0	0	0	1	NonTypeII	Clear	4	5	6	None	OxygenTherapy	33	0	NA	59	NA
1676	756179	Unknown	Cardiology	Emergency	farmer	Cardiology	1	Male	36.1	86	19	98	60	72.6666666666667	42	1.6	16.40625	Left	IV	II	0	1	0	0	0	1	0	0	0	0	0	0	0	0	0	0	2	NonTypeII	Clear	4	5	6	None	OxygenTherapy	33	0	NA	NA	NA
1677	798084	Home	Cardiology	Emergency	UrbanResident	Cardiology	1	Female	36.2	96	18	130	72	91.3333333333333	33	1.45	15.6956004756243	Left	II	II	0	1	0	0	0	0	0	0	0	0	0	0	0	0	0	0	1	NonTypeII	Clear	4	5	6	None	OxygenTherapy	33	0	NA	48	0.94
1678	839579	Home	Cardiology	NonEmergency	UrbanResident	Cardiology	1	Male	36	86	18	100	62	74.6666666666667	49.5	1.79	15.4489560250928	Both	IV	I	0	1	0	0	0	0	0	0	0	0	0	0	0	0	0	0	1	NonTypeII	Clear	4	5	6	None	OxygenTherapy	33	0	NA	63	1.28
1679	833841	Home	Others	NonEmergency	worker	Others	1	Male	36.7	87	20	140	100	113.333333333333	60	1.65	22.038567493113	Left	II	II	0	1	0	0	0	0	0	0	0	0	0	0	0	0	1	0	2	NonTypeII	Clear	4	5	6	None	OxygenTherapy	33	0	NA	60	NA
1680	767532	Home	GeneralWard	NonEmergency	UrbanResident	GeneralWard	1	Male	36	76	19	136	78	97.3333333333333	61	1.61	23.5330427066857	Left	II	III	0	1	0	0	0	1	0	0	0	0	0	0	0	0	0	0	2	NonTypeII	Clear	4	5	6	None	OxygenTherapy	33	0	NA	47	0.66
1681	743033	Home	Cardiology	NonEmergency	UrbanResident	Cardiology	1	Female	36.5	66	18	165	91	115.666666666667	61	1.6	23.828125	Left	II	III	0	1	0	0	0	0	0	0	0	0	0	0	0	0	0	0	1	NonTypeII	Clear	4	5	6	None	OxygenTherapy	33	0	NA	47	0.84
1682	817918	HealthcareFacility	Others	NonEmergency	UrbanResident	Others	1	Female	36.5	85	19	138	98	111.333333333333	55	1.48	25.1095690284879	Both	IV	II	0	1	0	1	0	0	0	0	0	1	0	0	0	0	0	0	3	NonTypeII	Clear	4	5	6	None	OxygenTherapy	33	0	NA	45	0.47
1683	810186	HealthcareFacility	Cardiology	NonEmergency	UrbanResident	Cardiology	2	Male	36.5	63	18	98	54	68.6666666666667	60	1.63	22.5827091723437	Left	IV	II	1	1	0	0	0	0	0	0	1	1	0	0	0	0	0	0	4	NonTypeII	Clear	4	5	6	None	OxygenTherapy	33	0	NA	60	1.04
1684	726938	Home	Cardiology	NonEmergency	farmer	Cardiology	1	Female	36.6	92	21	110	70	83.3333333333333	40	1.57	16.2278388575601	Left	III	II	0	1	0	0	0	0	0	0	0	0	0	0	0	0	0	0	1	NonTypeII	Clear	4	5	6	None	OxygenTherapy	33	0	NA	47	NA
1685	775387	Home	Cardiology	Emergency	UrbanResident	Cardiology	1	Female	36.4	86	18	118	76	90	55	1.55	22.8928199791883	Left	III	II	0	1	0	0	0	0	0	0	1	0	0	0	0	0	0	0	2	NonTypeII	Clear	4	5	6	None	OxygenTherapy	33	0	NA	45	1.31
1686	853406	Home	Cardiology	NonEmergency	UrbanResident	Cardiology	1	Female	36.8	60	18	142	88	106	42	1.45	19.9762187871581	Both	III	II	0	1	0	0	0	0	0	0	0	1	0	0	0	0	0	0	2	NonTypeII	Clear	4	5	6	None	OxygenTherapy	33	0	NA	NA	NA
1687	770777	Home	Cardiology	Emergency	farmer	Cardiology	1	Female	36.6	72	18	116	68	84	52	1.58	20.829995193078	Left	II	II	0	1	0	0	0	0	0	0	0	0	0	0	0	0	0	0	1	NonTypeII	Clear	4	5	6	None	OxygenTherapy	33	0	NA	47	1.03
1688	755943	Home	Cardiology	Emergency	UrbanResident	Cardiology	1	Male	36.3	38	18	146	55	85.3333333333333	80	1.68	28.3446712018141	Left	IV	II	0	1	0	0	0	0	0	0	0	1	0	0	0	0	0	0	2	NonTypeII	Clear	4	5	6	None	OxygenTherapy	33	0	NA	NA	NA
1689	736116	Home	Others	Emergency	UrbanResident	GeneralWard	1	Female	36.5	72	18	140	80	100	70	1.52	30.297783933518	Left	IV	II	0	1	0	0	0	0	0	0	0	0	0	0	0	0	0	0	1	NonTypeII	Clear	4	5	6	None	OxygenTherapy	33	0	NA	46	0.88
1690	787836	HealthcareFacility	Cardiology	Emergency	UrbanResident	Cardiology	1	Male	36.1	83	17	190	110	136.666666666667	75	1.7	25.9515570934256	Left	III	II	0	1	0	0	0	0	0	0	0	0	0	0	0	0	0	0	1	NonTypeII	Clear	4	5	6	None	OxygenTherapy	33	0	NA	35	0.48
1691	800457	Home	Others	Emergency	UrbanResident	Cardiology	1	Female	36.5	78	18	124	88	100	55	1.5	24.4444444444444	Both	III	III	0	1	0	0	0	0	0	0	0	0	0	0	0	0	0	0	1	NonTypeII	Clear	4	5	6	None	OxygenTherapy	33	0	NA	NA	NA
1692	822524	Home	Cardiology	NonEmergency	UrbanResident	Cardiology	1	Male	36	120	18	120	84	96	44	1.64	16.3593099345628	Both	III	II	0	1	0	0	0	1	0	0	0	1	0	0	0	0	0	0	3	NonTypeII	Clear	4	5	6	None	OxygenTherapy	33	0	NA	NA	NA
1693	766692	Home	Cardiology	NonEmergency	UrbanResident	Cardiology	1	Female	36.6	84	18	140	80	100	35	1.5	15.5555555555556	Left	IV	II	0	1	0	0	0	0	0	0	0	0	0	0	0	0	0	0	1	NonTypeII	Clear	4	5	6	None	OxygenTherapy	33	0	NA	35	2.92
1694	851858	HealthcareFacility	Cardiology	NonEmergency	UrbanResident	Cardiology	1	Female	36.3	96	18	154	90	111.333333333333	49	1.58	19.6282647011697	Left	III	II	0	1	0	1	0	1	0	0	0	0	0	0	0	0	0	0	3	NonTypeII	Clear	4	5	6	None	OxygenTherapy	33	0	NA	NA	NA
1695	823038	Home	Cardiology	NonEmergency	UrbanResident	Cardiology	1	Female	36.4	70	18	170	92	118	60	1.56	24.65483235	Left	III	III	0	1	0	0	0	1	0	0	0	0	0	0	0	0	0	0	2	NonTypeII	Clear	4	5	6	None	OxygenTherapy	33	0	NA	48	1.14
1696	862739	Home	Cardiology	Emergency	UrbanResident	Cardiology	1	Male	36.6	76	20	122	76	91.3333333333333	47	1.72	15.8869659275284	Left	III	II	0	1	0	0	0	1	0	0	0	0	0	0	0	0	0	0	2	NonTypeII	Clear	4	5	6	None	OxygenTherapy	33	0	NA	59	0.58
1697	812102	HealthcareFacility	GeneralWard	Emergency	UrbanResident	GeneralWard	1	Female	37	86	20	110	60	76.6666666666667	43	1.45	20.4518430439952	Left	IV	II	0	1	0	0	0	1	0	0	0	0	0	0	0	0	0	0	2	NonTypeII	Clear	4	5	6	None	OxygenTherapy	33	0	NA	36	0.72
1698	832159	HealthcareFacility	GeneralWard	Emergency	UrbanResident	GeneralWard	1	Male	36.2	98	18	160	130	140	92	1.76	29.7004132231405	Left	II	I	0	1	0	0	0	0	0	0	0	0	0	0	0	0	0	0	1	NonTypeII	Clear	4	5	6	None	OxygenTherapy	33	0	NA	62	1.16
1699	810924	Home	Others	NonEmergency	UrbanResident	Cardiology	1	Female	37.5	66	21	110	70	83.3333333333333	42	1.75	13.7142857142857	Left	IV	II	0	1	0	0	0	0	0	0	0	0	0	0	0	0	0	0	1	NonTypeII	Clear	4	5	6	None	OxygenTherapy	33	0	NA	52	0.98
1700	810058	HealthcareFacility	Cardiology	NonEmergency	worker	Cardiology	1	Female	36.5	90	18	124	84	97.3333333333333	47	1.54	19.8178444931692	Both	II	II	0	1	0	0	0	0	0	0	1	0	0	0	0	0	0	0	2	NonTypeII	Clear	4	5	6	None	OxygenTherapy	33	0	NA	71	0.89
1701	744459	Home	Cardiology	Emergency	UrbanResident	Cardiology	1	Male	36.4	83	19	180	106	130.666666666667	52	1.66	18.8706633763972	Left	III	II	0	1	0	0	0	0	0	0	0	1	0	0	0	0	0	0	2	NonTypeII	Clear	4	5	6	None	OxygenTherapy	33	0	NA	47	0.8
1702	772931	Unknown	Cardiology	Emergency	UrbanResident	Cardiology	1	Male	37.7	106	19	105	60	75	46	1.7	15.916955017301	Left	III	II	0	1	0	0	0	0	0	0	0	0	0	0	0	0	0	0	1	NonTypeII	Clear	4	5	6	None	OxygenTherapy	33	0	NA	NA	NA
1703	785477	HealthcareFacility	Cardiology	Emergency	UrbanResident	Cardiology	1	Female	36.5	96	20	140	80	100	50	1.6	19.53125	Left	III	II	0	1	0	1	0	0	0	0	0	0	0	0	0	0	0	0	2	NonTypeII	Clear	4	5	6	None	OxygenTherapy	33	0	NA	44	0.6
1704	869257	HealthcareFacility	Cardiology	Emergency	UrbanResident	Cardiology	1	Female	36.6	64	18	130	78	95.3333333333333	49	1.5	21.7777777777778	Left	III	III	0	1	0	0	0	1	0	0	0	0	0	0	0	0	0	0	2	NonTypeII	Clear	4	5	6	None	OxygenTherapy	33	0	NA	45	0.69
1705	757333	Home	Cardiology	NonEmergency	UrbanResident	Cardiology	1	Male	37.1	80	19	164	71	102	40	1.5	17.7777777777778	Both	IV	III	0	1	0	0	0	0	0	0	0	0	0	0	0	0	0	0	1	NonTypeII	Clear	4	5	6	None	OxygenTherapy	33	0	NA	35	2.4
1706	791308	Home	Cardiology	NonEmergency	UrbanResident	Cardiology	1	Female	36	88	20	150	92	111.333333333333	48	1.52	20.7756232686981	Left	III	II	0	1	0	0	0	0	0	0	0	0	0	0	0	0	0	0	1	NonTypeII	Clear	4	5	6	None	OxygenTherapy	33	0	NA	59	1.33
1707	726780	HealthcareFacility	GeneralWard	Emergency	UrbanResident	GeneralWard	1	Female	36	80	20	122	79	93.3333333333333	40	1.5	17.7777777777778	Left	III	III	0	1	0	0	0	0	0	0	0	0	0	0	0	0	0	0	1	NonTypeII	Clear	4	5	6	None	OxygenTherapy	33	0	NA	NA	NA
1708	784471	HealthcareFacility	Cardiology	Emergency	UrbanResident	Cardiology	1	Female	37.2	58	18	120	58	78.6666666666667	40	1.4	20.4081632653061	Both	II	II	0	1	0	0	0	0	0	0	0	0	0	0	0	0	0	0	1	NonTypeII	Clear	4	5	6	None	OxygenTherapy	33	0	NA	53	1.22
1709	783249	Home	Cardiology	Emergency	UrbanResident	Cardiology	1	Female	37.1	76	18	126	60	82	38	1.4	19.3877551020408	Left	IV	II	0	1	0	0	0	1	0	0	0	1	0	0	0	0	0	0	3	NonTypeII	Clear	4	5	6	None	OxygenTherapy	33	0	NA	43	0.74
1710	824513	HealthcareFacility	Cardiology	NonEmergency	UrbanResident	Cardiology	1	Female	36	76	18	114	76	88.6666666666667	35	1.4	17.8571428571429	Both	IV	II	0	1	0	0	0	0	0	0	0	1	0	0	0	0	0	0	2	NonTypeII	Clear	4	5	6	None	OxygenTherapy	33	0	NA	NA	NA
1711	826446	HealthcareFacility	GeneralWard	Emergency	UrbanResident	GeneralWard	1	Female	36.3	96	19	100	74	82.6666666666667	35	1.5	15.5555555555556	Left	IV	II	0	1	0	0	0	0	0	0	1	0	0	0	0	0	0	0	2	NonTypeII	Clear	4	5	6	None	OxygenTherapy	33	0	NA	56	1.44
1712	815969	Home	GeneralWard	Emergency	UrbanResident	GeneralWard	1	Male	36	72	20	122	62	82	61	1.59	24.1287923737194	Both	III	III	0	1	0	0	0	0	0	0	0	1	0	0	0	0	0	0	2	NonTypeII	Clear	4	5	6	None	OxygenTherapy	33	0	NA	40	1.42
1713	849266	Home	Cardiology	NonEmergency	UrbanResident	Cardiology	1	Male	36.3	106	19	150	70	96.6666666666667	46.5	1.68	16.4753401360544	Left	II	II	0	1	0	0	0	0	0	0	1	1	0	0	0	0	0	0	3	NonTypeII	Clear	4	5	6	None	OxygenTherapy	33	0	NA	NA	NA
1714	858068	Home	Cardiology	NonEmergency	UrbanResident	Cardiology	1	Female	36.5	52	18	146	70	95.3333333333333	49	1.53	20.9321201247383	Left	III	III	0	1	0	0	0	0	0	0	0	0	0	0	0	0	0	0	1	NonTypeII	Clear	4	5	6	None	OxygenTherapy	33	0	NA	43	1.2
1715	802827	Home	Cardiology	NonEmergency	UrbanResident	Cardiology	1	Female	36.5	73	20	140	78	98.6666666666667	40	1.5	17.7777777777778	Left	IV	III	0	1	0	1	0	0	0	0	0	0	0	0	0	0	0	0	2	NonTypeII	Clear	4	5	6	None	OxygenTherapy	33	0	NA	NA	NA
1716	836984	Home	Cardiology	NonEmergency	UrbanResident	Cardiology	1	Female	36.5	84	18	100	60	73.3333333333333	47.5	1.5	21.1111111111111	Both	III	II	0	1	0	0	0	0	0	0	0	0	0	0	0	0	0	0	1	NonTypeII	Clear	4	5	6	None	OxygenTherapy	33	0	NA	58	1.01
1717	854186	Home	GeneralWard	Emergency	UrbanResident	Cardiology	1	Female	37.5	100	19	144	71	95.3333333333333	48.5	1.5	21.5555555555556	Both	IV	II	0	1	0	0	0	0	0	0	0	0	0	0	0	0	0	0	1	NonTypeII	Clear	4	5	6	NIMV	OxygenTherapy	40	0	NA	NA	NA
1718	862875	Home	Cardiology	NonEmergency	Others	Cardiology	2	Female	36.8	72	18	105	80	88.3333333333333	40	1.4	20.4081632653061	Left	III	I	0	1	0	0	0	0	0	0	0	1	0	0	0	0	0	0	2	NonTypeII	Clear	4	5	6	None	OxygenTherapy	33	0	NA	73	0.48
1719	866007	HealthcareFacility	Cardiology	Emergency	UrbanResident	Cardiology	1	Male	36.3	64	19	110	60	76.6666666666667	49.5	1.65	18.1818181818182	Both	IV	III	0	1	0	0	0	0	0	0	0	1	0	0	0	0	0	0	2	NonTypeII	Clear	4	5	6	None	OxygenTherapy	33	0	NA	NA	NA
1720	850290	Home	Cardiology	NonEmergency	UrbanResident	Cardiology	3	Male	36.5	75	18	130	75	93.3333333333333	67	1.7	23.1833910034602	Right	IV	III	0	1	0	0	0	0	0	0	0	0	0	0	0	0	0	0	1	NonTypeII	Clear	4	5	6	None	OxygenTherapy	33	0	NA	NA	NA
1721	810267	Home	Cardiology	NonEmergency	UrbanResident	Cardiology	2	Male	36	134	20	100	70	80	59	1.7	20.4152249134948	Both	IV	III	1	1	0	0	0	1	0	0	0	0	0	0	0	0	0	0	3	NonTypeII	Clear	4	5	6	None	OxygenTherapy	33	0	NA	56	0.96
1722	737932	Home	Cardiology	NonEmergency	Others	Cardiology	1	Female	36.6	76	19	118	60	79.3333333333333	40	1.45	19.0249702734839	Both	III	II	0	1	0	0	0	0	0	0	0	1	0	0	0	0	0	0	2	NonTypeII	Clear	4	5	6	None	OxygenTherapy	33	0	NA	47	1.18
1723	867601	Home	Cardiology	NonEmergency	UrbanResident	Cardiology	2	Female	36.2	105	20	120	80	93.3333333333333	58	1.48	26.4791818845873	Both	III	III	0	1	0	0	0	0	0	0	0	0	0	0	0	0	0	0	1	NonTypeII	Clear	4	5	6	None	OxygenTherapy	33	0	NA	43	1.73
1724	841176	Home	Cardiology	NonEmergency	UrbanResident	Cardiology	1	Female	36	106	18	120	80	93.3333333333333	49.5	1.5	22	Left	IV	II	0	1	0	0	0	0	0	0	1	0	0	0	0	0	0	0	2	NonTypeII	Clear	4	5	6	None	OxygenTherapy	33	0	NA	NA	NA
1725	751866	Home	Cardiology	Emergency	farmer	Cardiology	1	Male	36.7	70	19	97	73	81	55	1.66	19.9593554942662	Left	IV	II	0	1	0	0	0	0	0	0	0	0	0	0	0	0	0	0	1	NonTypeII	Clear	4	5	6	None	OxygenTherapy	33	0	NA	82	1.02
1726	806020	Unknown	Others	Emergency	UrbanResident	Cardiology	1	Male	36.2	92	21	108	62	77.3333333333333	60	1.6	23.4375	Left	III	II	0	1	0	1	0	0	0	0	1	0	0	0	0	0	0	0	3	NonTypeII	Clear	4	5	6	None	OxygenTherapy	33	0	NA	NA	NA
1727	765605	HealthcareFacility	GeneralWard	Emergency	UrbanResident	GeneralWard	1	Female	36.5	66	19	150	80	103.333333333333	57	1.5	25.3333333333333	Left	III	III	0	1	0	0	0	1	0	0	0	0	0	0	0	0	0	0	2	NonTypeII	Clear	4	5	6	None	OxygenTherapy	33	0	NA	29	0.66
[truncated: 281 more rows]
[truncated: 117 more columns]
